# Supplementary material for: Targeting Endogenous K-RAS for Degradation through the Affinity-Directed Protein Missile System
Source: Cell Chem Biol. 2020 Sep 17;27(9):1151–1163.e6. doi: 10.1016/j.chembiol.2020.06.012 (PMC7505679; doi:10.1016/j.chembiol.2020.06.012)
Supplement: Table S1. A549-AdPROM-TMT9plex, Related to Figure 4D [file mmc2.xlsx]

## Sheet: Proteins
Checked	Protein FDR Confidence: Combined	Master	Accession	Description	Exp. q-value: Combined	Sum PEP Score	Coverage [%]	# Peptides	# PSMs	# Unique Peptides	# Protein Groups	# AAs	MW [kDa]	calc. pI	Score Mascot: Mascot	# Peptides (by Search Engine): Mascot	Abundance Ratio: (FV-Ras) / (EV)	Abundance Ratio: (FV) / (EV)	Abundance Ratio: (FV-Ras) / (FV)	Abundance Ratio P-Value: (FV-Ras) / (EV)	Abundance Ratio P-Value: (FV) / (EV)	Abundance Ratio P-Value: (FV-Ras) / (FV)	Abundance Ratio Variability [%]: (FV-Ras) / (EV)	Abundance Ratio Variability [%]: (FV) / (EV)	Abundance Ratio Variability [%]: (FV-Ras) / (FV)	Abundances (Grouped): EV	Abundances (Grouped): FV-Ras	Abundances (Grouped): FV	Abundances (Grouped) CV [%]: EV	Abundances (Grouped) CV [%]: FV-Ras	Abundances (Grouped) CV [%]: FV	Abundances (Normalized): F1: 126, Sample, 1, EV	Abundances (Normalized): F1: 127N, Sample, 2, EV	Abundances (Normalized): F1: 127C, Sample, 3, EV	Abundances (Normalized): F1: 128N, Sample, 1, FV-Ras	Abundances (Normalized): F1: 128C, Sample, 2, FV-Ras	Abundances (Normalized): F1: 129N, Sample, 3, FV-Ras	Abundances (Normalized): F1: 129C, Sample, 1, FV	Abundances (Normalized): F1: 130N, Sample, 3, FV	Abundances (Normalized): F1: 130C, Sample, 2, FV
FALSE	High	Master Protein	Q58FF7	Putative heat shock protein HSP 90-beta-3 OS=Homo sapiens OX=9606 GN=HSP90AB3P PE=5 SV=1	0	190.862	30	40	225	1	1	597	68.3	4.79	2315	40	0.151	0.435	0.172	0.213871	0.22461	0.452899	1.7	2.56	0.85	85.2	12.9	56.4	45.17	98.8	64.67	50.1	85.2	129.8	56.1	12.9	9.7	19.8	56.4	92.6
FALSE	High	Master Protein	Q9NSB4	Keratin, type II cuticular Hb2 OS=Homo sapiens OX=9606 GN=KRT82 PE=3 SV=3	0	19.151	5	4	9	1	1	513	56.6	6.74	170	4	0.282	0.53	0.576	0.0991247	0.0501252	0.392784	2.45	10.39	12.8	112.6	35.8	62.1	31.22	37.15	23.86	86.2	112.6	159.8	61.2	31.8	35.8	45.6	62.1	74.6
FALSE	High	Master Protein	P03915	NADH-ubiquinone oxidoreductase chain 5 OS=Homo sapiens OX=9606 GN=MT-ND5 PE=1 SV=2	0	13.117	11	4	4	4	1	603	67	9.03	72	4	0.31	0.534	1.214	0.329829	0.359272	0.864699	10.82	37.59	2.06	24.6	8.7	10	118.03	24.69	30.32	7.9	24.6	117.3	12.1	7.6	8.7	10	7.1	13.1
FALSE	High	Master Protein	Q96S97	Myeloid-associated differentiation marker OS=Homo sapiens OX=9606 GN=MYADM PE=1 SV=2	0	17.258	11	2	6	2	1	322	35.3	8.15	255	2	0.342	0.474	0.545	0.126984	0.284418	0.731974	4.25	13.18	20.98	16.9	5.9	10.8	29.74	34.44	72.47	12.4	16.9	22.7	10.1	5.8	5.9	3.6	10.8	20.2
FALSE	High	Master Protein	Q9UGT4	Sushi domain-containing protein 2 OS=Homo sapiens OX=9606 GN=SUSD2 PE=1 SV=1	0	43.777	19	12	14	12	1	822	90.2	6.28	395	12	0.397	0.443	0.91	0.0044949	0.00143607	0.272735	1.85	0.03	1.79	1113	442.3	481.3	8.96	1.55	5.59	1000	1113	1197	451.5	442.3	438.1	442.6	481.3	493
FALSE	High	Master Protein	P30613	Pyruvate kinase PKLR OS=Homo sapiens OX=9606 GN=PKLR PE=1 SV=2	0	19.635	5	6	15	2	1	574	61.8	7.74	328	6	0.409	0.449	1.35	0.0309203	0.32205	0.838036	1.2	23.13	114.3	278.7	138	102.2	73.43	62.76	83.79	278.7	227.6	809.1	108.5	138	330.9	350.7	82.4	102.2
FALSE	High	Master Protein	Q6UW68	Transmembrane protein 205 OS=Homo sapiens OX=9606 GN=TMEM205 PE=1 SV=1	0.002	6.119	16	2	2	2	1	189	21.2	8.62	31	2	0.445	0.743	0.442	0.168545	0.221829	0.413231	11.39	17.25	4.91	309.4	137.7	249.3	23.18	35.34	42.08	210.3	309.4	335.7	190.2	137.7	91.4	123.3	249.3	311.7
FALSE	High	Master Protein	P23141	Liver carboxylesterase 1 OS=Homo sapiens OX=9606 GN=CES1 PE=1 SV=2	0	135.918	66	35	41	35	1	567	62.5	6.6	706	35	0.458	0.439	1.067	0.000340951	0.000921502	0.0791931	0.77	0.47	2.54	4717.4	2158.6	2020.7	3.25	0.8	2.5	4717.4	4904.8	4599.4	2158.6	2187.8	2156.8	2106.6	2020.7	2015.2
FALSE	High	Master Protein	P25815	Protein S100-P OS=Homo sapiens OX=9606 GN=S100P PE=1 SV=2	0.001	7.516	18	2	2	2	1	95	10.4	4.88	38	2	0.462	0.464	1.089	0.00363737	0.00735908	0.22845	1.65	0.41	10.09	122	62.2	57.1	13.69	8.67	0.92	121.6	122	153.1	62.2	56.3	67.1	57.1	57.6	56.6
FALSE	High	Master Protein	Q9UHE8	Metalloreductase STEAP1 OS=Homo sapiens OX=9606 GN=STEAP1 PE=2 SV=1	0	11.532	11	4	4	4	1	339	39.8	9.23	62	4	0.463	0.542	0.887	0.00905466	0.020422	0.0831864	2.45	5.73	4.39	420	190.9	215.2	11.88	1.39	7	442.9	420	350.6	189.3	194.5	190.9	198	215.2	227.9
FALSE	High	Master Protein	Q7Z2Y8	Interferon-induced very large GTPase 1 OS=Homo sapiens OX=9606 GN=GVINP1 PE=2 SV=2	0.003	5.374	1	3	3	3	1	2422	278.9	6.55	24	3	0.464	0.41	1.133	0.0303541	0.166941	0.707244	3.61	15.55	61.49	145.3	75.1	55.3	49.51	21.59	49.93	145.3	134.9	308	75.1	62.7	95.9	113.3	47.5	55.3
FALSE	High	Master Protein	P01112	GTPase HRas OS=Homo sapiens OX=9606 GN=HRAS PE=1 SV=1	0	54.032	83	13	15	4	1	189	21.3	5.31	348	13	0.466	0.998	0.464	0.013915	0.849548	0.0140465	4.32	0.34	4.58	436.8	203.7	438.7	6.69	10.25	6.92	394.3	436.8	448.5	208.4	203.7	171.8	392.7	447.7	438.7
FALSE	High	Master Protein	Q9Y5U9	Immediate early response 3-interacting protein 1 OS=Homo sapiens OX=9606 GN=IER3IP1 PE=1 SV=1	0.003	4.788	24	1	2	1	1	82	9	8.22	62	1	0.472	0.879	0.451	0.297054	0.924234	0.433527	5.25	15.9	7.82	47.1	32.8	57.6	39.67	53.5	33.59	47.1	82.6	40.8	57.8	32.8	19.2	35.7	57.6	72.7
FALSE	High	Master Protein	O60656	UDP-glucuronosyltransferase 1-9 OS=Homo sapiens OX=9606 GN=UGT1A9 PE=1 SV=1	0	79.247	33	15	23	4	1	530	59.9	7.9	546	15	0.476	0.317	1.554	0.0053589	0.00021572	0.0283414	1.17	0.04	2.38	389.4	161	122.5	11.2	11.24	9.71	326.6	406	389.4	161	193.4	159.2	103.5	123.8	122.5
FALSE	High	Master Protein	P81605	Dermcidin OS=Homo sapiens OX=9606 GN=DCD PE=1 SV=2	0	10.274	29	3	3	3	1	110	11.3	6.54	77	3	0.484	1.443	0.537	0.374962	0.920961	0.236548	22.15	34.16	21.01	481.4	232.9	615.9	54.98	68.77	41.2	426.8	1085	481.4	626.1	189.8	232.9	615.9	854.9	353.8
FALSE	High	Master Protein	P55011	Solute carrier family 12 member 2 OS=Homo sapiens OX=9606 GN=SLC12A2 PE=1 SV=1	0	102.546	26	26	28	26	1	1212	131.4	6.4	473	26	0.491	0.516	0.943	0.00372521	0.00145455	0.865845	0.34	1.73	4.33	3028.6	1656	1630.9	6.87	6.44	8.05	3028.6	3403.7	3028	1675.3	1656	1487.3	1494.4	1630.9	1756.3
FALSE	High	Master Protein	Q9NX47	E3 ubiquitin-protein ligase MARCH5 OS=Homo sapiens OX=9606 GN=MARCH5 PE=1 SV=1	0	15.482	29	5	5	5	1	278	31.2	8.7	70	5	0.493	0.857	0.482	0.196816	0.264272	0.388971	7.03	15.98	1.39	197.6	97.3	173.8	19.88	29.1	32.66	138.5	197.6	202.9	140.3	97.3	80.4	101.3	173.8	202
FALSE	High	Master Protein	Q6P1A2	Lysophospholipid acyltransferase 5 OS=Homo sapiens OX=9606 GN=LPCAT3 PE=1 SV=1	0.002	5.565	4	2	2	2	1	487	56	8.69	47	2	0.496	0.654	0.652	0.214093	0.535181	0.501404	7.34	27.83	4.46	61.6	26.3	40.1	44.39	9	31.68	61.6	66.4	25	30.5	26.3	26.1	22.6	40.1	43.4
FALSE	High	Master Protein	Q6UX53	Methyltransferase-like protein 7B OS=Homo sapiens OX=9606 GN=METTL7B PE=1 SV=2	0.002	5.898	10	2	2	2	1	244	27.8	8.38	24	2	0.498	0.571	0.886	0.00177264	0.00504893	0.0618483	1.86	3.11	4.17	241.6	123.7	138	9.13	8.17	2.34	217.5	241.6	261.3	108.4	126.6	123.7	133.4	139.6	138
FALSE	High	Master Protein	Q8NC26	Zinc finger protein 114 OS=Homo sapiens OX=9606 GN=ZNF114 PE=1 SV=1	0.001	6.894	7	3	3	2	1	417	47.7	8.59	19	3	0.501	0.757	0.727	0.366001	0.154045	0.60931	1.53	10.85	7.07	25.1	12.7	17.4	38.52	12.12	25.8	11.7	25.1	26.4	15.5	12.6	12.7	11.3	17.4	19
FALSE	High	Master Protein	Q96H78	Solute carrier family 25 member 44 OS=Homo sapiens OX=9606 GN=SLC25A44 PE=2 SV=1	0.005	4.346	5	1	1	1	1	314	35.4	9.63	43	1	0.51	0.843	0.605	0.0923937	0.388334	0.590398	1.51	32.79	14.51	93.8	70.9	89.5	29.14	32.54	42.83	93.8	139	81	78.2	70.9	39.7	45.7	89.5	117.2
FALSE	High	Master Protein	Q8WUD1	Ras-related protein Rab-2B OS=Homo sapiens OX=9606 GN=RAB2B PE=1 SV=1	0	59.53	70	15	19	7	1	216	24.2	7.83	320	15	0.522	0.952	0.567	0.00854364	0.116462	0.00577175	0.49	4.2	2.16	792.6	423.8	729.6	5.44	4.67	4.31	792.6	821.7	737.8	413.8	423.8	452.5	729.6	724.6	782.6
FALSE	High	Master Protein	Q8N1N4	Keratin, type II cytoskeletal 78 OS=Homo sapiens OX=9606 GN=KRT78 PE=1 SV=2	0	15.105	7	5	22	2	1	520	56.8	6.02	61	5	0.529	0.844	0.626	0.682593	0.857866	0.269347	4.67	52.34	12.6	28.1	24.5	23.8	45.09	58.19	89.82	23.2	52.3	28.1	47.8	24.5	14.9	97.5	23.8	22.3
FALSE	High	Master Protein	O60669	Monocarboxylate transporter 2 OS=Homo sapiens OX=9606 GN=SLC16A7 PE=1 SV=2	0	11.761	6	3	3	3	1	478	52.2	9.31	46	3	0.541	0.678	0.798	0.0602262	0.0222499	0.219899	8.7	3.83	5.88	240.5	131	163.1	17.2	11.93	5.7	218.6	240.5	302.8	159.5	130.1	131	156.6	175.1	163.1
FALSE	High	Master Protein	O95994	Anterior gradient protein 2 homolog OS=Homo sapiens OX=9606 GN=AGR2 PE=1 SV=1	0	33.037	39	7	9	7	1	175	20	9	140	7	0.542	0.632	0.875	0.00226675	0.000731846	0.0229495	0.32	0.87	2.33	691.4	384.5	437.2	4.2	1.63	2.22	691.4	657.5	715.1	374.5	385.9	384.5	437.2	439.6	421.9
FALSE	High	Master Protein	Q6PUV4	Complexin-2 OS=Homo sapiens OX=9606 GN=CPLX2 PE=2 SV=2	0	54.425	75	14	21	13	1	134	15.4	5.08	170	14	0.556	0.503	1.123	0.00163932	0.00288429	0.0326821	0.76	1.26	2.07	3243	1825.7	1626.4	4.83	0.9	2.44	3243	3232.2	3516.2	1801.8	1825.7	1833	1686.5	1610.4	1626.4
FALSE	High	Master Protein	Q504T8	Midnolin OS=Homo sapiens OX=9606 GN=MIDN PE=1 SV=2	0.003	4.785	7	2	2	2	1	468	49.2	9.55	16	2	0.559	1.045	0.535	0.609572	0.672135	0.617042	7.09	25.86	14.26	7.1	4.1	7.6	21.12	53.53	37.87	4.8	7.3	7.1	8.6	4.1	3.4	4.2	9.5	7.6
FALSE	High	Master Protein	Q9P203	BTB/POZ domain-containing protein 7 OS=Homo sapiens OX=9606 GN=BTBD7 PE=1 SV=3	0	11.805	5	4	4	3	1	1132	126.3	6.98	45	4	0.559	0.59	0.948	0.412911	0.402162	0.507306	22.15	22.46	9.88	69.5	38.9	42.9	58.2	23.28	14.26	38.5	69.5	129	56.1	38.9	37.7	53.1	42.9	41
FALSE	High	Master Protein	Q71DI3	Histone H3.2 OS=Homo sapiens OX=9606 GN=HIST2H3A PE=1 SV=3	0	63.959	87	20	103	1	1	136	15.4	11.27	514	20	0.566	1.084	0.522	0.160938	0.664294	0.75153	7.27	43.48	13.95	41.3	22.8	43.6	2.66	37.61	58.95	41.3	42.5	40.3	39.3	20.3	22.8	14.1	43.6	59.5
FALSE	High	Master Protein	P24723	Protein kinase C eta type OS=Homo sapiens OX=9606 GN=PRKCH PE=1 SV=4	0.009	3.631	2	2	2	2	1	683	77.8	7.77	20	2	0.579	0.591	0.999	0.0363714	0.029298	0.487225	3.42	1.62	1.69	138.7	80.3	83.7	7.86	8.75	6.5	141.5	138.7	122	76.3	80.3	90.2	83.7	90.3	79.4
FALSE	High	Master Protein	P53794	Sodium/myo-inositol cotransporter OS=Homo sapiens OX=9606 GN=SLC5A3 PE=1 SV=2	0	16.855	9	5	5	5	1	718	79.6	7.27	105	5	0.582	0.792	0.63	0.207719	0.308696	0.57598	7.17	14.5	8.25	548.9	319.4	451.6	10.27	28.86	30.74	467.2	548.9	570.1	479.9	319.4	284.4	312.4	451.6	589.8
FALSE	High	Master Protein	Q08AF3	Schlafen family member 5 OS=Homo sapiens OX=9606 GN=SLFN5 PE=1 SV=1	0	63.142	26	23	23	22	1	891	101	8.22	178	23	0.586	0.638	0.918	0.00240463	0.000306312	0.0444667	1.81	0.28	3.84	2900.1	1680.1	1811.2	2.64	2.96	2.07	2900.4	2769.4	2900.1	1606	1680.1	1699	1811.2	1849.8	1774.8
FALSE	High	Master Protein	P08151	Zinc finger protein GLI1 OS=Homo sapiens OX=9606 GN=GLI1 PE=1 SV=1	0	9.76	3	3	3	1	1	1106	117.8	7.33	60	3	0.588	0.542	1.431	0.365777	0.160999	0.105855	8.26	16.65	4.34	69.5	43.4	35.1	37.07	10.76	12.28	39.8	88.1	69.5	50.2	43.4	40.9	35.1	37.7	29.5
FALSE	High	Master Protein	Q96MF6	Coenzyme Q-binding protein COQ10 homolog A, mitochondrial OS=Homo sapiens OX=9606 GN=COQ10A PE=2 SV=2	0.003	4.81	7	2	2	1	1	247	27.7	9.76	38	2	0.594	1.049	0.907	0.230102	0.581235	0.270065	10.4	11.19	3.6	38	22.6	30.4	20.87	19.27	30.09	27	38	40.9	28.4	22.6	19.5	30.4	21.5	39.9
FALSE	High	Master Protein	Q9H0R5	Guanylate-binding protein 3 OS=Homo sapiens OX=9606 GN=GBP3 PE=1 SV=3	0	20.79	16	8	8	2	1	595	68.1	6.51	126	8	0.596	1.002	0.595	0.0757318	0.587977	0.311358	4.7	55.03	10.78	21.4	12.8	21.5	66.43	29.1	20.29	18.6	21.4	57.2	12.1	12.8	19.9	25.6	16.9	21.5
FALSE	High	Master Protein	O95807	Transmembrane protein 50A OS=Homo sapiens OX=9606 GN=TMEM50A PE=1 SV=1	0.006	4.312	7	2	2	2	1	157	17.4	5.87	17	2	0.603	0.729	0.561	0.243211	0.278578	0.449548	23.88	10.04	2.75	131.7	79.4	114.7	25.16	31.69	27.02	111.1	131.7	180.2	113.3	79.4	60.5	81	114.7	141.7
FALSE	High	Master Protein	L0R6Q1	SLC35A4 upstream open reading frame protein OS=Homo sapiens OX=9606 GN=SLC35A4 PE=3 SV=1	0	20.691	57	6	7	6	1	103	11.1	8.1	141	6	0.604	0.699	0.583	0.323098	0.224751	0.544434	32.04	3.55	19.98	993	599.4	979.6	31.39	43.61	35.05	749.7	993	1400.6	871.6	599.4	344	498.7	979.6	1029
FALSE	High	Master Protein	Q9P0U1	Mitochondrial import receptor subunit TOM7 homolog OS=Homo sapiens OX=9606 GN=TOMM7 PE=1 SV=1	0.001	7.952	47	3	6	3	1	55	6.2	10.29	105	3	0.604	1.299	0.876	0.472022	0.720656	0.271863	1.49	22.81	4.19	143.4	155.6	186.2	36.62	38.32	9.53	143.4	141.9	257.4	84.3	193.2	155.6	186.2	177.5	212.6
FALSE	High	Master Protein	P11137	Microtubule-associated protein 2 OS=Homo sapiens OX=9606 GN=MAP2 PE=1 SV=4	0	35.227	9	12	12	12	1	1827	199.4	4.91	87	12	0.605	0.472	1.311	0.00965354	0.0136501	0.0343637	1.28	2.84	9.35	504.2	309.4	234.2	13.41	6.69	3.63	456.6	504.2	593.5	276.2	312.2	309.4	234.2	222	238.2
FALSE	High	Master Protein	Q9HBI6	Cytochrome P450 4F11 OS=Homo sapiens OX=9606 GN=CYP4F11 PE=1 SV=3	0	88.783	43	24	27	17	1	524	60.1	6.73	394	24	0.607	0.563	1.047	0.021426	0.0599519	0.773219	1.59	1	7.74	2703.3	1592.7	1628.9	16.34	7.88	5.48	2703.3	2957.9	2129.7	1592.7	1794.8	1552.8	1520.9	1696.4	1628.9
FALSE	High	Master Protein	P27216	Annexin A13 OS=Homo sapiens OX=9606 GN=ANXA13 PE=1 SV=3	0	9.139	11	3	3	2	1	316	35.4	5.6	65	3	0.608	0.899	0.676	0.0674462	0.376571	0.492084	1.94	13.22	4.58	103.3	64.8	92.9	49.59	14.96	24.37	102.8	103.3	227.1	64.8	62.8	81.8	102.7	62.5	92.9
FALSE	High	Master Protein	P00918	Carbonic anhydrase 2 OS=Homo sapiens OX=9606 GN=CA2 PE=1 SV=2	0	52.334	57	13	14	13	1	260	29.2	7.4	277	13	0.608	0.67	1.002	0.00548814	0.0148704	0.653546	0.69	2.1	7.13	1423.6	926.3	941.6	4.32	5.15	5.43	1423.6	1406.2	1522.4	855.2	943.4	926.3	983.3	882.1	941.6
FALSE	High	Master Protein	Q8N184	Zinc finger protein 567 OS=Homo sapiens OX=9606 GN=ZNF567 PE=1 SV=3	0.005	4.426	3	2	2	1	1	647	75.1	9.13	0	2	0.612	1.1	0.816	0.362363	0.937427	0.226337	2.9	52.92	15.2	61.5	57.2	70	46.87	31.32	4.02	61.5	46.9	112.7	35.7	57.2	69	67.6	73.2	70
FALSE	High	Master Protein	P30536	Translocator protein OS=Homo sapiens OX=9606 GN=TSPO PE=1 SV=3	0	12.238	18	2	8	2	1	169	18.8	9.36	183	2	0.613	0.915	0.67	0.302416	0.807524	0.595049	7.06	32.4	27.52	209.7	172.3	246.6	23.06	42.52	29.62	209.7	281.1	180.8	241.4	172.3	96.7	141.9	246.6	257.3
FALSE	High	Master Protein	Q96GE9	Distal membrane-arm assembly complex protein 1 OS=Homo sapiens OX=9606 GN=DMAC1 PE=1 SV=1	0.004	4.584	33	1	1	1	1	116	12.2	9.77	60	1	0.614	0.849	0.772	0.428198	0.732653	0.595038	15.59	6.89	48.07	30.4	27.1	35.1	30.6	41.65	29.39	24.6	44.2	30.4	33.6	27.1	13.4	20.8	38.1	35.1
FALSE	High	Master Protein	Q5SVQ8	Zinc finger and BTB domain-containing protein 41 OS=Homo sapiens OX=9606 GN=ZBTB41 PE=1 SV=1	0	12.013	8	5	5	4	1	909	105.1	7.93	29	5	0.617	0.718	0.96	0.607558	0.626734	0.882543	3.4	28.51	14.37	331.2	266.6	237.9	39.65	20.39	23.43	198.3	459.8	331.2	310	266.6	204.4	322.9	237.9	207.1
FALSE	High	Master Protein	O15260	Surfeit locus protein 4 OS=Homo sapiens OX=9606 GN=SURF4 PE=1 SV=3	0	26.997	23	6	9	6	1	269	30.4	7.78	355	6	0.618	1.056	0.585	0.172486	0.988818	0.399979	2.02	32.8	10.68	618.4	474.7	767.7	14.23	26.59	28.42	618.4	768.3	595.2	609.5	474.7	354.6	457.5	767.7	811.4
FALSE	High	Master Protein	Q6Y1H2	Very-long-chain (3R)-3-hydroxyacyl-CoA dehydratase 2 OS=Homo sapiens OX=9606 GN=HACD2 PE=1 SV=1	0	11.164	13	4	4	4	1	254	28.4	9.55	67	4	0.623	0.719	0.788	0.026282	0.0321444	0.44386	5.15	8.03	0.53	680.1	436.4	489.3	8.28	7.03	18.26	597.4	700.4	680.1	437.4	436.4	385.8	384	489.3	556.6
FALSE	High	Master Protein	Q96BS2	Calcineurin B homologous protein 3 OS=Homo sapiens OX=9606 GN=TESC PE=1 SV=3	0	25.109	36	7	7	7	1	214	24.7	4.93	125	7	0.624	0.822	0.759	0.00125373	0.0857034	0.0146043	1.27	4.61	2.15	521.5	325.4	426.9	8.77	6.07	0.52	541.1	521.5	456.3	330.2	325.4	294.8	424.2	426.9	428.6
FALSE	High	Master Protein	Q9H300	Presenilins-associated rhomboid-like protein, mitochondrial OS=Homo sapiens OX=9606 GN=PARL PE=1 SV=2	0	9.787	10	4	4	4	1	379	42.2	9.79	38	4	0.625	0.94	0.664	0.216549	0.312988	0.627452	10.25	4.44	13.36	442.9	317.4	430.5	12.72	28.16	30.5	394.5	508.1	442.9	406.2	317.4	227.6	253.7	430.5	477.7
FALSE	High	Master Protein	Q9H3K2	Growth hormone-inducible transmembrane protein OS=Homo sapiens OX=9606 GN=GHITM PE=1 SV=2	0	27.26	17	7	12	7	1	345	37.2	9.94	180	7	0.626	0.844	0.659	0.252296	0.600164	0.597326	6.45	20.21	15.56	959.8	780.1	1183.3	23.84	25.96	31.66	937.8	1402.7	959.8	1013.7	780.1	600.5	639.5	1200.7	1183.3
FALSE	High	Master Protein	P35354	Prostaglandin G/H synthase 2 OS=Homo sapiens OX=9606 GN=PTGS2 PE=1 SV=2	0.001	7.242	7	3	3	3	1	604	69	7.39	28	3	0.627	0.925	0.653	0.00251769	0.213297	0.0698816	2.16	4.89	0.01	154.6	93.4	135.8	12.88	16.05	3.68	138.7	154.6	178.9	87	93.4	117.2	133.2	135.8	142.9
FALSE	High	Master Protein	Q9NRQ2	Phospholipid scramblase 4 OS=Homo sapiens OX=9606 GN=PLSCR4 PE=1 SV=2	0	9.179	11	4	4	4	1	329	37	5.82	48	4	0.629	0.586	1.074	0.00178061	0.0219245	0.357182	1.39	6.21	14.59	442	283.6	264.2	2.12	4.56	14.76	432.2	442	450.9	265.4	290	283.6	222.3	264.2	299.6
FALSE	High	Master Protein	Q8WWZ3	Ectodysplasin-A receptor-associated adapter protein OS=Homo sapiens OX=9606 GN=EDARADD PE=1 SV=3	0.001	6.705	16	2	3	2	1	215	24.8	5.4	79	2	0.629	1.129	0.667	0.257207	0.948857	0.0333888	18.31	62.13	6.74	42	26.4	47.4	32.8	13.28	17.71	42	58.8	30.3	26.4	25.5	32.4	47.4	48.5	34.6
FALSE	High	Master Protein	Q96A26	Protein FAM162A OS=Homo sapiens OX=9606 GN=FAM162A PE=1 SV=2	0	15.907	31	5	7	5	1	154	17.3	9.77	44	5	0.63	0.771	0.761	0.0979563	0.0697708	0.576228	13.53	6.41	14.96	418.7	263.6	326.7	5.09	21.71	18.7	385.4	418.7	423.8	319.6	263.6	205.4	239.5	326.7	346.3
FALSE	High	Master Protein	Q8TE99	2-phosphoxylose phosphatase 1 OS=Homo sapiens OX=9606 GN=PXYLP1 PE=1 SV=1	0.005	4.386	4	1	1	1	1	480	55.2	8.98	40	1	0.631	0.958	0.811	0.381401	0.523175	0.393137	3.26	18.43	18.46	40.6	25.6	29.9	22.78	16.09	17	26.5	40.6	40.8	32.5	25.6	24.3	28.9	29.9	38.9
FALSE	High	Master Protein	Q7Z7L1	Schlafen family member 11 OS=Homo sapiens OX=9606 GN=SLFN11 PE=1 SV=2	0	92.751	39	31	34	22	1	901	102.8	7.77	467	31	0.635	0.537	1.16	0.00182982	0.000896453	0.0019789	1.19	1.07	0.5	2342.4	1486.5	1271	3.94	0.55	1.2	2342.4	2460.6	2277.4	1486.5	1489.5	1474.1	1258.2	1271	1288.7
FALSE	High	Master Protein	P05787	Keratin, type II cytoskeletal 8 OS=Homo sapiens OX=9606 GN=KRT8 PE=1 SV=7	0	479.343	94	79	337	64	1	483	53.7	5.59	4967	79	0.64	0.553	1.227	0.00906866	0.00273066	0.0663094	0.42	2.26	8.43	18095	11577.2	9711.8	1.97	4.92	6.03	17550.6	18215.9	18095	12591.8	11574.7	11577.2	9711.8	9437.2	10581.6
FALSE	High	Master Protein	P16233	Pancreatic triacylglycerol lipase OS=Homo sapiens OX=9606 GN=PNLIP PE=1 SV=1	0.004	4.595	3	1	1	1	1	465	51.1	6.73	44	1	0.65	1.149	0.565	0.0142741	0.442859	0.0988757	0.75	33.75	14.7	92.4	50.7	114.7	26.86	32.19	23.8	92.4	77.2	129.2	50.7	50.1	85	143.8	114.7	88.7
FALSE	High	Master Protein	Q5VU97	VWFA and cache domain-containing protein 1 OS=Homo sapiens OX=9606 GN=CACHD1 PE=2 SV=2	0.005	4.37	2	1	1	1	1	1274	142.2	6.43	57	1	0.652	0.623	1.172	0.0157219	0.0187347	0.448328	1.48	6.2	3.23	58.3	38	32.8	6.23	2.27	14.1	52.6	58.3	59.1	39.3	38	37.6	32.8	41.3	32.4
FALSE	High	Master Protein	P62266	40S ribosomal protein S23 OS=Homo sapiens OX=9606 GN=RPS23 PE=1 SV=3	0	52.801	61	14	24	14	1	143	15.8	10.49	336	14	0.652	0.927	0.79	0.250315	0.70253	0.100632	1.69	16.83	10.02	2902.6	2074	2689.3	16.93	13.91	1.46	2316.9	3266.1	2902.6	2477.6	2074	1893.9	2697.3	2689.3	2625.9
FALSE	High	Master Protein	Q9HC21	Mitochondrial thiamine pyrophosphate carrier OS=Homo sapiens OX=9606 GN=SLC25A19 PE=1 SV=1	0	34.822	32	12	12	12	1	320	35.5	9.55	179	12	0.655	0.782	0.837	0.0620993	0.146927	0.553034	6.13	13.93	26.2	720.6	537.7	642.6	8.51	15.55	19.26	703.3	821.3	720.6	581.7	537.7	426.3	465.8	681.4	642.6
FALSE	High	Master Protein	Q9NYL4	Peptidyl-prolyl cis-trans isomerase FKBP11 OS=Homo sapiens OX=9606 GN=FKBP11 PE=1 SV=1	0	23.004	24	5	9	5	1	201	22.2	9.39	163	5	0.655	0.79	0.83	0.016258	0.013755	0.0199702	1.76	0.52	2.26	920.4	636.5	782.1	7.02	9.52	7.43	869.2	920.4	998.8	569.7	689.7	636.5	686.7	784.6	782.1
FALSE	High	Master Protein	Q9H4I2	Zinc fingers and homeoboxes protein 3 OS=Homo sapiens OX=9606 GN=ZHX3 PE=1 SV=3	0	13.813	8	4	4	4	1	956	104.6	6.07	88	4	0.656	0.597	1.131	0.134389	0.028129	0.0830342	1.58	2.7	4.02	82.9	57.8	47.9	15.3	7.43	6.17	88.1	65.2	82.9	57.8	61.6	53.1	52.6	46.9	47.9
FALSE	High	Master Protein	Q7Z699	Sprouty-related, EVH1 domain-containing protein 1 OS=Homo sapiens OX=9606 GN=SPRED1 PE=1 SV=2	0.003	5.075	6	2	2	2	1	444	50.4	6.54	30	2	0.657	0.939	0.768	0.362264	0.494566	0.269373	29.87	30.36	7.76	61.3	43	57.3	50.35	23	1.53	49.5	122.4	61.3	60.6	43	40.3	57.3	57.5	55.9
FALSE	High	Master Protein	Q9UJS0	Calcium-binding mitochondrial carrier protein Aralar2 OS=Homo sapiens OX=9606 GN=SLC25A13 PE=1 SV=2	0	145.614	64	37	48	24	1	675	74.1	8.62	732	37	0.658	0.759	0.773	0.246428	0.0457447	0.605486	22.21	7.52	17.48	3722.4	2447.8	2870.1	19.41	23.49	19.75	2796.9	3722.4	4146.3	2888.9	2447.8	1781.8	2123	2870.1	3165.3
FALSE	High	Master Protein	Q8N720	Zinc finger protein 655 OS=Homo sapiens OX=9606 GN=ZNF655 PE=1 SV=3	0	9.553	8	4	4	4	1	491	57.4	7.14	24	4	0.658	1.028	0.876	0.102196	0.586669	0.172935	3.69	5.87	0.96	336.3	247.6	329.3	11.82	13.38	12.38	336.3	320.2	399	221.4	288.4	247.6	359.6	280.3	329.3
FALSE	High	Master Protein	Q03167	Transforming growth factor beta receptor type 3 OS=Homo sapiens OX=9606 GN=TGFBR3 PE=1 SV=3	0.002	6.022	4	2	2	2	1	851	93.4	5.71	53	2	0.66	0.876	0.793	0.0217502	0.325637	0.116766	1.45	5.54	10.26	65.1	47.7	64.9	12.41	10.07	11.73	61.9	65.1	77.9	47.7	42	51.4	54.2	64.9	68.2
FALSE	High	Master Protein	Q9NX14	NADH dehydrogenase [ubiquinone] 1 beta subcomplex subunit 11, mitochondrial OS=Homo sapiens OX=9606 GN=NDUFB11 PE=1 SV=1	0	30.522	39	7	8	7	1	153	17.3	5.22	210	7	0.662	0.839	0.789	0.162567	0.472193	0.506071	5.3	10.43	29.83	1004.1	814.6	1021.6	16.34	27.97	16.55	1004.1	1230.6	896.6	976.1	814.6	545	758.6	1021.6	1033
FALSE	High	Master Protein	P03928	ATP synthase protein 8 OS=Homo sapiens OX=9606 GN=MT-ATP8 PE=1 SV=1	0	11.632	81	4	7	4	1	68	8	9.91	21	4	0.665	0.722	0.783	0.308042	0.195306	0.819897	39.75	13.55	6.92	750.7	499	577.9	56.07	19.57	20.98	576.9	750.7	1599.2	617	499	418	416.8	577.9	637.4
FALSE	High	Master Protein	Q9Y4D7	Plexin-D1 OS=Homo sapiens OX=9606 GN=PLXND1 PE=1 SV=3	0.002	6.167	2	4	5	2	1	1925	211.9	7.15	45	4	0.665	0.694	1.024	0.0372321	0.0668952	0.587195	4.52	0.49	10.5	90.3	60.1	62.7	13.48	4.26	10.08	90.3	90.3	113.2	64.2	60.1	59.4	62.7	52.6	63.2
FALSE	High	Master Protein	P56378	ATP synthase subunit ATP5MPL, mitochondrial OS=Homo sapiens OX=9606 GN=ATP5MPL PE=1 SV=1	0.004	4.59	33	2	3	2	1	58	6.7	10.08	36	2	0.668	0.852	0.731	0.138632	0.140057	0.615063	9.49	7.82	6.43	104.7	76.2	89.1	9.9	18.4	23.97	93.5	114.1	104.7	87.1	76.2	59.9	63.6	89.1	104.2
FALSE	High	Master Protein	Q6IPR1	Electron transfer flavoprotein regulatory factor 1 OS=Homo sapiens OX=9606 GN=ETFRF1 PE=1 SV=2	0.005	4.443	11	1	1	1	1	90	10.9	9.92	20	1	0.669	1.097	0.665	0.197427	0.828042	0.0301235	23.98	16.99	5.43	40.6	27.5	44.6	28.61	19.56	8.51	40.6	40	64.2	27.2	37.8	27.5	44.6	41.3	48.9
FALSE	High	Master Protein	P17661	Desmin OS=Homo sapiens OX=9606 GN=DES PE=1 SV=3	0	38.451	13	11	52	3	1	470	53.5	5.27	358	11	0.671	5.836	1.222	0.654673	0.340296	0.641866	6.91	2	74.51	30.8	55.7	101.3	79.67	101.43	61.85	17.1	30.8	83	186	18.5	55.7	101.3	45.6	179.5
FALSE	High	Master Protein	O95810	Caveolae-associated protein 2 OS=Homo sapiens OX=9606 GN=CAVIN2 PE=1 SV=3	0	88.927	45	22	28	22	1	425	47.1	5.21	438	22	0.671	0.631	1.105	0.0131093	0.00345148	0.0630088	2.96	0.34	5.48	2156	1448.6	1323.9	1.9	5.84	4.23	2157.4	2086.4	2156	1448.6	1552.8	1383.6	1361.1	1252	1323.9
FALSE	High	Master Protein	Q8NFT2	Metalloreductase STEAP2 OS=Homo sapiens OX=9606 GN=STEAP2 PE=1 SV=3	0	12.986	10	3	3	3	1	490	56	9.2	85	3	0.672	0.614	0.943	0.0801546	0.225791	0.532657	13.54	5.42	21.43	187.4	109.5	116.2	25.86	11.93	6.71	187.4	209.7	123.3	126	109.5	99.6	115	129.5	116.2
FALSE	High	Master Protein	Q9UI15	Transgelin-3 OS=Homo sapiens OX=9606 GN=TAGLN3 PE=1 SV=2	0	30.624	14	2	32	1	1	199	22.5	7.33	1044	2	0.674	0.754	0.895	0.00583161	0.185341	0.152473	3.17	5.8	2.78	232.5	165.7	191.1	11.08	7.98	16.71	221.4	232.5	272.4	149.3	165.7	175	166.8	191.1	231.9
FALSE	High	Master Protein	P42167	Lamina-associated polypeptide 2, isoforms beta/gamma OS=Homo sapiens OX=9606 GN=TMPO PE=1 SV=2	0	133.942	62	27	58	12	1	454	50.6	9.38	1542	27	0.674	0.861	0.783	0.0800858	0.0396657	0.111159	4.71	1.95	4.83	1136.8	802.1	1050.9	11.33	18.57	10.93	1019.6	1136.8	1278.6	687.7	991.9	802.1	878.2	1081.8	1050.9
FALSE	High	Master Protein	P61619	Protein transport protein Sec61 subunit alpha isoform 1 OS=Homo sapiens OX=9606 GN=SEC61A1 PE=1 SV=2	0	38.393	25	11	15	5	1	476	52.2	8.06	174	11	0.675	0.974	0.693	0.108172	0.641514	0.497906	4.92	28.66	16.37	372	288.2	397.7	11.67	22.71	25.83	372	426.8	339.1	338.6	288.2	212.4	249	397.7	415.7
FALSE	High	Master Protein	Q96SL1	Solute carrier family 49 member 4 OS=Homo sapiens OX=9606 GN=SLC49A4 PE=1 SV=1	0.003	4.787	5	1	1	1	1	478	52.1	8.47	70	1	0.675	0.755	0.895	0.0930469	0.242034	0.0445174	3.07	7.37	4.32	20.4	16.2	18.1	14.09	11.51	15.03	20.4	23.9	18.1	13.2	16.2	16.2	14.1	18.8	18.1
FALSE	High	Master Protein	P07099	Epoxide hydrolase 1 OS=Homo sapiens OX=9606 GN=EPHX1 PE=1 SV=1	0	109.018	70	32	43	32	1	455	52.9	7.25	583	32	0.676	0.674	0.995	0.093302	0.399061	0.41938	0.56	0.01	1.21	3578.6	2420.1	2731.4	25.26	11.12	8.98	3578.6	4052.5	2409.9	2420.1	2718	2176.6	2412.2	2882.6	2731.4
FALSE	High	Master Protein	Q9H2D1	Mitochondrial folate transporter/carrier OS=Homo sapiens OX=9606 GN=SLC25A32 PE=1 SV=2	0.006	4.216	4	1	1	1	1	315	35.4	9.45	46	1	0.677	0.859	0.789	0.00863654	0.626848	0.610587	3.79	47.99	39.58	44.1	30.9	38.7	26.16	30.27	30.95	44.1	45.7	27.3	32	30.9	17.4	21.2	38.7	39.2
FALSE	High	Master Protein	Q9Y3E0	Vesicle transport protein GOT1B OS=Homo sapiens OX=9606 GN=GOLT1B PE=1 SV=1	0	15.125	20	3	5	3	1	138	15.4	10.36	99	3	0.678	0.97	0.699	0.346863	0.952468	0.61104	2.7	35.15	23.16	297.3	253.3	362.6	14.91	30.1	29.26	297.3	373.8	286.6	343	253.3	186.5	215.6	392.5	362.6
FALSE	High	Master Protein	Q86WK9	Membrane progestin receptor alpha OS=Homo sapiens OX=9606 GN=PAQR7 PE=2 SV=1	0.005	4.511	6	1	1	1	1	346	39.7	7.44	40	1	0.678	0.571	1.187	0.864211	0.992211	0.580801	4.57	11.13	31.36	39.2	27.3	26.8	64.08	12.68	31.77	39.2	46.9	8.6	24.8	31.8	27.3	17.2	33.6	26.8
FALSE	High	Master Protein	O15427	Monocarboxylate transporter 4 OS=Homo sapiens OX=9606 GN=SLC16A3 PE=1 SV=1	0	25.865	17	9	10	9	1	465	49.4	7.96	91	9	0.679	0.741	0.917	0.0985484	0.062623	0.946515	4.44	10.55	22.84	2110.9	1595.1	1706.9	8.01	19.57	13.1	2110.9	2348.6	2012.6	1901.1	1595.1	1278.2	1360.8	1706.9	1739.7
FALSE	High	Master Protein	P18084	Integrin beta-5 OS=Homo sapiens OX=9606 GN=ITGB5 PE=1 SV=1	0	130.295	48	33	40	33	1	799	88	6.06	756	33	0.68	0.651	0.981	0.00979831	0.0111534	0.95106	4.53	0.44	8.12	2732.8	1927.2	1933.9	7.59	5.19	5.28	2732.8	3040.4	2632.5	1980.5	1927.2	1789.6	1777.9	1933.9	1964.1
FALSE	High	Master Protein	O75600	2-amino-3-ketobutyrate coenzyme A ligase, mitochondrial OS=Homo sapiens OX=9606 GN=GCAT PE=1 SV=1	0.004	4.728	5	1	1	1	1	419	45.3	8.05	63	1	0.681	0.775	0.798	0.0980452	0.545696	0.175135	6.37	9.32	10.18	31.9	21.2	24.7	16.17	5.29	15.16	32.1	31.9	23.8	21.8	19.7	21.2	22.2	29.8	24.7
FALSE	High	Master Protein	Q6KB66	Keratin, type II cytoskeletal 80 OS=Homo sapiens OX=9606 GN=KRT80 PE=1 SV=2	0	91.405	66	29	30	27	1	452	50.5	5.67	483	29	0.682	0.644	1.045	0.0132961	0.0252762	0.24435	0.82	1.36	5.19	3063.1	2063.6	1996.9	10	3.91	0.9	3169.2	3063.1	2613.6	2160.8	2063.6	1999.9	1996.9	2009.3	1973.8
FALSE	High	Master Protein	Q9UPQ8	Dolichol kinase OS=Homo sapiens OX=9606 GN=DOLK PE=1 SV=1	0	13.84	4	1	8	1	1	538	59.2	8.6	166	1	0.682	0.753	0.647	0.0905599	0.510983	0.105609	8.87	3.86	2.04	8.6	4.8	6.5	17.48	18.76	11.59	8.6	8.7	6.3	5.9	4	4.8	6.5	7.7	6.2
FALSE	High	Master Protein	O75746	Calcium-binding mitochondrial carrier protein Aralar1 OS=Homo sapiens OX=9606 GN=SLC25A12 PE=1 SV=2	0	131.563	68	39	45	26	1	678	74.7	8.38	796	39	0.683	0.901	0.758	0.201647	0.622126	0.588492	1.25	23.41	22.01	2107.1	1843.3	2297.3	18	24.53	23.34	2107.1	2698.5	1926.4	2142.8	1843.3	1292.1	1529	2297.3	2431.1
FALSE	High	Master Protein	Q99607	ETS-related transcription factor Elf-4 OS=Homo sapiens OX=9606 GN=ELF4 PE=1 SV=1	0	8.434	5	3	3	1	1	663	70.7	5.6	58	3	0.684	0.817	0.837	0.0248674	0.30582	0.287732	0.51	20.34	10.2	10	6.8	8	22.85	15.48	2.13	12.1	10	7.6	8.2	6.8	6	7.8	8	8.2
FALSE	High	Master Protein	P10074	Telomere zinc finger-associated protein OS=Homo sapiens OX=9606 GN=ZBTB48 PE=1 SV=2	0	15.566	10	5	5	4	1	688	77	8.18	87	5	0.686	0.867	0.7	0.0578617	0.656692	0.191039	8.06	4.32	11.84	320.1	227.1	324.4	12.67	4.78	21.09	292.1	320.1	374.1	241.3	219.7	227.1	243.5	324.4	374.9
FALSE	High	Master Protein	Q96GF1	E3 ubiquitin-protein ligase RNF185 OS=Homo sapiens OX=9606 GN=RNF185 PE=1 SV=1	0.001	6.617	27	2	2	2	1	192	20.4	6.52	97	2	0.687	1.044	0.984	0.387514	0.792463	0.549842	14.76	45.31	26.66	45.9	42.6	47.9	35.38	30.91	15.64	45.9	78.5	42.9	55.9	42.6	29.5	47.9	58.5	43.3
FALSE	High	Master Protein	O75947	ATP synthase subunit d, mitochondrial OS=Homo sapiens OX=9606 GN=ATP5PD PE=1 SV=3	0	95.118	78	19	43	19	1	161	18.5	5.3	605	19	0.688	0.744	0.789	0.154079	0.0832103	0.621205	19.18	11.67	21.02	4641.3	3195.3	3760.3	10.22	22.23	21.64	4115.3	4641.3	5054	3606.4	3195.3	2289.6	2626.5	3760.3	4051.7
FALSE	High	Master Protein	Q3YBR2	Transforming growth factor beta regulator 1 OS=Homo sapiens OX=9606 GN=TBRG1 PE=1 SV=1	0.003	4.756	5	1	1	1	1	411	44.9	8.48	31	1	0.689	1.046	0.886	0.251103	0.65506	0.308903	19.29	19.67	14.85	12.2	12.5	13.6	46.86	24.43	5.31	11.5	12.2	25	7.9	12.7	12.5	13.6	14.1	12.7
FALSE	High	Master Protein	P57729	Ras-related protein Rab-38 OS=Homo sapiens OX=9606 GN=RAB38 PE=1 SV=1	0	35.163	66	12	12	9	1	211	23.7	7.77	188	12	0.69	0.805	0.857	0.0185438	0.136107	0.0256821	2.15	5.98	3.7	769.8	515.2	626.5	8.99	2.43	4.74	777.8	769.8	659.4	536.9	515.2	514.7	626.5	636.1	581.5
FALSE	High	Master Protein	P60468	Protein transport protein Sec61 subunit beta OS=Homo sapiens OX=9606 GN=SEC61B PE=1 SV=2	0	21.918	50	5	6	5	1	96	10	11.56	174	5	0.691	0.907	0.73	0.048754	0.256173	0.503589	10.11	5.3	8.34	532.7	368.1	504.4	4.93	10.18	23.99	518.5	532.7	570	413.1	368.1	337.6	324.7	517.3	504.4
FALSE	High	Master Protein	Q69YI7	Nuclear apoptosis-inducing factor 1 OS=Homo sapiens OX=9606 GN=NAIF1 PE=1 SV=1	0.001	7.698	21	3	3	3	1	327	35.1	7.21	96	3	0.693	0.882	0.949	0.254176	0.474952	0.258285	5.98	19.93	0.08	145	135.2	142.4	20.71	22.12	8.02	145	133.7	195.2	92	142.3	135.2	127.9	142.4	150
FALSE	High	Master Protein	Q5XKE5	Keratin, type II cytoskeletal 79 OS=Homo sapiens OX=9606 GN=KRT79 PE=1 SV=2	0	37.201	13	12	34	1	1	535	57.8	7.2	131	12	0.694	1.042	0.969	0.387462	0.703808	0.473011	19.2	10.63	17.75	35.5	25.9	28.3	19.74	26.06	18.09	25.3	35.5	37.3	30.9	18	25.9	28.3	26.7	37
FALSE	High	Master Protein	Q14563	Semaphorin-3A OS=Homo sapiens OX=9606 GN=SEMA3A PE=1 SV=1	0.001	7.451	4	3	3	2	1	771	88.8	7.42	23	3	0.694	0.795	0.901	0.0304296	0.14679	0.423128	2.25	6.06	10.75	83.9	58.3	62.9	19.96	6.11	9.28	79.1	83.9	113	56.7	58.3	63.6	62.9	59.4	71.1
FALSE	High	Master Protein	Q8N5C6	S1 RNA-binding domain-containing protein 1 OS=Homo sapiens OX=9606 GN=SRBD1 PE=1 SV=2	0	123.908	39	34	37	33	1	995	111.7	8.72	548	34	0.694	1.021	0.68	0.0262573	0.888689	0.00479107	5.14	6.19	1.99	3258.9	2263.3	3254.1	4.01	7.91	3.69	3300.4	3258.9	3059.9	1973.3	2263.3	2278	3094.3	3254.1	3326.7
FALSE	High	Master Protein	P25713	Metallothionein-3 OS=Homo sapiens OX=9606 GN=MT3 PE=1 SV=1	0.001	8.036	41	2	2	2	1	68	6.9	4.84	20	2	0.695	0.54	1.177	0.014162	0.152151	0.792853	3.13	0.99	13.97	54.1	35.8	33.4	11.37	13.06	26.3	49.4	54.1	61.8	35.8	33.6	43	47	33.4	28.6
FALSE	High	Master Protein	O94923	D-glucuronyl C5-epimerase OS=Homo sapiens OX=9606 GN=GLCE PE=1 SV=3	0	56.435	31	16	16	16	1	617	70.1	8.97	242	16	0.696	0.712	0.957	0.0330231	0.00611879	0.711725	2.32	1.59	1.59	1619.7	1112.9	1152.6	9.93	2.1	14.39	1362.7	1619.7	1634.7	1112.9	1090.4	1137.2	902.6	1188	1152.6
FALSE	High	Master Protein	Q16880	2-hydroxyacylsphingosine 1-beta-galactosyltransferase OS=Homo sapiens OX=9606 GN=UGT8 PE=2 SV=2	0	13.384	9	4	4	4	1	541	61.4	9.52	119	4	0.697	0.644	1.001	0.183583	0.189713	0.597307	13.47	7.45	3.5	274.4	164.4	168.1	28.57	16.92	11.77	274.4	303	168.2	155.5	211.2	164.4	155.3	168.1	195.2
FALSE	High	Master Protein	O15055	Period circadian protein homolog 2 OS=Homo sapiens OX=9606 GN=PER2 PE=1 SV=2	0.003	4.941	2	2	2	2	1	1255	136.5	6.47	19	2	0.698	0.7	0.997	0.0403135	0.08326	0.600631	0.52	9.31	22.83	150.9	97.4	100.3	8.13	18.15	16.79	150.9	139.5	164.2	80	97.4	115.4	130.8	100.3	97.7
FALSE	High	Master Protein	Q9BVV7	Mitochondrial import inner membrane translocase subunit Tim21 OS=Homo sapiens OX=9606 GN=TIMM21 PE=1 SV=1	0	25.352	25	7	8	7	1	248	28.2	9.7	165	7	0.7	0.893	0.784	0.207298	0.370799	0.542139	5.21	13.59	19.8	1014.3	838.5	1070	11.93	19.29	18.85	957.3	1198.5	1014.3	975.8	838.5	658.7	756.4	1074.2	1070
FALSE	High	Master Protein	P00846	ATP synthase subunit a OS=Homo sapiens OX=9606 GN=MT-ATP6 PE=1 SV=1	0.005	4.324	4	1	1	1	1	226	24.8	10.1	60	1	0.7	0.586	1.156	0.290488	0.71182	0.911326	2.38	7.47	31.43	111.4	78	74.9	47.15	28.63	21.45	111.4	127.9	43.9	78	86.6	47.9	55.7	86.3	74.9
FALSE	High	Master Protein	P51636	Caveolin-2 OS=Homo sapiens OX=9606 GN=CAV2 PE=1 SV=2	0.001	8.145	27	3	3	3	1	162	18.3	5.27	50	3	0.7	0.959	0.564	0.399749	0.875841	0.635698	16.44	38.52	4.26	178.1	131.1	189.3	28	41.96	30.47	178.1	242.3	138.8	218.2	131.1	97.2	122.7	189.3	232.4
FALSE	High	Master Protein	O75096	Low-density lipoprotein receptor-related protein 4 OS=Homo sapiens OX=9606 GN=LRP4 PE=1 SV=4	0.004	4.708	1	1	1	1	1	1905	211.9	5.27	52	1	0.701	0.794	0.843	0.116905	0.545122	0.459517	3.27	21.07	14.51	34.1	27.5	27.1	19.29	13.76	21	34.1	43	29.5	22.8	30.1	27.5	27.1	37.8	26.4
FALSE	High	Master Protein	Q9NRP0	Oligosaccharyltransferase complex subunit OSTC OS=Homo sapiens OX=9606 GN=OSTC PE=1 SV=1	0	8.497	12	2	3	2	1	149	16.8	9.13	37	2	0.701	0.832	0.843	0.234924	0.988738	0.448309	0.13	29.32	41.82	137.7	96.3	130.6	36.41	18.7	28.62	137.7	156.9	72.1	96.3	110	75.2	81.8	148.3	130.6
FALSE	High	Master Protein	P53007	Tricarboxylate transport protein, mitochondrial OS=Homo sapiens OX=9606 GN=SLC25A1 PE=1 SV=2	0	54.653	47	16	19	16	1	311	34	9.89	241	16	0.702	0.845	0.804	0.241926	0.425475	0.740234	2.28	17.18	21.27	1937	1672.8	2007.5	17.08	23.54	21.4	1937	2460.4	1790.4	2034.8	1672.8	1256.5	1372.1	2007.5	2080
FALSE	High	Master Protein	O43541	Mothers against decapentaplegic homolog 6 OS=Homo sapiens OX=9606 GN=SMAD6 PE=1 SV=2	0.005	4.42	2	1	1	1	1	496	53.5	8.1	31	1	0.702	0.887	0.847	0.212647	0.695384	0.113078	13.41	7.58	1.6	33.3	23.3	27.8	19.91	9.33	6.65	23.7	33.3	35	23.9	23.3	20	27.8	31	27.6
FALSE	High	Master Protein	P01040	Cystatin-A OS=Homo sapiens OX=9606 GN=CSTA PE=1 SV=1	0.001	7.44	33	2	2	2	1	98	11	5.5	44	2	0.702	1.034	0.535	0.0622083	0.477607	0.213041	8.8	27.6	23.7	118.3	89.6	122.3	4.66	17.91	97.08	117.4	127.6	118.3	92.3	89.6	65.5	553.9	122.3	107.4
FALSE	High	Master Protein	P09669	Cytochrome c oxidase subunit 6C OS=Homo sapiens OX=9606 GN=COX6C PE=1 SV=2	0	26.062	53	10	10	10	1	75	8.8	10.39	85	10	0.703	0.823	0.728	0.202762	0.151357	0.584475	16.36	10.59	6.94	1145.6	805.5	1039.5	10.94	19.08	19.87	1013.9	1145.6	1263.4	1004.4	805.5	690.1	746.2	1039.5	1106.3
FALSE	High	Master Protein	Q9NRH1	Protein YAE1 homolog OS=Homo sapiens OX=9606 GN=YAE1 PE=1 SV=1	0	19.001	35	5	5	5	1	226	25.3	5.59	101	5	0.705	0.751	0.539	0.255829	0.747602	0.367669	28.66	9.05	5.57	595.4	393.3	566.8	23.56	33.23	32.49	595.4	557.6	846.5	583.2	393.3	305.4	447.1	566.8	838.5
FALSE	High	Master Protein	P62877	E3 ubiquitin-protein ligase RBX1 OS=Homo sapiens OX=9606 GN=RBX1 PE=1 SV=1	0.001	7.243	15	2	2	2	1	108	12.3	6.96	25	2	0.707	1.957	0.45	0.148833	0.622825	0.175292	19.47	4.18	5.9	114.1	80.7	167.2	78.24	52.32	24.65	68.5	114.1	310.6	62	80.7	161.9	137.8	167.2	223.3
FALSE	High	Master Protein	P20674	Cytochrome c oxidase subunit 5A, mitochondrial OS=Homo sapiens OX=9606 GN=COX5A PE=1 SV=2	0	30.164	43	9	14	8	1	150	16.8	6.79	175	9	0.709	0.822	0.863	0.158188	0.16499	0.16716	9.2	0.75	12.89	1507.8	1069.2	1239.2	13.43	8.69	3.71	1227.8	1507.8	1601	1182	1069.2	995.2	1216.4	1305.9	1239.2
FALSE	High	Master Protein	Q6NV74	Uncharacterized protein KIAA1211-like OS=Homo sapiens OX=9606 GN=KIAA1211L PE=1 SV=3	0	15.67	8	5	5	5	1	962	102.1	7.96	106	5	0.71	0.525	1.352	0.060103	0.00252215	0.0498346	10.46	1.51	9.17	481.2	342.2	243.3	6.78	10.94	2.63	481.2	481.9	427.1	282.7	342.2	345.7	243.3	240.7	253
FALSE	High	Master Protein	P11387	DNA topoisomerase 1 OS=Homo sapiens OX=9606 GN=TOP1 PE=1 SV=2	0	179.476	54	55	70	55	1	765	90.7	9.31	572	55	0.71	0.956	0.767	0.105983	0.564333	0.00338344	15.12	21.83	1.95	7628.1	5600.4	7538.3	7	16.45	16.28	7628.1	7887.6	6880.6	4320.5	5600.4	5987.4	5633	7636	7538.3
FALSE	High	Master Protein	Q9BT88	Synaptotagmin-11 OS=Homo sapiens OX=9606 GN=SYT11 PE=1 SV=2	0.005	4.389	3	1	1	1	1	431	48.3	9.04	42	1	0.711	1.066	0.845	0.761985	0.909157	0.741418	4.8	10.24	22.33	15.8	11.3	12.9	23.69	23.7	19.3	10.3	15.8	16.4	16.4	11.3	10.9	11.8	12.9	16.9
FALSE	High	Master Protein	Q96MN5	Transcription elongation factor A N-terminal and central domain-containing protein 2 OS=Homo sapiens OX=9606 GN=TCEANC2 PE=1 SV=1	0	10.892	19	4	4	4	1	208	24.1	10.05	46	4	0.713	0.878	0.774	0.0541977	0.0423811	0.0760857	5.6	5.47	11.26	534.8	381.1	491.3	6.53	10	4.26	534.8	519.9	588	381.1	398.1	327.4	492.2	491.3	456.3
FALSE	High	Master Protein	P26447	Protein S100-A4 OS=Homo sapiens OX=9606 GN=S100A4 PE=1 SV=1	0	32.728	51	9	19	9	1	101	11.7	6.11	178	9	0.714	0.677	1.11	0.050857	0.0371981	0.101552	6.51	1.53	4.7	1891.8	1350.9	1245.1	12.87	3.74	4.57	1838.1	1891.8	2311.3	1425.6	1350.9	1327.7	1245.1	1196.4	1310.4
FALSE	High	Master Protein	P16615	Sarcoplasmic/endoplasmic reticulum calcium ATPase 2 OS=Homo sapiens OX=9606 GN=ATP2A2 PE=1 SV=1	0	327.783	48	67	124	55	1	1042	114.7	5.34	2460	67	0.714	0.807	0.881	0.0246735	0.00763106	0.0632995	2.17	3	0.61	7172.8	4768.8	5983.6	8.32	5.95	6.92	6677.3	7172.8	7876.9	4768.8	5269.5	4754.3	5386.4	6156.4	5983.6
FALSE	High	Master Protein	O14975	Very long-chain acyl-CoA synthetase OS=Homo sapiens OX=9606 GN=SLC27A2 PE=1 SV=2	0	31.148	22	10	10	10	1	620	70.3	8.51	92	10	0.715	0.725	0.947	0.017277	0.0165192	0.115093	2.86	4.9	2.3	965.7	651.9	688.3	7.21	8.77	5.73	965.7	1014	878.5	610.3	725.1	651.9	655.8	688.3	734.8
FALSE	High	Master Protein	O95298	NADH dehydrogenase [ubiquinone] 1 subunit C2 OS=Homo sapiens OX=9606 GN=NDUFC2 PE=1 SV=1	0	24.851	36	8	8	8	1	119	14.2	8.98	77	8	0.716	0.775	0.751	0.20309	0.124338	0.437124	23.57	4.88	14.97	867.4	620.8	764.6	15.4	20.99	16.14	772.6	867.4	1044.2	724.6	620.8	471.6	598.6	764.6	826.4
FALSE	High	Master Protein	P30838	Aldehyde dehydrogenase, dimeric NADP-preferring OS=Homo sapiens OX=9606 GN=ALDH3A1 PE=1 SV=3	0	184.568	70	40	179	39	1	453	50.4	6.54	2195	40	0.716	0.879	0.842	0.0178869	0.209762	0.120722	3.44	3.79	7.13	9471.2	6985.5	8297.3	2.05	6.83	8.4	9388.2	9471.2	9760.9	7420.2	6471.1	6985.5	8253.3	8297.3	9540.8
FALSE	High	Master Protein	P09958	Furin OS=Homo sapiens OX=9606 GN=FURIN PE=1 SV=2	0.003	4.998	5	2	2	2	1	794	86.6	6.47	0	2	0.718	0.882	0.934	0.387568	0.35491	0.552033	1.92	17.35	16.63	93.2	73.1	81.5	15.09	15.12	2.61	77	93.2	104.5	89.3	66.9	73.1	81.5	78.3	82.2
FALSE	High	Master Protein	P16402	Histone H1.3 OS=Homo sapiens OX=9606 GN=HIST1H1D PE=1 SV=2	0	140.027	69	35	64	16	1	221	22.3	11.02	927	35	0.719	1.376	0.522	0.241889	0.0625011	0.149358	14.53	3.87	8.51	1764.6	1268	2427.5	1.44	28.81	12.63	1753.2	1764.6	1802.1	1820.3	1268	1049.2	1988.2	2543.9	2427.5
FALSE	High	Master Protein	Q96E52	Metalloendopeptidase OMA1, mitochondrial OS=Homo sapiens OX=9606 GN=OMA1 PE=1 SV=1	0	11.988	10	4	4	4	1	524	60.1	9.25	39	4	0.719	0.913	0.787	0.120491	0.355015	0.533206	10.19	16.81	21.78	433.9	355.8	449.7	7.8	19.13	20.11	433.9	495.2	433.7	398.5	355.8	270.2	310.2	449.7	451.9
FALSE	High	Master Protein	Q7L4E1	Mitoguardin 2 OS=Homo sapiens OX=9606 GN=MIGA2 PE=1 SV=1	0.002	6.055	6	2	2	2	1	593	65.5	5.83	21	2	0.719	0.998	0.993	0.221963	0.822017	0.606934	22.64	70.77	57.49	203.4	196.6	197.9	30.01	38.11	32.54	203.4	198.3	327	103	196.6	235.1	308.7	169.9	197.9
FALSE	High	Master Protein	Q02978	Mitochondrial 2-oxoglutarate/malate carrier protein OS=Homo sapiens OX=9606 GN=SLC25A11 PE=1 SV=3	0	61.879	63	17	24	17	1	314	34	9.91	484	17	0.719	0.963	0.747	0.1238	0.578236	0.32005	10.17	16.21	18.56	958.5	788.5	1031.4	10.43	16.57	18.06	895.5	1096	958.5	826.3	788.5	598.2	748.3	1031.4	1055
FALSE	High	Master Protein	Q86UP3	Zinc finger homeobox protein 4 OS=Homo sapiens OX=9606 GN=ZFHX4 PE=1 SV=1	0	17.951	1	5	5	1	1	3567	393.5	6.37	141	5	0.722	0.915	0.821	0.0975364	0.399282	0.126876	14.01	19.57	3.9	20.2	15.2	18.5	13	15.94	25.32	20.2	22.7	17.5	11.9	16.4	15.2	12.4	18.5	20.8
FALSE	High	Master Protein	Q6P3X8	PiggyBac transposable element-derived protein 2 OS=Homo sapiens OX=9606 GN=PGBD2 PE=2 SV=1	0.007	4.127	2	1	1	1	1	592	68	8.54	27	1	0.723	0.854	1.007	0.59657	0.294742	0.916034	3.57	17.28	29.44	49.1	39.8	39.6	25.34	13.07	10.5	49.1	55.1	32.8	33.8	39.8	44	41.9	34	39.6
FALSE	High	Master Protein	Q14739	Delta(14)-sterol reductase LBR OS=Homo sapiens OX=9606 GN=LBR PE=1 SV=2	0	56.049	28	23	27	23	1	615	70.7	9.36	189	23	0.723	0.778	0.891	0.0372733	0.0406681	0.0978968	7.01	0.56	5.73	3120.2	2209	2758.2	10.64	8.62	11.98	2874.6	3120.2	3543.3	2078.2	2459.8	2209	2223.7	2758.2	2760
FALSE	High	Master Protein	Q5T481	RNA-binding protein 20 OS=Homo sapiens OX=9606 GN=RBM20 PE=1 SV=3	0.004	4.64	3	3	3	2	1	1227	134.3	5.69	28	3	0.723	0.732	0.988	0.0833698	0.186128	0.935463	3.66	16.47	19.23	113.2	81.8	82.8	36.88	11.98	3.47	99.1	113.2	191.2	75.1	81.8	94.9	87.6	82.3	82.8
FALSE	High	Master Protein	Q7Z412	Peroxisome assembly protein 26 OS=Homo sapiens OX=9606 GN=PEX26 PE=1 SV=2	0	8.699	12	2	2	2	1	305	33.9	6.35	80	2	0.724	1.217	0.727	0.0791938	0.427307	0.092358	6.68	4.76	8.6	51.2	45.3	62.3	16.24	18.34	3.09	50.8	51.2	66.8	33.6	45.3	48.4	63.8	60	62.3
FALSE	High	Master Protein	P40424	Pre-B-cell leukemia transcription factor 1 OS=Homo sapiens OX=9606 GN=PBX1 PE=1 SV=1	0	28.295	22	8	8	3	1	430	46.6	7.03	171	8	0.724	0.772	1.049	0.0434262	0.0749792	0.582076	9.22	0.42	11.34	276.4	220.6	213.4	20.02	9.71	1.19	276.4	271	380.9	200.2	220.6	243.2	213.4	215.3	210.3
FALSE	High	Master Protein	O14948	Transcription factor EC OS=Homo sapiens OX=9606 GN=TFEC PE=1 SV=1	0.003	5.248	7	3	4	1	1	347	38.8	5.49	32	3	0.725	0.944	0.771	0.0249643	0.130847	0.0564556	0.36	3.96	2.31	49.6	34.2	45.4	4.37	7.53	7.06	49.6	51.2	46.9	35.9	30.9	34.2	45.4	44.3	50.5
FALSE	High	Master Protein	P14209	CD99 antigen OS=Homo sapiens OX=9606 GN=CD99 PE=1 SV=1	0	37.261	38	7	11	7	1	185	18.8	4.75	341	7	0.725	0.927	0.766	0.282619	0.336715	0.42105	17.33	12.55	6.2	546.7	397.5	518.7	19.13	17.17	10.07	490.8	546.7	705	528	396.4	397.5	455.2	518.7	557
FALSE	High	Master Protein	Q53H12	Acylglycerol kinase, mitochondrial OS=Homo sapiens OX=9606 GN=AGK PE=1 SV=2	0	65.327	47	19	20	19	1	422	47.1	8.09	350	19	0.725	0.889	0.816	0.185319	0.315827	0.530707	15.1	16.42	30.49	1982.5	1678.3	2055.7	9.65	24.12	17.47	1951.3	2314	1982.5	1902.5	1678.3	1159.5	1491	2055.7	2056.5
FALSE	High	Master Protein	Q9UJX0	Oxidative stress-induced growth inhibitor 1 OS=Homo sapiens OX=9606 GN=OSGIN1 PE=1 SV=4	0	45.42	37	12	13	12	1	477	52	7.12	336	12	0.726	0.92	0.751	0.01791	0.404818	0.0136591	5.3	4.05	1.74	901	625	832.6	8.95	6.65	1.11	950.7	901	796	689.8	609.3	625	846.5	832.6	829
FALSE	High	Master Protein	P33527	Multidrug resistance-associated protein 1 OS=Homo sapiens OX=9606 GN=ABCC1 PE=1 SV=3	0	239.467	47	65	77	63	1	1531	171.5	7.11	1548	65	0.726	0.726	0.951	0.0418256	0.0992645	0.992364	3.75	8.33	20.87	6865.4	5132.6	5373.3	11.07	14.6	10.58	6865.4	7428.7	5949.1	5799.1	5132.6	4317.5	4454	5373.3	5394.3
FALSE	High	Master Protein	P16401	Histone H1.5 OS=Homo sapiens OX=9606 GN=HIST1H1B PE=1 SV=3	0	103.633	58	27	45	16	1	226	22.6	10.92	498	27	0.726	1.248	0.56	0.160718	0.235766	0.184254	2.9	30.69	7.44	2326.1	1660.3	2962.7	7.45	22.73	16.26	2326.1	2374.2	2062.2	2278.6	1660.3	1497.7	2301.8	3180.8	2962.7
FALSE	High	Master Protein	P28907	ADP-ribosyl cyclase/cyclic ADP-ribose hydrolase 1 OS=Homo sapiens OX=9606 GN=CD38 PE=1 SV=2	0	65.17	52	21	23	21	1	300	34.3	7.66	224	21	0.726	0.726	0.989	0.072148	0.00973691	0.560342	0.91	4.11	5.65	2294	1771.3	1752.2	4.26	11.01	6.99	2294	2467.3	2293.9	2055.9	1771.3	1666.2	1567.6	1752.2	1790.3
FALSE	High	Master Protein	Q9BZE0	Zinc finger protein GLIS2 OS=Homo sapiens OX=9606 GN=GLIS2 PE=1 SV=2	0	9.859	8	3	3	3	1	524	55.7	8.84	73	3	0.726	0.757	1.108	0.0989199	0.0976828	0.706263	9.49	9.41	10.35	79	68.5	61.8	19.99	13.44	2.92	75.4	79	107.3	54.8	70.9	68.5	63.5	61.8	59.9
FALSE	High	Master Protein	Q68D10	Protein SPT2 homolog OS=Homo sapiens OX=9606 GN=SPTY2D1 PE=1 SV=3	0	47.349	29	15	15	15	1	685	75.6	9.79	173	15	0.727	1.081	0.673	0.0636362	0.229828	0.0861212	7.22	2.73	7.29	1359.7	1063.5	1469.2	11.8	6.05	16.42	1294.2	1359.7	1611.9	1115.4	988.3	1063.5	1283.2	1773.9	1469.2
FALSE	High	Master Protein	Q9BV81	ER membrane protein complex subunit 6 OS=Homo sapiens OX=9606 GN=EMC6 PE=1 SV=1	0.001	7.873	21	2	2	2	1	110	12	10.07	76	2	0.727	0.903	0.64	0.0983325	0.587223	0.319576	14.32	20.35	1.18	136.4	99.3	153.5	14.71	10.87	21.85	136.4	171.8	132.5	117.3	99.3	96.3	102.5	153.5	155.1
FALSE	High	Master Protein	P35869	Aryl hydrocarbon receptor OS=Homo sapiens OX=9606 GN=AHR PE=1 SV=2	0	20.314	10	8	8	8	1	848	96.1	6.38	134	8	0.728	0.713	1.014	0.128841	0.00112033	0.992153	16.75	0.48	32.44	704.8	512.9	495.2	7.11	17.25	6.46	716.7	704.8	627.2	392.4	512.9	553.8	495.2	447.1	505.6
FALSE	High	Master Protein	Q01650	Large neutral amino acids transporter small subunit 1 OS=Homo sapiens OX=9606 GN=SLC7A5 PE=1 SV=2	0	29.271	10	7	12	7	1	507	55	7.72	234	7	0.728	0.738	0.978	0.0777512	0.205196	0.95434	0.65	8.57	37.36	1171.8	911.3	931.9	13.58	20.23	11.82	1171.8	1262.5	962.7	1059	911.3	700.7	773.2	972.9	931.9
FALSE	High	Master Protein	Q99442	Translocation protein SEC62 OS=Homo sapiens OX=9606 GN=SEC62 PE=1 SV=1	0	18.003	13	6	8	6	1	399	45.8	7.12	127	6	0.728	0.721	1.009	0.123135	0.398627	0.47359	5.39	5.42	0.26	690.1	526.1	525.6	16.6	2.97	15.31	690.1	783.6	559.6	502.2	531.2	526.1	497.8	658.4	525.6
FALSE	High	Master Protein	O60437	Periplakin OS=Homo sapiens OX=9606 GN=PPL PE=1 SV=4	0	255.97	46	77	81	77	1	1756	204.6	5.6	1144	77	0.729	0.742	1.003	0.000913996	0.00380655	0.479515	0.81	1.84	0.15	7767.1	5698.7	5702.6	0.92	1.12	3.07	7767.1	7822.3	7680.7	5599.9	5698.7	5718.5	5997.1	5702.6	5677
FALSE	High	Master Protein	Q8N6S5	ADP-ribosylation factor-like protein 6-interacting protein 6 OS=Homo sapiens OX=9606 GN=ARL6IP6 PE=1 SV=1	0	16.969	36	5	6	5	1	226	24.7	6.33	129	5	0.729	0.992	0.878	0.085746	0.42181	0.145698	8.97	2.19	7.48	326	288.3	318.5	19.76	11.74	2.97	321	326	448.4	233.9	288.3	289.5	318.5	309.5	328.4
FALSE	High	Master Protein	P07305	Histone H1.0 OS=Homo sapiens OX=9606 GN=H1F0 PE=1 SV=3	0	34.731	42	11	13	11	1	194	20.9	10.84	109	11	0.731	0.98	0.718	0.15452	0.42638	0.283562	11.6	5.49	8.67	923.8	675.6	886.1	1.34	22.91	7.12	926.4	923.8	903.9	883.8	675.6	564.4	815.4	886.1	940.5
FALSE	High	Master Protein	Q9H0U3	Magnesium transporter protein 1 OS=Homo sapiens OX=9606 GN=MAGT1 PE=1 SV=1	0	27.168	22	8	10	8	1	335	38	9.63	126	8	0.732	0.79	0.926	0.000506642	0.127932	0.228986	0.03	2.22	5.87	626.8	468.5	571.5	11.27	10.9	9.8	626.8	733.8	593.2	468.5	537.2	434.5	483.6	571.5	580.1
FALSE	High	Master Protein	Q96ER9	Coiled-coil domain-containing protein 51 OS=Homo sapiens OX=9606 GN=CCDC51 PE=1 SV=2	0	51.119	40	15	15	15	1	411	45.8	8.19	209	15	0.733	0.821	0.83	0.178197	0.0291523	0.516787	19.38	3.74	19.06	1206.8	884.9	1033.9	9.18	17.64	12.98	1051.9	1206.8	1258.6	999.5	884.9	698.5	831.8	1033.9	1065.7
FALSE	High	Master Protein	Q16690	Dual specificity protein phosphatase 5 OS=Homo sapiens OX=9606 GN=DUSP5 PE=1 SV=2	0.004	4.578	4	1	1	1	1	384	42	8.35	40	1	0.733	0.812	1.048	0.116044	0.068897	0.833949	5.28	7.16	3.38	60.9	48.4	49	11.78	8.09	14.92	60.9	70.7	56.2	44.7	48.4	52.5	42.6	49	57.4
FALSE	High	Master Protein	Q9NWW6	Nicotinamide riboside kinase 1 OS=Homo sapiens OX=9606 GN=NMRK1 PE=1 SV=1	0.007	4.075	7	1	1	1	1	199	23.2	4.92	34	1	0.733	0.574	1.123	0.259538	0.15546	0.264361	15.55	9.23	12.45	15.9	13	9.1	20.2	19.04	15.8	15.9	18.6	12.3	9.4	13.6	13	9.1	11.5	8.7
FALSE	High	Master Protein	O14817	Tetraspanin-4 OS=Homo sapiens OX=9606 GN=TSPAN4 PE=1 SV=1	0	9.031	11	2	2	2	1	238	26.1	6.47	97	2	0.734	0.771	0.89	0.310593	0.00979044	0.97421	15.85	0.81	16.81	27.9	23.7	21.5	8.73	30.42	13.1	27.9	32.3	27.9	30.8	23.7	16.4	21.3	21.5	26.7
FALSE	High	Master Protein	O95490	Adhesion G protein-coupled receptor L2 OS=Homo sapiens OX=9606 GN=ADGRL2 PE=1 SV=2	0	39.014	14	12	13	12	1	1459	163.2	6.43	265	12	0.734	0.65	1.1	0.119965	0.0805459	0.0182612	3.64	1.3	2.97	952.6	677.1	619.6	16.14	2.04	0.74	952.6	966.5	714.4	699.2	677.1	673.4	619.6	624.8	615.6
FALSE	High	Master Protein	Q99653	Calcineurin B homologous protein 1 OS=Homo sapiens OX=9606 GN=CHP1 PE=1 SV=3	0	51.575	86	13	14	13	1	195	22.4	5.1	312	13	0.734	0.8	0.89	0.0564194	0.216636	0.134806	2.43	6.08	3.72	909.5	673.8	727.3	10.89	3.81	4.95	909.5	951.6	769.3	647.3	698.5	673.8	727.3	781.9	712.2
FALSE	High	Master Protein	O95178	NADH dehydrogenase [ubiquinone] 1 beta subcomplex subunit 2, mitochondrial OS=Homo sapiens OX=9606 GN=NDUFB2 PE=1 SV=1	0.008	3.907	9	1	1	1	1	105	12.1	5.74	28	1	0.735	0.768	0.69	0.0801688	0.598382	0.152201	3.98	1.2	8.01	57.2	42	55.2	15.09	6.6	23.81	57.2	56.2	72.9	42	43.3	38.1	43.9	55.2	70.8
FALSE	High	Master Protein	Q13887	Krueppel-like factor 5 OS=Homo sapiens OX=9606 GN=KLF5 PE=1 SV=2	0	13.83	13	5	5	4	1	457	50.8	8.6	87	5	0.735	0.737	0.998	0.418835	0.427787	0.505359	11.34	1.94	3.31	334.5	257.4	258.1	20.61	14.13	6.66	334.5	350.2	233.9	211.1	257.4	280.4	240.6	274.9	258.1
FALSE	High	Master Protein	Q9NZS9	Bifunctional apoptosis regulator OS=Homo sapiens OX=9606 GN=BFAR PE=1 SV=1	0.006	4.272	3	1	1	1	1	450	52.7	6.54	32	1	0.736	0.924	0.815	0.0564445	0.129911	0.0454323	8.12	2.24	2.32	89	67	82.1	12.09	12.83	6.88	79.6	89	101.2	58.5	75.8	67	73.5	82.1	83.7
FALSE	High	Master Protein	P16144	Integrin beta-4 OS=Homo sapiens OX=9606 GN=ITGB4 PE=1 SV=5	0	300.672	42	80	91	80	1	1822	202	6.09	1635	80	0.736	0.703	0.972	0.00710822	0.0688441	0.708693	1.15	3.32	17.03	7247.5	5055.2	5201.2	8.72	6.44	6.1	7247.5	7403.4	6280.2	5334.3	5055.2	4688.7	4860.7	5492.1	5201.2
FALSE	High	Master Protein	Q14CB8	Rho GTPase-activating protein 19 OS=Homo sapiens OX=9606 GN=ARHGAP19 PE=1 SV=1	0	16.052	11	4	5	4	1	494	55.7	9.36	73	4	0.736	0.866	0.891	0.428679	0.793843	0.150336	1.7	14.59	7.79	160.1	122.2	138.7	22.25	4.61	6.71	160.1	166	107.6	115.4	122.2	126.5	138.7	142	124.9
FALSE	High	Master Protein	P68431	Histone H3.1 OS=Homo sapiens OX=9606 GN=HIST1H3A PE=1 SV=2	0	72.418	87	20	105	1	1	136	15.4	11.12	469	20	0.736	1.443	0.434	0.283853	0.814059	0.584387	12.02	27.7	0.26	30.2	24.3	43.6	7.33	24.09	54.55	28.6	33	30.2	30.8	24.3	18.9	15.4	43.6	56.5
FALSE	High	Master Protein	Q9ULJ1	Protein BCAP OS=Homo sapiens OX=9606 GN=ODF2L PE=2 SV=2	0.003	5.27	6	2	2	2	1	636	73.7	6.48	21	2	0.737	0.917	0.864	0.703384	0.931887	0.318381	0.46	8.77	8.36	24.2	18.1	21.1	23.13	12.4	5.17	24.2	15.8	24.8	17.8	22.1	18.1	20.6	22.7	21.1
FALSE	High	Master Protein	Q86UA6	RPA-interacting protein OS=Homo sapiens OX=9606 GN=RPAIN PE=1 SV=2	0.002	6.089	13	2	2	2	1	219	24.8	4.87	65	2	0.737	0.842	0.94	0.00941763	0.102207	0.472591	1.79	5.75	17.6	200.2	153.8	168.6	4.73	7.62	8.76	200.2	208.7	189.9	158.5	153.8	136.8	168.6	168.7	144.3
FALSE	High	Master Protein	Q8IUC8	Polypeptide N-acetylgalactosaminyltransferase 13 OS=Homo sapiens OX=9606 GN=GALNT13 PE=2 SV=2	0	9.048	6	2	2	1	1	556	64	6.83	107	2	0.737	0.835	0.872	0.121013	0.0234101	0.740588	6.75	1.34	8.1	107	80.3	89.4	8.88	8.89	14.04	92.3	109	107	86.4	80.3	72.3	70.5	89.4	92.2
FALSE	High	Master Protein	O14524	Nuclear envelope integral membrane protein 1 OS=Homo sapiens OX=9606 GN=NEMP1 PE=1 SV=2	0	16.158	10	5	6	5	1	444	50.6	6.93	89	5	0.737	0.78	0.969	0.00183212	0.284474	0.568234	1.54	14.26	21.92	340.8	251.2	293.1	10.36	12.6	18.2	340.8	375.5	305	251.2	284	220.5	224	323.5	293.1
FALSE	High	Master Protein	O15265	Ataxin-7 OS=Homo sapiens OX=9606 GN=ATXN7 PE=1 SV=1	0	11.233	5	3	3	3	1	892	95.4	9.85	123	3	0.738	0.923	0.862	0.0991625	0.327239	0.0701584	4.04	9.13	4.34	155.1	128	148.5	7.1	12.81	4.7	155.1	152.6	173.4	108.7	140.7	128	143.1	148.5	157.1
FALSE	High	Master Protein	Q13642	Four and a half LIM domains protein 1 OS=Homo sapiens OX=9606 GN=FHL1 PE=1 SV=4	0	66.48	54	17	20	17	1	323	36.2	8.97	308	17	0.738	0.804	0.918	0.139946	0.154949	0.138975	17.14	8.91	3.25	2300.3	1697.4	1823.1	11.81	12.57	4.22	1877.6	2341.4	2300.3	1717	1361	1697.4	1823.1	1849.1	1707.1
FALSE	High	Master Protein	Q8WY22	BRI3-binding protein OS=Homo sapiens OX=9606 GN=BRI3BP PE=1 SV=1	0	23.505	24	8	8	7	1	251	27.8	9.44	114	8	0.738	0.955	0.644	0.290955	0.490976	0.153031	20.07	31.25	1.56	581.4	419.4	574.1	74.52	7.82	22.12	455.1	581.4	1683	419.4	429.2	369.9	434.6	574.1	683.5
FALSE	High	Master Protein	Q8IXM6	Nurim OS=Homo sapiens OX=9606 GN=NRM PE=1 SV=1	0.001	7.365	11	2	2	2	1	262	29.4	8.63	46	2	0.739	1.134	0.588	0.0985608	0.947942	0.504876	7.91	26.41	3.03	44.3	32.6	40.5	23.49	28.22	33.58	44.3	48.9	30.3	40.3	32.6	22.4	27.8	40.5	55.5
FALSE	High	Master Protein	Q6AZY7	Scavenger receptor class A member 3 OS=Homo sapiens OX=9606 GN=SCARA3 PE=1 SV=1	0.001	8.323	6	3	3	3	1	606	65.1	6.54	27	3	0.739	0.798	1.145	0.207818	0.127894	0.493239	1.96	10.72	7.68	73.9	65.8	59	14.99	12.64	4.43	73.9	66.6	89.1	53.3	67.8	65.8	59	54.7	59.2
FALSE	High	Master Protein	P05783	Keratin, type I cytoskeletal 18 OS=Homo sapiens OX=9606 GN=KRT18 PE=1 SV=2	0	446.134	94	68	510	66	1	430	48	5.45	12914	68	0.74	0.692	1.143	0.0613947	0.0702269	0.253076	5.54	6.64	2.12	26479.7	20059.6	18128.6	16.23	2.8	7.57	26206.6	26479.7	34508.6	20716.9	19596.2	20059.6	18128.6	17306.1	20033.1
FALSE	High	Master Protein	O43772	Mitochondrial carnitine/acylcarnitine carrier protein OS=Homo sapiens OX=9606 GN=SLC25A20 PE=1 SV=1	0	19.704	24	7	7	7	1	301	32.9	9.41	90	7	0.74	0.994	0.739	0.323623	0.947344	0.527814	0.58	22.04	11.46	466.3	420.1	505.3	14.75	22.89	18.06	466.3	571.7	433.2	511.7	420.1	320.7	393.9	505.3	568.4
FALSE	High	Master Protein	P07205	Phosphoglycerate kinase 2 OS=Homo sapiens OX=9606 GN=PGK2 PE=1 SV=3	0	37.569	29	11	24	3	1	417	44.8	8.54	349	11	0.741	0.826	0.977	0.216834	0.0684145	0.932103	4.55	6.37	11.56	101.9	83.8	84.1	13.89	10.67	3.54	101.9	91.2	119.9	75.5	93.4	83.8	84.1	85.8	80.1
FALSE	High	Master Protein	A8MTY0	Zinc finger protein 724 OS=Homo sapiens OX=9606 GN=ZNF724 PE=2 SV=3	0.001	7.669	16	3	4	1	1	619	71.1	9.11	37	3	0.741	0.948	0.747	0.00986469	0.675891	0.0143241	0.52	6.71	3.74	42.8	31.9	44.2	19.41	15.62	19.98	33	49.1	42.8	24.5	33	31.9	31.3	46.3	44.2
FALSE	High	Master Protein	P04156	Major prion protein OS=Homo sapiens OX=9606 GN=PRNP PE=1 SV=1	0	24.311	15	5	8	5	1	253	27.6	9	197	5	0.741	1.241	0.597	0.0364763	0.808057	0.0642865	0.11	6.21	2.06	535.3	396.6	664.5	29.06	15.25	4.78	517.3	535.3	844.2	383.8	396.6	502.7	669.2	613.3	664.5
FALSE	High	Master Protein	O94955	Rho-related BTB domain-containing protein 3 OS=Homo sapiens OX=9606 GN=RHOBTB3 PE=1 SV=2	0.004	4.736	4	2	2	2	1	611	69.4	7.62	27	2	0.741	0.639	1.187	0.00704248	0.165699	0.615988	1.93	15.46	33.97	18.8	13.1	13.1	10.14	12.15	26.79	20.4	18.8	16.7	15.5	13.1	12.4	13.1	15.6	8.9
FALSE	High	Master Protein	Q53EU6	Glycerol-3-phosphate acyltransferase 3 OS=Homo sapiens OX=9606 GN=GPAT3 PE=1 SV=2	0	65.022	35	17	18	16	1	434	48.7	8.87	351	17	0.741	0.873	0.869	0.00953942	0.00324192	0.0384604	3.37	0.41	2.04	1962.7	1404.4	1712.7	4.32	5.2	5.67	1853	1962.7	2017.9	1373.8	1515.3	1404.4	1581.2	1767.3	1712.7
FALSE	High	Master Protein	Q5T6F0	DDB1- and CUL4-associated factor 12 OS=Homo sapiens OX=9606 GN=DCAF12 PE=1 SV=1	0	15.301	20	6	6	6	1	453	50.5	9.1	75	6	0.742	0.9	0.999	0.0687501	0.235809	0.748789	0.75	6.3	20.67	183.1	148.9	154.2	19.02	13.63	8.1	183.1	165.5	236.8	134.6	148.9	175.6	173.4	154.2	148.9
FALSE	High	Master Protein	P61204	ADP-ribosylation factor 3 OS=Homo sapiens OX=9606 GN=ARF3 PE=1 SV=2	0	96.166	76	16	37	1	1	181	20.6	7.43	570	16	0.742	0.856	0.871	0.0290091	0.00120792	0.133718	4.55	0.44	8.12	129.6	96.1	110.4	6.62	2.15	7.1	129.6	116.9	132.7	96.1	96.8	92.9	110.4	115	100
FALSE	High	Master Protein	Q15165	Serum paraoxonase/arylesterase 2 OS=Homo sapiens OX=9606 GN=PON2 PE=1 SV=4	0	41.309	51	9	16	9	1	354	39.4	5.6	366	9	0.743	0.84	0.912	0.0283907	0.0585109	0.256476	1.99	3.19	11.87	1461.5	1147.7	1322.6	8.79	6.53	8.68	1367	1624.7	1461.5	1147.7	1206.4	1058.8	1147.8	1352.6	1322.6
FALSE	High	Master Protein	Q9NRR8	CDC42 small effector protein 1 OS=Homo sapiens OX=9606 GN=CDC42SE1 PE=1 SV=1	0.004	4.705	25	2	2	2	1	79	8.9	9.99	21	2	0.743	1.167	0.819	0.571841	0.964835	0.375909	23.11	13.85	22.26	114.3	106.4	129.8	44.46	17.67	10.41	85.8	114.3	199.6	121.6	84.9	106.4	109.5	129.8	133.5
FALSE	High	Master Protein	Q9Y227	Ectonucleoside triphosphate diphosphohydrolase 4 OS=Homo sapiens OX=9606 GN=ENTPD4 PE=1 SV=1	0.004	4.569	5	1	1	1	1	616	70.2	8.29	63	1	0.743	1.031	0.785	0.0784453	0.704184	0.0147476	1.1	16.7	1.92	28.2	20.9	26.7	21.69	10.95	13.42	19.1	28.2	29.2	17.4	20.9	21.4	22.2	26.7	29
FALSE	High	Master Protein	Q9Y2R0	Cytochrome c oxidase assembly factor 3 homolog, mitochondrial OS=Homo sapiens OX=9606 GN=COA3 PE=1 SV=1	0	24.126	45	7	8	7	1	106	11.7	9.6	156	7	0.744	0.891	0.835	0.0550646	0.143817	0.487107	9.37	2.08	16.3	1094.1	831.1	932.7	4.26	16.15	12.48	1094.1	1116.6	1028.1	907.2	831.1	655.9	776.9	932.7	995.4
FALSE	High	Master Protein	P08253	72 kDa type IV collagenase OS=Homo sapiens OX=9606 GN=MMP2 PE=1 SV=2	0	12.868	8	4	4	4	1	660	73.8	5.47	70	4	0.745	0.707	1.061	0.0675086	0.0806484	0.424095	7.87	12.09	15.24	97	67.5	63.6	12.86	5.81	11.4	98.1	97	77.4	73.1	65.3	67.5	54.6	63.6	68.6
FALSE	High	Master Protein	Q14533	Keratin, type II cuticular Hb1 OS=Homo sapiens OX=9606 GN=KRT81 PE=1 SV=3	0	125.002	36	30	70	25	1	505	54.9	5.47	900	30	0.745	0.529	1.425	0.00413447	0.00986934	0.0291661	1.39	2.46	0.67	4372.6	3214.5	2312.9	3.57	2.63	7.26	4372.6	4220.3	4532.5	3311.6	3142.9	3214.5	2312.9	2255.3	2579.3
FALSE	High	Master Protein	Q7L5N7	Lysophosphatidylcholine acyltransferase 2 OS=Homo sapiens OX=9606 GN=LPCAT2 PE=1 SV=1	0	55.726	38	13	17	13	1	544	60.2	6.55	279	13	0.745	0.809	0.921	0.0136771	0.245269	0.13503	3.11	3.93	0.35	1416.3	1015.2	1207.7	13.01	9.28	5.81	1416.3	1515.8	1170.3	1015.2	1129.2	939.8	1099.6	1207.7	1226.6
FALSE	High	Master Protein	Q9UHX3	Adhesion G protein-coupled receptor E2 OS=Homo sapiens OX=9606 GN=ADGRE2 PE=1 SV=2	0	15.237	10	5	6	1	1	823	90.4	6.87	124	5	0.745	0.932	0.799	0.00882347	0.574761	0.0385905	0.47	12.72	1.5	158.1	118.5	158.9	11.41	6.02	9.21	154.5	158.1	189.2	115.1	118.5	129	144	158.9	173.2
FALSE	High	Master Protein	Q8WV19	Vesicle transport protein SFT2A OS=Homo sapiens OX=9606 GN=SFT2D1 PE=1 SV=1	0.004	4.747	17	1	1	1	1	159	17.8	8.65	81	1	0.745	0.837	0.89	0.354201	0.990357	0.232802	10.55	19.37	8.4	12.7	9.5	11.7	48.4	24.78	10.52	12.7	19.3	6.8	9.5	12.5	7.7	10.6	11.7	13.1
FALSE	High	Master Protein	Q00325	Phosphate carrier protein, mitochondrial OS=Homo sapiens OX=9606 GN=SLC25A3 PE=1 SV=2	0	97.407	48	26	35	26	1	362	40.1	9.38	429	26	0.745	0.754	0.741	0.247141	0.192086	0.560198	27.64	2.18	10.08	2552.2	1902.4	2321.2	16.42	20.79	19.2	2309.3	2552.2	3161.7	2298.9	1902.4	1507.6	1740.6	2321.2	2566.6
FALSE	High	Master Protein	P51965	Ubiquitin-conjugating enzyme E2 E1 OS=Homo sapiens OX=9606 GN=UBE2E1 PE=1 SV=1	0	32.066	44	7	9	5	1	193	21.4	8.53	251	7	0.746	0.926	1.024	0.428075	0.52273	0.841848	3.05	29.99	15.49	848.4	682.7	785.3	14.65	14.2	15.33	848.4	706.6	950.3	632.9	828.2	682.7	785.3	603.4	808.5
FALSE	High	Master Protein	O75438	NADH dehydrogenase [ubiquinone] 1 beta subcomplex subunit 1 OS=Homo sapiens OX=9606 GN=NDUFB1 PE=1 SV=1	0	21.146	88	6	7	6	1	58	7	8.92	109	6	0.746	0.878	0.85	0.2398	0.301828	0.561528	8.92	5.05	26.31	861.3	692.5	814.7	6.88	19.02	13.68	808.9	927.7	861.3	839.9	692.5	573.5	678.9	894.2	814.7
FALSE	High	Master Protein	P17026	Zinc finger protein 22 OS=Homo sapiens OX=9606 GN=ZNF22 PE=1 SV=3	0.005	4.433	10	3	3	1	1	224	25.9	10.04	28	3	0.746	0.778	0.916	0.0880033	0.214477	0.996302	5.06	18.63	2.14	147.7	105.5	110.2	16.19	4.42	12.69	147.7	150.5	110.9	110.3	105.5	101	91.1	110.2	117.1
FALSE	High	Master Protein	P43307	Translocon-associated protein subunit alpha OS=Homo sapiens OX=9606 GN=SSR1 PE=1 SV=3	0	21.64	21	4	7	4	1	286	32.2	4.49	222	4	0.747	0.727	1.026	0.628199	0.997353	0.568497	0.13	3.69	7.58	749.9	560.3	594.8	40.04	15	14.1	749.9	818.1	345.6	560.3	610.3	451.6	519.5	688.7	594.8
FALSE	High	Master Protein	Q8TAB5	UPF0500 protein C1orf216 OS=Homo sapiens OX=9606 GN=C1orf216 PE=1 SV=1	0.003	5.201	9	2	2	2	1	229	25	5.3	20	2	0.747	0.95	1.039	0.561463	0.636263	0.863395	1.41	30.97	41.43	95.2	104.3	100.4	26.48	28.22	7.38	89.4	95.2	142	66.8	120.1	104.3	104.5	100.4	90.4
FALSE	High	Master Protein	O00499	Myc box-dependent-interacting protein 1 OS=Homo sapiens OX=9606 GN=BIN1 PE=1 SV=1	0	81.272	42	22	26	22	1	593	64.7	5.06	612	22	0.748	0.749	0.985	0.000343814	0.00360234	0.355434	0.43	0.76	3.25	2711.2	2026.9	2041.1	0.33	0.61	2.72	2706.6	2711.2	2723.8	2033.9	2026.9	2009.7	2120.9	2041.1	2013
FALSE	High	Master Protein	P14923	Junction plakoglobin OS=Homo sapiens OX=9606 GN=JUP PE=1 SV=3	0	166.838	63	39	54	33	1	745	81.7	6.14	1477	39	0.748	0.476	1.573	0.000539958	0.000652998	0.000770173	0.79	0.39	0.32	3755.8	2799	1816.4	1.69	1.37	2.2	3691.3	3818.4	3755.8	2799	2856.3	2782.8	1844.6	1765.8	1816.4
FALSE	High	Master Protein	P98077	SHC-transforming protein 2 OS=Homo sapiens OX=9606 GN=SHC2 PE=1 SV=4	0.002	6.069	9	2	3	1	1	582	61.9	6.77	37	2	0.748	0.903	1.066	0.149005	0.401354	0.99898	7.7	22.01	38.22	35.2	29.5	27.7	19.28	7.2	26.11	30.6	35.2	44.5	29.5	26.3	30.2	27.7	22.5	37.6
FALSE	High	Master Protein	Q15070	Mitochondrial inner membrane protein OXA1L OS=Homo sapiens OX=9606 GN=OXA1L PE=1 SV=3	0	34.527	25	11	13	11	1	435	48.5	9.45	138	11	0.749	0.968	0.773	0.131247	0.628704	0.450282	11.54	21.76	22.67	1287.2	1068.5	1366.2	8.06	20.76	18.11	1287.2	1427.5	1220.4	1200.6	1068.5	786.7	983.9	1366.2	1381.5
FALSE	High	Master Protein	Q9H936	Mitochondrial glutamate carrier 1 OS=Homo sapiens OX=9606 GN=SLC25A22 PE=1 SV=1	0	58.044	57	13	21	9	1	323	34.4	9.29	514	13	0.749	0.851	0.88	0.0927298	0.149422	0.53403	12.19	11.97	31.86	1063.2	852.1	933.8	7.09	21.57	12.17	1063.2	1137.6	987	913.1	852.1	593.6	766.1	933.8	968.4
FALSE	High	Master Protein	Q14114	Low-density lipoprotein receptor-related protein 8 OS=Homo sapiens OX=9606 GN=LRP8 PE=1 SV=4	0	63.695	23	16	18	15	1	963	105.6	5.05	510	16	0.75	0.845	0.866	0.0210464	0.10777	0.220184	1.91	2.29	11.23	1389.4	1077.7	1243.9	6.32	8.56	4.6	1389.4	1471.4	1296.5	1153.8	1077.7	971.8	1149.1	1247.6	1243.9
FALSE	High	Master Protein	P41440	Reduced folate transporter OS=Homo sapiens OX=9606 GN=SLC19A1 PE=1 SV=3	0	25.815	18	9	9	9	1	591	64.8	8.95	175	9	0.75	0.915	0.82	0.042957	0.395905	0.508562	0.45	19.31	13.87	471.1	380.4	464.2	6.15	10.16	16.86	471.1	507.1	449.1	410.9	380.4	335.1	344.9	475	464.2
FALSE	High	Master Protein	Q14165	Malectin OS=Homo sapiens OX=9606 GN=MLEC PE=1 SV=1	0	55.099	46	15	15	15	1	292	32.2	5.41	322	15	0.75	0.756	0.969	0.061745	0.445394	0.428127	1.96	3.23	8.98	2149.9	1575.3	1828	19.99	12.59	9.44	2149.9	2512.5	1671.1	1575.3	1885.3	1490.4	1626	1965	1828
FALSE	High	Master Protein	Q9BQI6	SMC5-SMC6 complex localization factor protein 1 OS=Homo sapiens OX=9606 GN=SLF1 PE=1 SV=2	0	25.86	9	8	10	7	1	1058	121	8.44	119	8	0.751	0.819	0.935	0.00678383	0.0122239	0.148698	0.3	2.34	5.86	420.9	314.8	346.5	1.58	4.99	2.4	410.6	420.9	423	308.2	314.8	338.6	353.1	346.5	336.7
FALSE	High	Master Protein	O43325	LYR motif-containing protein 1 OS=Homo sapiens OX=9606 GN=LYRM1 PE=2 SV=1	0	9.523	27	3	3	3	1	122	14.3	9.94	48	3	0.751	0.837	0.938	0.0555127	0.146826	0.382894	7.05	10.22	5.85	250.6	203.5	209.3	9.95	7.09	8.02	296.1	250.6	250	203.5	216.3	187.7	196.9	209.3	230.5
FALSE	High	Master Protein	Q9NW13	RNA-binding protein 28 OS=Homo sapiens OX=9606 GN=RBM28 PE=1 SV=3	0	178.965	54	54	62	54	1	759	85.7	9.22	745	54	0.751	0.958	0.784	0.0194955	0.417564	0.021575	4.21	10.88	2.5	5620.8	4278	5458	2.54	6.21	11.63	5620.8	5696.4	5421.7	3834.3	4279.8	4278	4497.1	5609.9	5458
FALSE	High	Master Protein	Q96C23	Aldose 1-epimerase OS=Homo sapiens OX=9606 GN=GALM PE=1 SV=1	0	31.945	34	9	12	9	1	342	37.7	6.65	240	9	0.752	0.608	1.224	0.0131414	0.00283708	0.0476096	0.75	1.76	3.3	1170	875.3	711.7	0.71	5.96	3.96	1180.8	1164.5	1170	966.7	875.3	871.4	676	711.7	731.1
FALSE	High	Master Protein	P78310	Coxsackievirus and adenovirus receptor OS=Homo sapiens OX=9606 GN=CXADR PE=1 SV=1	0	29.462	35	10	10	10	1	365	40	7.56	149	10	0.752	0.699	1.116	0.0268478	0.0143179	0.399824	2.89	2.7	11.01	649.5	532.8	477.2	5.19	7.77	4.81	649.5	708.8	647.8	544.8	532.8	470.2	454.2	500.2	477.2
FALSE	High	Master Protein	Q9BQ69	ADP-ribose glycohydrolase MACROD1 OS=Homo sapiens OX=9606 GN=MACROD1 PE=1 SV=2	0	12.445	10	3	3	3	1	325	35.5	9.51	76	3	0.753	0.809	0.986	0.114972	0.0166204	0.801376	2.06	1.49	8.17	151.3	119.1	114.3	6.46	8.51	7.11	139.1	158.2	151.3	131.5	119.1	111.2	114.3	112.7	128
FALSE	High	Master Protein	O15258	Protein RER1 OS=Homo sapiens OX=9606 GN=RER1 PE=1 SV=1	0	9.517	19	3	3	3	1	196	22.9	9.54	61	3	0.753	0.987	0.741	0.0644588	0.452594	0.192552	2.45	4.34	0	452.6	369.8	460.3	6.79	8.17	11.18	448.6	505.6	452.6	401.5	369.8	340.9	398.9	460.3	499.3
FALSE	High	Master Protein	P10275	Androgen receptor OS=Homo sapiens OX=9606 GN=AR PE=1 SV=3	0	32.654	13	9	9	9	1	920	99.1	6.42	270	9	0.753	0.835	0.902	0.08746	0.0593515	0.228631	10.47	5.44	1	643.4	476.7	486.5	10.94	5.72	6.94	659.6	643.4	536.2	435.1	484.8	476.7	486.5	471.4	537.4
FALSE	High	Master Protein	Q0VF96	Cingulin-like protein 1 OS=Homo sapiens OX=9606 GN=CGNL1 PE=1 SV=2	0.007	4.094	1	1	1	1	1	1302	149	5.67	22	1	0.753	0.784	0.961	0.286788	0.640263	0.812637	14.86	35.14	37.18	15.6	9.7	12.4	31.6	14.59	27.12	15.8	8.4	15.6	11.9	9.1	9.7	12.4	7.5	12.9
FALSE	High	Master Protein	Q9UBX3	Mitochondrial dicarboxylate carrier OS=Homo sapiens OX=9606 GN=SLC25A10 PE=1 SV=2	0	48.982	55	15	16	15	1	287	31.3	9.54	270	15	0.753	0.986	0.715	0.214233	0.527374	0.422031	23.37	9.88	17.31	817.5	633.3	805.9	7.7	22.82	21.55	724.9	840.5	817.5	708.9	633.3	444.9	572.5	805.9	885.4
FALSE	High	Master Protein	Q969P0	Immunoglobulin superfamily member 8 OS=Homo sapiens OX=9606 GN=IGSF8 PE=1 SV=1	0	9.372	7	3	3	3	1	613	65	8	66	3	0.754	0.798	0.944	0.369785	0.389376	0.367335	32.59	17.34	10.5	230.2	173.5	183.8	34.33	10.82	8.45	160.9	230.2	324	185.8	173.5	149.7	182.3	211.2	183.8
FALSE	High	Master Protein	Q68D06	Schlafen family member 13 OS=Homo sapiens OX=9606 GN=SLFN13 PE=1 SV=1	0	42.773	18	14	14	6	1	897	102	6.96	258	14	0.754	0.888	1.035	0.31373	0.356067	0.97114	1.77	21.37	13.07	640.3	535	568.4	14.02	10.36	10.3	640.3	546.4	725	482.6	593.9	535	568.4	475	573.8
FALSE	High	Master Protein	Q7Z628	Neuroepithelial cell-transforming gene 1 protein OS=Homo sapiens OX=9606 GN=NET1 PE=1 SV=1	0	37.978	21	12	13	9	1	596	67.7	9.23	234	12	0.754	0.8	0.934	0.0735038	0.130925	0.00461642	2.92	1.83	0.85	250.5	191.1	204.6	10.73	3.71	2.95	250.5	260.2	211.4	182.3	196.1	191.1	196.4	204.6	208.1
FALSE	High	Master Protein	O43674	NADH dehydrogenase [ubiquinone] 1 beta subcomplex subunit 5, mitochondrial OS=Homo sapiens OX=9606 GN=NDUFB5 PE=1 SV=1	0	31.095	31	9	11	9	1	189	21.7	9.63	114	9	0.754	0.926	0.783	0.161521	0.154897	0.368778	19.32	5.04	18.06	1202.3	917.9	1113.3	7.11	17.7	14.45	1067.3	1217.4	1202.3	996.2	917.9	698.8	883.3	1113.3	1172
FALSE	High	Master Protein	Q96QD8	Sodium-coupled neutral amino acid transporter 2 OS=Homo sapiens OX=9606 GN=SLC38A2 PE=1 SV=2	0	20.178	14	5	5	5	1	506	56	8	170	5	0.754	0.92	0.748	0.0126371	0.792944	0.085458	1.89	6.55	10.52	704.1	490.7	655.8	11.11	10.71	4.49	704.1	712.7	580.6	542.9	490.7	437.8	614	669.9	655.8
FALSE	High	Master Protein	Q99741	Cell division control protein 6 homolog OS=Homo sapiens OX=9606 GN=CDC6 PE=1 SV=1	0	65.559	41	19	19	19	1	560	62.7	9.58	281	19	0.754	0.849	0.902	0.031362	0.0851918	0.0493751	2.7	5.49	4.55	1818.7	1371.8	1547.2	2.65	5.4	5.51	1818.7	1821.4	1737.8	1371.8	1329.9	1476	1465.6	1636.3	1547.2
FALSE	High	Master Protein	Q02127	Dihydroorotate dehydrogenase (quinone), mitochondrial OS=Homo sapiens OX=9606 GN=DHODH PE=1 SV=3	0	62.157	55	17	17	17	1	395	42.8	9.67	325	17	0.754	0.885	0.853	0.0545427	0.223657	0.352456	5.06	9.31	18.68	1353.4	1115.3	1257.8	8.4	14.6	8.82	1353.4	1478.4	1250.2	1182.1	1115.3	886.6	1101.3	1257.8	1308
FALSE	High	Master Protein	Q96MT1	RING finger protein 145 OS=Homo sapiens OX=9606 GN=RNF145 PE=2 SV=2	0.005	4.448	2	1	1	1	1	663	75.6	6.84	37	1	0.754	0.76	0.941	0.0473467	0.0413997	0.959681	4.33	3.97	9.39	57.5	43	41.7	11.32	15.7	5.37	48.2	60	57.5	36.3	43	49.9	41.6	41.7	45.6
FALSE	High	Master Protein	Q2PZI1	Probable C-mannosyltransferase DPY19L1 OS=Homo sapiens OX=9606 GN=DPY19L1 PE=2 SV=1	0	36.177	17	14	14	14	1	675	77.3	8.95	198	14	0.755	0.898	0.846	0.00140819	0.104425	0.0988474	0.57	1.42	1.95	914.9	690.4	831	3.14	4.84	11.61	895.6	952.4	914.9	656.7	723.5	690.4	685.3	831	854.9
FALSE	High	Master Protein	Q9NYZ1	Golgi apparatus membrane protein TVP23 homolog B OS=Homo sapiens OX=9606 GN=TVP23B PE=1 SV=2	0.001	7.15	14	3	3	3	1	205	23.6	8.35	36	3	0.755	1.146	0.713	0.20006	0.999911	0.0571112	20.05	13.8	10.73	283.6	214.1	327.7	42.06	9.09	19.75	208.6	283.6	470.7	194.9	214.1	233.8	239.1	327.7	355.3
FALSE	High	Master Protein	Q6ZS86	Putative glycerol kinase 5 OS=Homo sapiens OX=9606 GN=GK5 PE=2 SV=2	0.003	4.785	3	1	1	1	1	529	59.1	6.9	57	1	0.755	0.811	0.932	0.521312	0.598946	0.865333	0.31	24.62	2.29	38.2	30	32.2	14.02	13.68	26.84	39.7	38.2	30.3	30	28.8	36.8	32.2	40.3	23.2
FALSE	High	Master Protein	P23219	Prostaglandin G/H synthase 1 OS=Homo sapiens OX=9606 GN=PTGS1 PE=1 SV=2	0.005	4.482	6	2	2	2	1	599	68.6	7.23	21	2	0.755	0.79	0.956	0.260838	0.272382	0.145047	13.86	11.84	4.33	56.6	43.4	47.3	65.1	8.8	6.36	56.6	56.2	158.4	49.8	42.5	43.4	50.5	47.3	44.5
FALSE	High	Master Protein	Q9NX00	Transmembrane protein 160 OS=Homo sapiens OX=9606 GN=TMEM160 PE=1 SV=1	0.009	3.643	16	2	2	2	1	188	19.6	8.03	35	2	0.756	0.864	0.731	0.193248	0.276361	0.324109	21.8	3.46	6.57	158.5	119.8	146	15.61	11.81	19.57	127.4	158.5	174.6	122.3	119.8	98	110	146	163.8
FALSE	High	Master Protein	O15021	Microtubule-associated serine/threonine-protein kinase 4 OS=Homo sapiens OX=9606 GN=MAST4 PE=1 SV=4	0	14.911	3	5	6	1	1	2623	283.9	8.62	115	5	0.757	0.854	0.986	0.267514	0.369894	0.692095	11.75	27.5	14.69	9.5	9.8	7.8	29.81	19.48	18.6	9.1	9.5	15.1	6.9	10	9.8	7.8	7.2	10.1
FALSE	High	Master Protein	P26022	Pentraxin-related protein PTX3 OS=Homo sapiens OX=9606 GN=PTX3 PE=1 SV=3	0	17.62	22	5	5	5	1	381	41.9	5.01	95	5	0.757	1.012	0.746	0.00302292	0.381013	0.0108686	1.54	2.43	2.94	199.6	151	208.6	5.54	8	8.6	184.9	206.1	199.6	137.3	161.2	151	184	217.9	208.6
FALSE	High	Master Protein	Q9UQ84	Exonuclease 1 OS=Homo sapiens OX=9606 GN=EXO1 PE=1 SV=2	0	46.774	20	12	12	12	1	846	94	8.31	282	12	0.757	0.813	0.948	0.0136665	0.0409463	0.280415	0.26	6.98	2.84	1073.2	866.8	900	7.51	5.91	2.37	1073.2	1049.7	1204.3	809.6	866.8	911.4	872.6	900	914.3
FALSE	High	Master Protein	P84077	ADP-ribosylation factor 1 OS=Homo sapiens OX=9606 GN=ARF1 PE=1 SV=2	0	103.341	76	17	39	2	1	181	20.7	6.8	617	17	0.757	0.939	0.93	0.100626	0.162304	0.248809	10.44	1.29	3.48	119.7	95.8	103	8.78	10.56	5.88	119.7	106.3	126.5	79.5	96.3	95.8	112.4	103	100.8
FALSE	High	Master Protein	Q9BVG9	Phosphatidylserine synthase 2 OS=Homo sapiens OX=9606 GN=PTDSS2 PE=1 SV=1	0	20.585	10	5	6	5	1	487	56.2	6.25	234	5	0.757	0.994	0.779	0.0216311	0.750948	0.014198	3.25	3.23	4.13	296.4	242.6	302.1	4.97	7.72	3.4	292.9	296.4	320.5	213.2	246.1	242.6	291.1	311.6	302.1
FALSE	High	Master Protein	O76062	Delta(14)-sterol reductase TM7SF2 OS=Homo sapiens OX=9606 GN=TM7SF2 PE=1 SV=3	0.007	3.98	3	1	1	1	1	418	46.4	8.87	26	1	0.757	1.005	0.753	0.0299415	0.728561	0.08632	6.4	11.08	8.32	46.2	35.7	46.5	9.7	11.72	3.19	46.2	43.8	52.7	31.5	35.7	39.9	46.5	44.5	47.3
FALSE	High	Master Protein	Q9NY97	N-acetyllactosaminide beta-1,3-N-acetylglucosaminyltransferase 2 OS=Homo sapiens OX=9606 GN=B3GNT2 PE=1 SV=2	0.001	8.38	10	3	3	2	1	397	46	8.54	42	3	0.757	0.86	0.91	0.360015	0.0474424	0.693843	21.48	3.49	40.16	64.5	48.8	53.6	24.24	11.49	28.98	50.7	82.5	64.5	57.7	46.7	48.8	43.6	53.6	76.3
FALSE	High	Master Protein	Q8TBE7	Solute carrier family 35 member G2 OS=Homo sapiens OX=9606 GN=SLC35G2 PE=1 SV=3	0	18.513	18	5	5	5	1	412	46.4	7.34	163	5	0.757	0.784	0.933	0.0792378	0.00701073	0.275515	1.84	0.02	4.64	424.3	290.8	332.4	11.47	11.05	8.85	375.8	424.3	473.2	290.8	321.4	257.3	311.7	370.7	332.4
FALSE	High	Master Protein	P22676	Calretinin OS=Homo sapiens OX=9606 GN=CALB2 PE=2 SV=2	0	46.18	51	15	16	15	1	271	31.5	5.15	116	15	0.758	0.871	0.855	0.0111044	0.0353535	0.0035677	0.6	2.54	0.6	1186.4	895.9	1033.7	4.06	1.7	1.45	1186.4	1182.4	1269.6	905.3	895.9	875.7	1033.7	1024	1053.5
FALSE	High	Master Protein	Q9NWW5	Ceroid-lipofuscinosis neuronal protein 6 OS=Homo sapiens OX=9606 GN=CLN6 PE=1 SV=1	0	9.356	7	2	2	2	1	311	35.9	8.87	115	2	0.758	0.814	0.974	0.0775321	0.159085	0.522711	3.88	5.94	9.87	94.1	74.6	75.7	28.4	11.25	3.3	83.4	94.1	140	63.2	74.6	78.9	72	75.7	76.6
FALSE	High	Master Protein	A4D2H0	cTAGE family member 15 OS=Homo sapiens OX=9606 GN=CTAGE15 PE=2 SV=1	0	17.696	8	5	5	1	1	777	87.8	5.24	147	5	0.758	0.989	0.934	0.415156	0.444566	0.668636	8.51	4.97	26.65	22.6	18.2	19.2	10.63	19.59	20.34	22.6	19.4	24	15.4	22.7	18.2	16.5	24.6	19.2
FALSE	High	Master Protein	Q9BXB1	Leucine-rich repeat-containing G-protein coupled receptor 4 OS=Homo sapiens OX=9606 GN=LGR4 PE=1 SV=2	0	11.904	6	4	4	4	1	951	104.4	6.19	71	4	0.758	0.856	1.019	0.0503058	0.0984588	0.589985	4.55	3.38	0.61	245.3	191.7	195.1	7.93	3.35	7.54	228	245.3	267.1	198.9	186	191.7	195.1	187.4	216.4
FALSE	High	Master Protein	Q9Y672	Dolichyl pyrophosphate Man9GlcNAc2 alpha-1,3-glucosyltransferase OS=Homo sapiens OX=9606 GN=ALG6 PE=1 SV=2	0.001	6.913	6	3	3	3	1	507	58.1	8.46	29	3	0.758	0.722	0.914	0.780244	0.955906	0.610766	11.01	10.85	36.9	267.2	202.7	239.4	49.09	13.78	22.12	267.2	331.4	107.1	202.7	218.8	166.1	166	258.8	239.4
FALSE	High	Master Protein	Q96HA1	Nuclear envelope pore membrane protein POM 121 OS=Homo sapiens OX=9606 GN=POM121 PE=1 SV=2	0	57.458	16	18	21	3	1	1249	127.6	10.56	425	18	0.758	0.934	0.812	0.406467	0.883292	0.149529	6.3	27.55	12.9	274.8	202.3	256.7	27.8	4.43	12.55	288	274.8	165.1	202.3	208.4	190.9	211.6	270.9	256.7
FALSE	High	Master Protein	Q71RC2	La-related protein 4 OS=Homo sapiens OX=9606 GN=LARP4 PE=1 SV=3	0	106.975	40	29	39	29	1	724	80.5	6.61	551	29	0.759	0.842	0.975	0.0775415	0.103973	0.519177	10.22	5.38	10.08	2794.2	2260.9	2318.2	12.74	5.46	4.64	2794.2	2687	3386.1	2119.6	2364.2	2260.9	2473	2318.2	2262.3
FALSE	High	Master Protein	Q9UPQ0	LIM and calponin homology domains-containing protein 1 OS=Homo sapiens OX=9606 GN=LIMCH1 PE=1 SV=4	0	202.334	51	58	62	57	1	1083	121.8	6.47	1239	58	0.76	0.617	1.231	0.00611006	0.000601101	0.00310325	1.86	1.08	0.37	5902.1	4437.4	3644.1	3.03	1.28	0.99	5902.1	6072	5715.3	4485.2	4372.3	4437.4	3644.1	3596.4	3667.4
FALSE	High	Master Protein	Q99728	BRCA1-associated RING domain protein 1 OS=Homo sapiens OX=9606 GN=BARD1 PE=1 SV=2	0	49.778	23	15	15	15	1	777	86.6	8.72	208	15	0.76	0.866	0.878	0.0217854	0.0661319	0.459754	5.87	0.36	8.93	1207	908.6	942.6	8.54	8.44	12.23	1088.6	1292	1207	827.7	908.6	980.6	942.6	893.3	1122.3
FALSE	High	Master Protein	P53804	E3 ubiquitin-protein ligase TTC3 OS=Homo sapiens OX=9606 GN=TTC3 PE=1 SV=2	0	11.603	3	6	6	5	1	2025	229.7	7.52	19	6	0.761	0.818	0.931	0.102167	0.231307	0.866137	5.67	8.53	2.37	512.2	401	418.8	30.81	7.34	10.21	494.1	512.2	829.3	401	389.9	447	438.8	359.2	418.8
FALSE	High	Master Protein	Q5T0B9	Zinc finger protein 362 OS=Homo sapiens OX=9606 GN=ZNF362 PE=1 SV=1	0	20.411	25	7	7	4	1	420	45.8	9.64	86	7	0.762	0.66	1.201	0.0582791	0.160595	0.959653	9.26	2.57	9.44	227	191.5	162.3	20.97	29.19	4.61	167	256	227	109.7	195	191.5	162.6	149.8	162.3
FALSE	High	Master Protein	Q9Y3A2	Probable U3 small nucleolar RNA-associated protein 11 OS=Homo sapiens OX=9606 GN=UTP11 PE=1 SV=2	0	69.741	51	23	25	23	1	253	30.4	10.15	310	23	0.762	1.028	0.708	0.0193885	0.929194	0.123347	3.82	15.08	3.73	3383.9	2482.3	3505.2	5.01	8.61	9.38	3383.9	3410.2	3111.3	2793.7	2482.3	2370	2972.7	3523.3	3505.2
FALSE	High	Master Protein	Q7L590	Protein MCM10 homolog OS=Homo sapiens OX=9606 GN=MCM10 PE=1 SV=2	0	49.315	19	15	15	15	1	875	98.1	8.75	275	15	0.762	0.944	0.798	0.035529	0.33451	0.00164934	3.82	10.31	1.13	1390.6	1054.5	1312.2	3	8.1	8.44	1400.8	1324.9	1390.6	915.6	1054.5	1059.8	1147.2	1312.2	1347.9
FALSE	High	Master Protein	P16403	Histone H1.2 OS=Homo sapiens OX=9606 GN=HIST1H1C PE=1 SV=2	0	132.887	67	32	63	11	1	213	21.4	10.93	870	32	0.762	1.213	0.539	0.236007	0.410901	0.293555	12.33	41.81	12.53	2011.1	1354.4	2513.9	22.15	35.84	21.57	2011.1	2072.9	1349.1	2068.2	1354.4	1028.6	1751.2	2693.7	2513.9
FALSE	High	Master Protein	Q8N490	Probable hydrolase PNKD OS=Homo sapiens OX=9606 GN=PNKD PE=1 SV=2	0	13.583	15	5	5	5	1	385	42.8	9.09	98	5	0.763	0.898	0.914	0.0726408	0.0683654	0.157727	0.42	4.67	8.65	242.5	187.6	217.7	1.28	9.74	4.4	246	239.8	242.5	187.6	218.8	184	205.1	217.7	223.7
FALSE	High	Master Protein	Q92520	Protein FAM3C OS=Homo sapiens OX=9606 GN=FAM3C PE=1 SV=1	0	64.002	62	14	19	14	1	227	24.7	8.29	370	14	0.763	0.893	0.801	0.113852	0.0695666	0.359538	5.46	3.92	0.15	1057.3	809.7	944.7	6.82	7.79	11.03	939	1061.4	1057.3	882.1	809.7	755.5	811.2	944.7	1010.8
FALSE	High	Master Protein	Q8TCT9	Minor histocompatibility antigen H13 OS=Homo sapiens OX=9606 GN=HM13 PE=1 SV=1	0	45.751	23	9	13	9	1	377	41.5	6.43	209	9	0.763	0.926	0.727	0.0857127	0.909899	0.476043	10.15	33.32	21.81	804.7	680.1	881.2	25.04	22.24	26.48	804.7	1010.4	606.2	718	680.1	462.4	549.6	881.2	935.4
FALSE	High	Master Protein	Q96KA5	Cleft lip and palate transmembrane protein 1-like protein OS=Homo sapiens OX=9606 GN=CLPTM1L PE=1 SV=1	0	31.295	16	7	8	7	1	538	62.2	8.56	228	7	0.763	0.865	0.882	0.0292449	0.505836	0.380255	2.55	22.27	19.59	603.1	446.6	553.6	16.25	10.9	16.41	603.1	660	476	446.6	503.6	405.6	416.9	553.6	570.8
FALSE	High	Master Protein	Q13740	CD166 antigen OS=Homo sapiens OX=9606 GN=ALCAM PE=1 SV=2	0	136.668	53	29	47	29	1	583	65.1	6.25	759	29	0.763	0.795	0.96	0.106527	0.227001	0.867114	0.82	7.26	31.47	4061.2	3244	3378.1	12.83	20.83	7.19	4061.2	4250.7	3310.5	3829.3	3244	2502.3	2977.3	3385	3378.1
FALSE	High	Master Protein	P48307	Tissue factor pathway inhibitor 2 OS=Homo sapiens OX=9606 GN=TFPI2 PE=1 SV=1	0	40.772	48	10	11	10	1	235	26.9	8.53	322	10	0.763	0.764	1.028	0.0423277	0.0784024	0.35798	2.48	0.73	5.34	535.8	408.8	391.5	12.83	0.9	7.59	512.6	535.8	648.2	402.6	409.1	408.8	391.5	354.7	412.7
FALSE	High	Master Protein	Q6IQ21	Zinc finger protein 770 OS=Homo sapiens OX=9606 GN=ZNF770 PE=1 SV=1	0	18.531	9	5	5	5	1	691	80	9.55	132	5	0.764	1.007	0.759	0.149764	0.645953	0.0693077	12.97	6.02	9.73	277.7	229.7	302.3	4.98	19.13	7.38	274.9	300.7	277.7	178.5	229.7	263.6	265.4	302.3	302.7
FALSE	High	Master Protein	Q4G0I0	Protein CCSMST1 OS=Homo sapiens OX=9606 GN=CCSMST1 PE=2 SV=1	0	8.783	35	2	2	2	1	132	15	7.02	73	2	0.764	0.94	0.813	0.150637	0.121351	0.348318	11.81	3.39	15.49	149.1	114.2	141.3	12.42	8.52	16.95	119.7	150.3	149.1	114.2	114.9	98.4	104.5	143.8	141.3
FALSE	High	Master Protein	Q9NPL8	Complex I assembly factor TIMMDC1, mitochondrial OS=Homo sapiens OX=9606 GN=TIMMDC1 PE=1 SV=2	0	57.869	56	18	19	18	1	285	32.2	8.5	279	18	0.765	0.899	0.851	0.202885	0.0982675	0.688056	15.07	0.21	18.82	1892	1470.4	1703.2	6.99	16.65	15.67	1687	1923	1892	1675.5	1470.4	1195.2	1289.1	1703.2	1728.1
FALSE	High	Master Protein	P33897	ATP-binding cassette sub-family D member 1 OS=Homo sapiens OX=9606 GN=ABCD1 PE=1 SV=2	0	27.997	21	9	9	9	1	745	82.9	8.95	151	9	0.765	0.701	1.092	0.00363851	0.00894667	0.338432	2.13	0.61	4.91	370.3	277.5	266.7	3.67	3.21	7.14	353.9	370.3	380.7	277.5	274.4	291.3	245.9	266.7	283.7
FALSE	High	Master Protein	Q8N9A8	Nuclear envelope phosphatase-regulatory subunit 1 OS=Homo sapiens OX=9606 GN=CNEP1R1 PE=1 SV=1	0.004	4.715	12	1	1	1	1	125	14.3	8.38	48	1	0.765	0.936	0.985	0.258308	0.517015	0.591088	9.8	24.9	19.78	20.2	17.6	17.8	24.45	26.95	3.75	25.9	20.2	15.8	17.6	21.2	12.1	17.8	17.6	18.9
FALSE	High	Master Protein	Q9Y5H1	Protocadherin gamma-A2 OS=Homo sapiens OX=9606 GN=PCDHGA2 PE=2 SV=1	0.002	5.79	4	2	2	1	1	932	101.4	5.01	25	2	0.766	1.067	0.707	0.136633	0.872625	0.520341	1.28	14.72	5.69	46.4	36.7	51.8	8.88	5.43	29.17	40.8	46.4	48.6	39.4	35.5	36.7	30.2	51.8	54.4
FALSE	High	Master Protein	Q9H3N1	Thioredoxin-related transmembrane protein 1 OS=Homo sapiens OX=9606 GN=TMX1 PE=1 SV=1	0	54.596	33	16	17	16	1	280	31.8	4.98	274	16	0.766	0.821	0.932	0.0145683	0.226303	0.261073	1.11	0.68	2.54	1780.4	1380.4	1637.2	7.01	11.25	10.55	1780.4	1993.5	1759.9	1380.4	1526.1	1217	1452.3	1795.5	1637.2
FALSE	High	Master Protein	Q9Y619	Mitochondrial ornithine transporter 1 OS=Homo sapiens OX=9606 GN=SLC25A15 PE=1 SV=1	0	25.089	30	7	8	7	1	301	32.7	9.13	221	7	0.766	0.978	0.783	0.135272	0.932841	0.523543	3.21	34.28	25.84	543.8	450.7	575.4	11.67	20.64	21.07	543.8	588.4	465.6	523.7	450.7	343.4	403.2	612.6	575.4
FALSE	High	Master Protein	P0CG12	Decreased expression in renal and prostate cancer protein OS=Homo sapiens OX=9606 GN=DERPC PE=1 SV=1	0	48.559	49	14	14	14	1	524	51.4	12.41	485	14	0.766	0.688	1.165	0.00583061	0.0185062	0.113033	1.85	4.96	7.37	715.7	551.7	495.8	8.56	5.72	5.42	688	715.7	808.5	551.7	548.3	606.2	473.6	495.8	527.5
FALSE	High	Master Protein	Q9H2C2	Protein ARV1 OS=Homo sapiens OX=9606 GN=ARV1 PE=1 SV=1	0	11.822	14	4	5	4	1	271	31	8.28	108	4	0.766	0.693	1.086	0.144034	0.494343	0.83288	2.74	1.02	2.63	333.8	247.7	247.6	22.44	10.54	12.37	333.8	357.2	228.2	247.7	273.6	221.4	228.1	289.8	247.6
FALSE	High	Master Protein	Q9BSE5	Agmatinase, mitochondrial OS=Homo sapiens OX=9606 GN=AGMAT PE=1 SV=2	0	9.077	14	3	3	3	1	352	37.6	7.59	80	3	0.766	0.934	0.927	0.139576	0.228204	0.309717	9.86	2.11	12.44	72.6	55.6	64.1	7.03	10.69	8.79	68.6	78.9	72.6	65.2	53.6	55.6	64.1	68.9	57.8
FALSE	High	Master Protein	Q5H8A4	GPI ethanolamine phosphate transferase 2 OS=Homo sapiens OX=9606 GN=PIGG PE=1 SV=1	0	31.693	10	9	9	9	1	983	108.1	7.15	197	9	0.766	0.753	0.869	0.0556624	0.165218	0.60708	7.82	5.01	11.44	836.1	634.7	646.6	6.31	7.18	21.37	760.2	836.1	858.9	634.7	640.5	561.6	538.2	646.6	821.4
FALSE	High	Master Protein	Q2Y0W8	Electroneutral sodium bicarbonate exchanger 1 OS=Homo sapiens OX=9606 GN=SLC4A8 PE=1 SV=1	0.003	4.908	2	2	2	1	1	1093	122.9	6.68	0	2	0.766	0.745	1.029	0.204546	0.3449	0.947503	22.92	22.74	76.45	88.3	79.1	76.9	19.2	36.74	25.92	69.9	88.3	103.2	39.4	85.4	79.1	79	76.9	47.6
FALSE	High	Master Protein	P40306	Proteasome subunit beta type-10 OS=Homo sapiens OX=9606 GN=PSMB10 PE=1 SV=1	0	37.296	49	10	13	10	1	273	28.9	7.81	252	10	0.767	0.789	0.971	0.00621077	0.0398901	0.447001	0.07	4.79	5.95	1169.6	896.6	925.9	6.06	3.46	2.04	1169.6	1095.9	1237.4	896.6	890.5	947.9	923	925.9	957.4
FALSE	High	Master Protein	O15525	Transcription factor MafG OS=Homo sapiens OX=9606 GN=MAFG PE=1 SV=1	0	29.978	70	10	11	9	1	162	17.8	10.04	95	10	0.767	0.946	0.819	0.026527	0.0472137	0.0232071	0.61	2.25	1	1062.6	823	988	3.75	3.02	2.32	1062.6	1000.7	1073.5	808.9	857.7	823	988	1015.5	969.8
FALSE	High	Master Protein	O43657	Tetraspanin-6 OS=Homo sapiens OX=9606 GN=TSPAN6 PE=1 SV=1	0	16.855	23	6	6	6	1	245	27.5	8.1	106	6	0.767	0.783	0.979	0.715405	0.968237	0.356403	5.24	7	2.59	915.5	701.9	747.8	38.14	8.16	3.91	915.5	1034.5	455.4	701.9	745.4	633.2	717	775.4	747.8
FALSE	High	Master Protein	P53985	Monocarboxylate transporter 1 OS=Homo sapiens OX=9606 GN=SLC16A1 PE=1 SV=3	0	35.604	13	9	11	9	1	500	53.9	8.66	161	9	0.767	0.891	0.861	0.197209	0.200392	0.588696	15.87	12.56	28.65	1379.1	1148.8	1310.3	6.21	23.76	11.15	1379.1	1498.4	1329	1359.1	1148.8	833.4	1083.6	1310.3	1334.9
FALSE	High	Master Protein	Q96PP9	Guanylate-binding protein 4 OS=Homo sapiens OX=9606 GN=GBP4 PE=2 SV=2	0.009	3.674	3	1	1	1	1	640	73.1	6.02	18	1	0.767	0.916	0.838	0.0129785	0.192324	0.125994	0.13	1.65	1.51	76.6	58.8	69.4	8.36	2.49	6.69	76.6	74.7	87	58.8	57.3	60.3	70.1	62	69.4
FALSE	High	Master Protein	Q99959	Plakophilin-2 OS=Homo sapiens OX=9606 GN=PKP2 PE=1 SV=2	0	59.05	24	18	19	18	1	881	97.4	9.33	390	18	0.767	0.617	1.231	0.00301806	0.00315129	0.0277639	0.88	1.81	7.01	1553.9	1196.1	971.3	0.97	2.24	4.26	1553.9	1544.7	1574.3	1236.6	1185.6	1196.1	927.9	971.3	1010.5
FALSE	High	Master Protein	Q8TCD1	UPF0729 protein C18orf32 OS=Homo sapiens OX=9606 GN=C18orf32 PE=3 SV=1	0	21.417	41	6	6	6	1	76	8.7	9.13	124	6	0.769	0.807	0.953	0.0319207	0.582501	0.287163	1.62	2.81	1.48	640.2	483	556.8	19.62	13.7	6.27	640.2	690.3	466.4	483	530.6	402.7	501.3	562.7	556.8
FALSE	High	Master Protein	Q8NBM4	Ubiquitin-associated domain-containing protein 2 OS=Homo sapiens OX=9606 GN=UBAC2 PE=1 SV=1	0	42.799	40	12	12	12	1	344	38.9	9.01	264	12	0.769	0.805	0.895	0.0631734	0.0859642	0.10781	7.48	3.85	7.98	1145.1	869.3	1004.1	7.87	7.14	7.99	1130.3	1145.1	1299.6	869.3	955.8	832.7	909.7	1004.1	1067.5
FALSE	High	Master Protein	Q9ULX9	Transcription factor MafF OS=Homo sapiens OX=9606 GN=MAFF PE=1 SV=2	0	10.612	22	3	3	3	1	164	17.7	9.8	55	3	0.769	0.766	0.968	0.00716043	0.0314403	0.292967	1	2.48	5.13	222.4	167.9	173.4	4.33	1.49	3.81	222.4	232.9	213.6	171.1	167.9	166.2	170.4	183.2	173.4
FALSE	High	Master Protein	O43291	Kunitz-type protease inhibitor 2 OS=Homo sapiens OX=9606 GN=SPINT2 PE=1 SV=2	0	32.956	29	8	9	8	1	252	28.2	8.29	238	8	0.77	0.716	1.142	0.0903135	0.101945	0.434846	8.65	12.32	5.09	693.4	533.7	478.3	15.05	3.75	12.31	668.5	693.4	874	565.1	533.7	527.1	478.3	461.5	576.7
FALSE	High	Master Protein	Q8WUY1	Protein THEM6 OS=Homo sapiens OX=9606 GN=THEM6 PE=1 SV=2	0	40.061	60	11	15	11	1	208	23.9	9.55	253	11	0.77	1.157	0.736	0.130889	0.164081	0.0143294	1.24	16.19	1.15	717.4	635	850.3	9.45	10.34	4.56	717.4	692.6	825	544.4	667	635	830	850.3	905.9
FALSE	High	Master Protein	Q562F6	Shugoshin 2 OS=Homo sapiens OX=9606 GN=SGO2 PE=1 SV=2	0	74.509	26	22	23	21	1	1265	144.7	7.91	368	22	0.77	0.933	0.848	0.0272635	0.218579	0.0338525	4.92	3.48	2.93	1353.9	1042.1	1263.2	3.73	11.41	14.8	1339.8	1435	1353.9	927.9	1166.4	1042.1	1021.8	1263.2	1375
FALSE	High	Master Protein	Q5T9L3	Protein wntless homolog OS=Homo sapiens OX=9606 GN=WLS PE=1 SV=2	0	19.345	12	6	6	6	1	541	62.2	7.36	83	6	0.77	0.852	0.855	0.0182732	0.089848	0.381717	4.76	9.18	2.81	248.7	200.5	212	9.19	7.83	10.3	248.7	275.3	229.3	204.7	200.5	176.5	190.7	212	234.5
FALSE	High	Master Protein	Q8ND30	Liprin-beta-2 OS=Homo sapiens OX=9606 GN=PPFIBP2 PE=1 SV=3	0	63.003	25	19	20	17	1	876	98.5	6.27	243	19	0.77	0.864	0.909	0.0118348	0.0129223	0.030195	2.71	0.82	2.41	998	768.8	862.6	0.3	4.51	2.98	998.3	998	993	745.3	768.8	814.1	819.9	864.7	862.6
FALSE	High	Master Protein	O95139	NADH dehydrogenase [ubiquinone] 1 beta subcomplex subunit 6 OS=Homo sapiens OX=9606 GN=NDUFB6 PE=1 SV=3	0	31.168	40	7	14	7	1	128	15.5	9.63	164	7	0.77	0.776	0.809	0.15766	0.11762	0.397805	9.99	2.38	20.62	1181.7	910.3	1015.7	8.06	20.04	14.22	1118.1	1181.7	1308.6	959.1	910.3	646.6	844.8	1015.7	1125.7
FALSE	High	Master Protein	P00352	Retinal dehydrogenase 1 OS=Homo sapiens OX=9606 GN=ALDH1A1 PE=1 SV=2	0	330.92	89	59	237	56	1	501	54.8	6.73	3880	59	0.77	0.666	1.344	0.136613	0.0267942	0.0532091	7.87	0.14	9.92	15607.5	12023.2	9427.7	9.41	6.97	7.87	14166.2	15607.5	17107.7	13522.6	12023.2	12000.7	9427.7	8926.3	10408.9
FALSE	High	Master Protein	Q9HD23	Magnesium transporter MRS2 homolog, mitochondrial OS=Homo sapiens OX=9606 GN=MRS2 PE=1 SV=1	0	12.026	11	4	4	4	1	443	50.3	6.87	148	4	0.771	1.025	0.752	0.16543	0.594703	0.550369	15.19	6.74	17.47	429.8	349.7	445.3	4.43	21.46	21.08	429.8	453.5	415.5	411.4	349.7	265.2	307.8	445.3	464.9
FALSE	High	Master Protein	P0DOY2	Immunoglobulin lambda constant 2 OS=Homo sapiens OX=9606 GN=IGLC2 PE=1 SV=1	0.001	8.348	24	2	2	2	1	106	11.3	7.24	56	2	0.771	2.338	0.01				33.51	102.97	0	5.7	6.7	11.8	36.11	13.67	166.91	5.7	9.6	5	6.1	7.4		749	11.8	6.8
FALSE	High	Master Protein	O14944	Proepiregulin OS=Homo sapiens OX=9606 GN=EREG PE=1 SV=1	0.002	5.608	10	2	2	2	1	169	19	7.53	49	2	0.771	1.047	0.737	0.16126	0.136675	0.0386582	1.33	0.24	1.09	125.5	98.9	136	2.73	13	3.9	123.5	125.5	130.2	121.6	96.8	98.9	141.9	136	131.3
FALSE	High	Master Protein	Q8NBP7	Proprotein convertase subtilisin/kexin type 9 OS=Homo sapiens OX=9606 GN=PCSK9 PE=1 SV=3	0.004	4.741	3	1	1	1	1	692	74.2	6.61	57	1	0.772	0.441	1.985	0.21862	0.0228484	0.0199453	3.66	4.83	22.89	62.2	59.1	26.2	13.98	18.51	13.49	59.4	62.2	76.6	43.9	63.5	59.1	26.2	25	32
FALSE	High	Master Protein	Q92831	Histone acetyltransferase KAT2B OS=Homo sapiens OX=9606 GN=KAT2B PE=1 SV=3	0	9.873	5	4	4	1	1	832	93	9.01	55	4	0.773	0.787	0.975	0.0259188	0.0819169	0.232152	3.43	9.46	1.12	52.2	38.7	41.1	8.37	2.87	3.79	52.2	47.6	56.3	40.4	38.2	38.7	41.1	39.7	42.8
FALSE	High	Master Protein	O75964	ATP synthase subunit g, mitochondrial OS=Homo sapiens OX=9606 GN=ATP5MG PE=1 SV=3	0	25.457	59	7	9	7	1	103	11.4	9.64	198	7	0.774	0.726	0.87	0.148729	0.0957942	0.68045	5.92	10.43	27.4	1118.8	857.9	916.8	9.93	19.27	20.87	1039.6	1118.8	1262.9	857.9	865.4	603	654	916.8	994.7
FALSE	High	Master Protein	Q6P5R6	60S ribosomal protein L22-like 1 OS=Homo sapiens OX=9606 GN=RPL22L1 PE=1 SV=2	0	27.204	67	8	8	7	1	122	14.6	9.38	247	8	0.774	0.607	1.203	0.0289701	0.0116372	0.0215195	0.71	5.09	4.87	504.5	377.8	313	9.86	3.88	1.36	504.5	470.6	570.6	393.4	364.1	377.8	306.3	314.2	313
FALSE	High	Master Protein	Q8IY45	Protein AMN1 homolog OS=Homo sapiens OX=9606 GN=AMN1 PE=2 SV=4	0.001	7.913	19	3	3	3	1	258	28.4	7.85	29	3	0.774	0.735	0.978	0.378348	0.621697	0.782762	6.26	5.85	22.1	270.9	201	205.5	27.62	7.07	8.9	270.9	279.5	161.9	209.6	201	182.3	184.6	220.7	205.5
FALSE	High	Master Protein	P10412	Histone H1.4 OS=Homo sapiens OX=9606 GN=HIST1H1E PE=1 SV=2	0	143.989	67	33	68	11	1	219	21.9	11.03	872	33	0.774	1.139	0.666	0.10405	0.607705	0.226437	8.56	2.89	5.19	2039.9	1578.3	2137	6.91	20.96	10.81	2153.9	2039.9	1875.8	1988	1578.3	1311.3	1906.9	2137	2369.3
FALSE	High	Master Protein	Q16666	Gamma-interferon-inducible protein 16 OS=Homo sapiens OX=9606 GN=IFI16 PE=1 SV=3	0	124.028	41	38	45	37	1	785	88.2	9.28	731	38	0.774	0.832	0.92	0.029557	0.0113153	0.088623	1.27	1.26	3.35	3683.2	2851.4	3100.8	2.54	10.98	5.54	3628.3	3683.2	3812.1	2413.6	2851.4	2993.2	2849.8	3170.2	3100.8
FALSE	High	Master Protein	P56385	ATP synthase subunit e, mitochondrial OS=Homo sapiens OX=9606 GN=ATP5ME PE=1 SV=2	0	33.966	78	8	13	7	1	69	7.9	9.35	227	8	0.774	0.848	0.789	0.224562	0.188928	0.396351	21.64	14.49	10.43	959.4	742.9	883.1	18.84	13.05	14.4	834	959.4	1204.3	803	742.9	618.4	707.6	883.1	941
FALSE	High	Master Protein	P13995	Bifunctional methylenetetrahydrofolate dehydrogenase/cyclohydrolase, mitochondrial OS=Homo sapiens OX=9606 GN=MTHFD2 PE=1 SV=2	0	102.107	75	28	46	25	1	350	37.9	8.73	611	28	0.774	0.836	0.921	0.0988515	0.125359	0.0608981	8.6	10.72	0.76	2446.4	1894.6	2138.8	14.59	4.59	2.94	2344.7	2446.4	3050.1	1991.5	1894.6	1817.2	2163.3	2138.8	2045.6
FALSE	High	Master Protein	Q3KR37	Protein Aster-B OS=Homo sapiens OX=9606 GN=GRAMD1B PE=1 SV=1	0	19.589	10	6	6	5	1	738	85.3	6.21	55	6	0.774	0.811	0.985	0.0332452	0.0225084	0.356659	5.76	4.47	2.24	177.3	137.3	144.9	4.79	3.21	4.46	177.3	168	184.9	137.3	142.8	134	137.2	150	144.9
FALSE	High	Master Protein	P09603	Macrophage colony-stimulating factor 1 OS=Homo sapiens OX=9606 GN=CSF1 PE=1 SV=2	0	9.562	7	2	2	2	1	554	60.1	5.29	121	2	0.775	0.879	0.774	0.0693773	0.387111	0.0421457	4.91	10.98	1.32	87.8	61.4	77.2	12.16	7.47	2.92	87.8	75.1	96	68.1	61.4	59	77.2	76.2	80.6
FALSE	High	Master Protein	Q15166	Serum paraoxonase/lactonase 3 OS=Homo sapiens OX=9606 GN=PON3 PE=1 SV=3	0	31.802	34	8	8	8	1	354	39.6	5.41	124	8	0.775	0.866	0.886	0.0218433	0.0527111	0.00105785	0.07	1.25	0.12	660.1	484.7	547.1	11.44	7.51	6.96	568.6	660.1	715.5	440.7	512	484.7	497.9	547.1	571.6
FALSE	High	Master Protein	Q5BJH2	Transmembrane protein 128 OS=Homo sapiens OX=9606 GN=TMEM128 PE=1 SV=2	0.005	4.355	17	1	1	1	1	165	18.8	6.76	28	1	0.775	0.897	0.865	0.00732146	0.223152	0.0218031	0.02	2.36	2.27	101.5	83.6	96.4	4.69	4.33	6.24	101	109.7	101.5	78.3	85	83.6	90.5	102.5	96.4
FALSE	High	Master Protein	Q8N0Z8	tRNA pseudouridine synthase-like 1 OS=Homo sapiens OX=9606 GN=PUSL1 PE=1 SV=1	0	10.671	14	3	3	3	1	303	33.2	9.85	125	3	0.775	0.873	0.888	0.305302	0.298281	0.409277	32.25	15.57	2.53	134.6	108.3	124.6	31.9	19.36	8.87	128.2	134.6	220.2	99.4	142.2	108.3	112	124.6	133.8
FALSE	High	Master Protein	O94901	SUN domain-containing protein 1 OS=Homo sapiens OX=9606 GN=SUN1 PE=1 SV=3	0	107.789	43	29	35	28	1	812	90	7.08	787	29	0.776	0.972	0.82	0.00331707	0.669036	0.112102	2.01	18.65	12.06	2604.4	1974.4	2716.2	6.31	8.23	13.01	2604.4	2795.8	2466.1	1974.4	2229.1	1912.6	2147.3	2716.2	2717.5
FALSE	High	Master Protein	P55317	Hepatocyte nuclear factor 3-alpha OS=Homo sapiens OX=9606 GN=FOXA1 PE=1 SV=2	0	9.511	9	2	2	2	1	472	49.1	8.82	103	2	0.777	0.658	1.18	0.265898	0.0315835	0.166444	12.38	0.47	17.08	80.2	64.6	52.4	15.48	10.4	5.35	80.2	83.2	61.7	53.7	64.6	64.8	52.4	49.2	54.8
FALSE	High	Master Protein	Q9UDX5	Mitochondrial fission process protein 1 OS=Homo sapiens OX=9606 GN=MTFP1 PE=1 SV=1	0	12.744	22	4	4	4	1	166	18	9.31	40	4	0.777	1.041	0.746	0.102828	0.924597	0.207844	9.52	4.24	10.83	187.6	163.9	200.9	7.22	13.93	12.98	185.6	210.9	187.6	170.5	163.9	130.3	169.1	200.9	219.5
FALSE	High	Master Protein	Q5SNT2	Transmembrane protein 201 OS=Homo sapiens OX=9606 GN=TMEM201 PE=1 SV=1	0	31.734	15	9	9	9	1	666	72.2	9.22	112	9	0.777	0.953	0.816	0.0723632	0.874018	0.0445668	8.04	12.42	0.27	918.2	653.2	947.8	16.48	11.77	10.69	918.2	1021.3	731.8	649.7	793.9	653.2	794.3	947.8	973.3
FALSE	High	Master Protein	Q9ULQ1	Two pore calcium channel protein 1 OS=Homo sapiens OX=9606 GN=TPCN1 PE=1 SV=3	0	37.634	15	12	13	12	1	816	94.1	8.27	191	12	0.777	0.819	0.845	0.149302	0.482018	0.288445	9.83	8.9	1.99	880.8	648.4	766.3	17.65	3.92	8.68	880.8	936.8	661	684.8	648.4	635.2	657.1	766.3	767.5
FALSE	High	Master Protein	Q6KCM7	Calcium-binding mitochondrial carrier protein SCaMC-2 OS=Homo sapiens OX=9606 GN=SLC25A25 PE=1 SV=1	0	14.078	13	4	4	4	1	469	52.6	8.35	99	4	0.778	0.842	0.763	0.30636	0.228251	0.468555	29.65	3.67	29.5	137.8	107.2	136.7	18.27	25.84	22.35	112.2	137.8	162.4	116.1	107.2	68.8	91.1	136.7	140.4
FALSE	High	Master Protein	Q6EEV6	Small ubiquitin-related modifier 4 OS=Homo sapiens OX=9606 GN=SUMO4 PE=1 SV=2	0.001	7.62	34	2	6	1	1	95	10.7	7.18	39	2	0.778	1.232	0.916	0.606653	0.92125	0.764596	7.49	21.16	38.63	81.2	80.9	88.3	36.45	17.6	20.6	81.2	62.7	126.6	63.2	80.9	90.3	100.1	65.7	88.3
FALSE	High	Master Protein	Q9UNQ0	ATP-binding cassette sub-family G member 2 OS=Homo sapiens OX=9606 GN=ABCG2 PE=1 SV=3	0	12.885	9	3	3	3	1	655	72.3	8.69	82	3	0.778	0.855	0.869	0.00744215	0.294275	0.399944	2.78	17.49	12.43	113.2	84.1	96.8	11.13	8.84	9.07	115	113.2	93.5	89.5	84.1	75	82.5	97.1	96.8
FALSE	High	Master Protein	O95503	Chromobox protein homolog 6 OS=Homo sapiens OX=9606 GN=CBX6 PE=1 SV=1	0	15.119	10	4	4	4	1	412	43.9	10.01	175	4	0.778	0.707	1.08	0.508452	0.485038	0.427457	1.72	1.03	5.04	39.8	31.6	32	25.9	6	9.19	39.8	45.3	26.6	31	34.6	31.6	27.7	33.1	32
FALSE	High	Master Protein	Q9Y6A9	Signal peptidase complex subunit 1 OS=Homo sapiens OX=9606 GN=SPCS1 PE=1 SV=4	0	11.767	34	3	4	3	1	102	11.8	9.31	31	3	0.778	0.973	0.79	0.0330596	0.458823	0.620794	1.09	10.93	5.64	201	175.4	195.4	11.75	11.35	24.2	201	233.9	186.3	175.4	179.8	145	138.2	195.4	227.5
FALSE	High	Master Protein	P61604	10 kDa heat shock protein, mitochondrial OS=Homo sapiens OX=9606 GN=HSPE1 PE=1 SV=2	0	87.4	99	25	58	25	1	102	10.9	8.92	734	25	0.779	0.844	0.923	0.156456	0.00315205	0.918172	2.45	1.23	0.74	7036.8	5481.1	5903.5	4.37	10.06	3.04	6579.7	7151.6	7036.8	6456.4	5419.1	5481.1	5615.3	5936.2	5903.5
FALSE	High	Master Protein	O15438	Canalicular multispecific organic anion transporter 2 OS=Homo sapiens OX=9606 GN=ABCC3 PE=1 SV=3	0	116.34	24	31	35	29	1	1527	169.2	7.2	536	31	0.779	0.811	0.936	0.0448782	0.0830369	0.991003	2.29	10.71	9.81	2292.9	1851.6	1925.5	6.52	9.79	9.89	2292.9	2438.1	2139.3	2029.2	1851.6	1667.1	1638.3	1925.5	1977.3
FALSE	High	Master Protein	P10606	Cytochrome c oxidase subunit 5B, mitochondrial OS=Homo sapiens OX=9606 GN=COX5B PE=1 SV=2	0	48.91	73	13	17	13	1	129	13.7	8.81	310	13	0.779	0.804	0.969	0.10772	0.172472	0.714928	5.6	1.16	30.37	2105.2	1789.2	1846.6	8.13	16.1	7.45	2105.2	2295.8	1952.2	1974.4	1789.2	1426.7	1672.8	1940	1846.6
FALSE	High	Master Protein	Q92506	Estradiol 17-beta-dehydrogenase 8 OS=Homo sapiens OX=9606 GN=HSD17B8 PE=1 SV=2	0	28.807	36	7	7	7	1	261	27	6.54	216	7	0.779	0.731	1.072	0.0480738	0.0069768	0.671509	6.72	1.17	1.32	509.6	397.2	371.7	4.26	7.29	1.29	475.8	509.6	515.2	398.5	397.2	349.6	371.7	376.8	367.2
FALSE	High	Master Protein	Q15392	Delta(24)-sterol reductase OS=Homo sapiens OX=9606 GN=DHCR24 PE=1 SV=2	0	25.159	16	9	9	9	1	516	60.1	8.16	68	9	0.78	0.55	1.312	0.432492	0.133533	0.0151085	8.17	0.71	6.01	762.3	594.6	468.5	28.28	5.4	8.37	762.3	915	507.4	594.6	649.1	589.5	418.9	468.5	494.9
FALSE	High	Master Protein	Q9H816	5' exonuclease Apollo OS=Homo sapiens OX=9606 GN=DCLRE1B PE=1 SV=1	0.001	6.607	4	2	2	2	1	532	60	8.41	70	2	0.781	0.806	0.902	0.268225	0.094587	0.880245	6.24	8.35	7.71	222.1	173.4	173.1	3	23.32	11.16	214.8	228.1	222.1	156.1	239.9	173.4	173.1	205.4	167.8
FALSE	High	Master Protein	P16989	Y-box-binding protein 3 OS=Homo sapiens OX=9606 GN=YBX3 PE=1 SV=4	0	96.547	53	24	36	16	1	372	40.1	9.77	795	24	0.781	0.847	1.004	0.241273	0.267774	0.602257	24.32	15.6	2.4	1591.8	1341	1348.5	31.55	5.74	1.1	1405.6	1591.8	2484	1392.8	1242.9	1341	1365.4	1335.9	1348.5
FALSE	High	Master Protein	Q16678	Cytochrome P450 1B1 OS=Homo sapiens OX=9606 GN=CYP1B1 PE=1 SV=2	0	43.591	23	12	12	12	1	543	60.8	8.98	191	12	0.781	1.086	0.713	0.00337768	0.00898435	0.000795325	1.62	0.01	0.63	583.8	464.2	650.7	4.18	2.34	3.89	575.1	621.8	583.8	449.2	470.2	464.2	624.6	650.7	675.2
FALSE	High	Master Protein	Q8NCW6	Polypeptide N-acetylgalactosaminyltransferase 11 OS=Homo sapiens OX=9606 GN=GALNT11 PE=1 SV=2	0.001	7.423	6	3	3	3	1	608	68.9	8.19	53	3	0.781	0.952	0.749	0.446991	0.745673	0.716741	7.91	21.71	8.73	142	111	147.1	8.71	19.15	22.92	129.8	142	154.5	151.8	111	110.2	103.6	147.1	165.5
FALSE	High	Master Protein	Q10472	Polypeptide N-acetylgalactosaminyltransferase 1 OS=Homo sapiens OX=9606 GN=GALNT1 PE=1 SV=1	0	60.206	38	17	17	15	1	559	64.2	7.72	399	17	0.782	0.891	0.873	0.153885	0.0249493	0.707595	2.06	0.65	1.96	1279.5	1008.5	1145.9	9.51	4.12	12.91	1099.5	1279.5	1319.5	1077.7	1000.6	1008.5	920.4	1175.3	1145.9
FALSE	High	Master Protein	Q00059	Transcription factor A, mitochondrial OS=Homo sapiens OX=9606 GN=TFAM PE=1 SV=1	0	87.913	53	25	32	25	1	246	29.1	9.72	347	25	0.782	0.934	0.881	0.0340954	0.306563	0.13652	6.31	6.36	1.95	3274.9	2561.5	3075.1	3.14	11.24	4.44	3274.9	3293.9	3109.7	2561.5	2755.7	2200.6	2906.9	3175.1	3075.1
FALSE	High	Master Protein	Q9NP73	Putative bifunctional UDP-N-acetylglucosamine transferase and deubiquitinase ALG13 OS=Homo sapiens OX=9606 GN=ALG13 PE=1 SV=2	0	11.8	4	4	5	4	1	1137	126	6.74	105	4	0.783	0.875	0.884	0.00233523	0.0783161	0.0536614	1.11	5.1	4.5	569.5	445.7	475.9	4.13	6.11	9.56	543.6	590.5	569.5	420.2	474.8	445.7	475.6	475.9	559.1
FALSE	High	Master Protein	Q9NVV0	Trimeric intracellular cation channel type B OS=Homo sapiens OX=9606 GN=TMEM38B PE=1 SV=1	0.002	6.055	12	2	2	2	1	291	32.5	9.06	30	2	0.783	0.983	0.662	0.0441161	0.581487	0.155627	1.84	13.97	19.72	159.7	124.7	188.5	21.23	14.32	19.64	159.7	191.7	124.4	127.5	124.7	97.3	141.8	211.3	188.5
FALSE	High	Master Protein	Q7L2E3	ATP-dependent RNA helicase DHX30 OS=Homo sapiens OX=9606 GN=DHX30 PE=1 SV=1	0	206.532	55	62	76	62	1	1194	133.9	8.78	1014	62	0.783	0.947	0.88	0.0485833	0.192011	0.0498864	3.07	6.19	2.26	6660.4	5213.7	6472.3	1.86	7.14	5.29	6660.4	6596.5	6837.5	5213.7	5861.4	5171.5	5927.6	6472.3	6535.3
FALSE	High	Master Protein	Q9BSJ5	Uncharacterized protein C17orf80 OS=Homo sapiens OX=9606 GN=C17orf80 PE=2 SV=2	0	30.886	20	11	11	11	1	609	67.3	9.16	119	11	0.783	0.856	0.859	0.047879	0.0738975	0.0803042	3.83	0.06	7.17	718.3	556.2	682.4	6.78	5.22	6.71	710.2	718.3	801.2	556.2	586.3	528.2	607.6	685.8	682.4
FALSE	High	Master Protein	Q9NPC7	Myoneurin OS=Homo sapiens OX=9606 GN=MYNN PE=1 SV=1	0	11.384	7	3	3	2	1	610	68.6	8.25	58	3	0.783	0.838	1.011	0.142521	0.0270773	0.878968	7.84	3.28	15	107	89.1	88.2	9.01	9.3	4.6	107	95.1	113.8	76.6	91.4	89.1	89.7	88.2	82.1
FALSE	High	Master Protein	Q14241	Elongin-A OS=Homo sapiens OX=9606 GN=ELOA PE=1 SV=2	0	104.793	39	33	36	33	1	798	89.9	9.57	463	33	0.783	0.903	0.847	0.031336	0.11154	0.00360715	1.28	4.76	0.77	4169	3242.9	3736.2	0.85	8.16	7.41	4210.6	4169	4139.7	2838.9	3311.8	3242.9	3377	3736.2	3910.8
FALSE	High	Master Protein	Q9NZJ0	Denticleless protein homolog OS=Homo sapiens OX=9606 GN=DTL PE=1 SV=3	0	61.058	31	18	18	18	1	730	79.4	8.87	371	18	0.783	0.916	0.855	0.0166375	0.192651	0.00900197	4.06	9.42	1.72	1660.5	1335.5	1521.8	4.83	2.18	3.68	1660.5	1630.1	1784.3	1300.9	1358.7	1335.5	1521.8	1511.5	1615.1
FALSE	High	Master Protein	Q96SK2	Transmembrane protein 209 OS=Homo sapiens OX=9606 GN=TMEM209 PE=1 SV=2	0	75.334	34	18	20	18	1	561	62.9	8.63	439	18	0.784	0.891	0.882	0.0287244	0.134831	0.00488507	1.7	1.41	1.12	1464.9	1206.6	1398.1	5.56	7.14	7.88	1406.3	1464.9	1568.8	1102.2	1271	1206.6	1238.3	1398.1	1441.8
FALSE	High	Master Protein	Q9NZ45	CDGSH iron-sulfur domain-containing protein 1 OS=Homo sapiens OX=9606 GN=CISD1 PE=1 SV=1	0	33.207	53	7	12	7	1	108	12.2	9.09	178	7	0.784	0.942	0.863	0.061776	0.364612	0.0512669	7.78	11.56	3.95	1292.9	1106.3	1237.5	13.83	6.32	2.64	1292.9	1251.1	1601	1013.3	1106.3	1147.6	1218.4	1237.5	1282.5
FALSE	High	Master Protein	Q8TEQ8	GPI ethanolamine phosphate transferase 3 OS=Homo sapiens OX=9606 GN=PIGO PE=1 SV=3	0	46.529	16	13	14	13	1	1089	118.6	8.12	190	13	0.784	0.927	0.865	0.00535024	0.034692	0.0249293	2.52	0.57	3.01	737.4	565.2	683.8	4.96	7.53	7.4	720.7	791.8	737.4	565.2	638	558.3	636.1	683.8	737.5
FALSE	High	Master Protein	O75648	Mitochondrial tRNA-specific 2-thiouridylase 1 OS=Homo sapiens OX=9606 GN=TRMU PE=1 SV=2	0	70.346	50	18	19	18	1	421	47.7	8.03	388	18	0.784	0.857	0.963	0.0651189	0.0152915	0.457181	6.91	1.93	11.17	1232.1	987.9	1053.4	1.36	10.29	2.35	1259.7	1229.2	1232.1	987.9	1097.3	893	1025.4	1074.7	1053.4
FALSE	High	Master Protein	Q86TW2	Uncharacterized aarF domain-containing protein kinase 1 OS=Homo sapiens OX=9606 GN=ADCK1 PE=2 SV=2	0.002	5.872	6	2	2	2	1	530	60.5	8.6	37	2	0.785	0.991	0.939	0.263666	0.442296	0.272244	27.05	5.23	7.36	29.6	22.7	23.3	28.61	2.85	14.16	22.3	29.6	39.7	22.7	23.2	21.9	22.9	23.3	29.3
FALSE	High	Master Protein	A6NHX0	Cytosolic arginine sensor for mTORC1 subunit 2 OS=Homo sapiens OX=9606 GN=CASTOR2 PE=1 SV=3	0	16.45	21	5	5	5	1	329	36	5.16	85	5	0.785	0.814	0.964	0.0269744	0.0999484	0.642448	2.66	7.69	6.28	250.9	196.9	204.8	14.11	5.84	1.99	241	250.9	310.8	194.7	196.9	216.2	211.6	204.8	204.3
FALSE	High	Master Protein	P42696	RNA-binding protein 34 OS=Homo sapiens OX=9606 GN=RBM34 PE=1 SV=2	0	129.885	67	36	40	36	1	430	48.5	10.11	736	36	0.785	0.958	0.82	0.0609335	0.280667	0.260767	2.78	6.22	7.26	3045.5	2437.4	2938.4	2.85	10.6	6.11	3045.5	3104.8	2934.5	2754.5	2437.4	2233.6	2655.1	2938.4	2972.8
FALSE	High	Master Protein	Q9BTZ2	Dehydrogenase/reductase SDR family member 4 OS=Homo sapiens OX=9606 GN=DHRS4 PE=1 SV=3	0	43.644	48	15	17	15	1	278	29.5	8.56	242	15	0.785	0.932	0.972	0.125906	0.269537	0.401591	14.31	0.25	6.77	1622	1273.4	1352.4	16.12	2.3	10.22	1447.6	1622	1979.8	1314.4	1273.4	1257.4	1352.4	1234	1512.4
FALSE	High	Master Protein	Q14587	Zinc finger protein 268 OS=Homo sapiens OX=9606 GN=ZNF268 PE=1 SV=2	0.002	5.524	2	2	2	1	1	947	108.3	8.87	29	2	0.785	0.871	0.902	0.151362	0.0905525	0.241468	3.84	0.57	4.48	31	24.3	27	6.19	19.11	10.91	27.9	31	31.2	21	24.3	30.5	24.2	30.1	27
FALSE	High	Master Protein	P35754	Glutaredoxin-1 OS=Homo sapiens OX=9606 GN=GLRX PE=1 SV=2	0	23.331	56	8	9	7	1	106	11.8	8.09	206	8	0.786	0.87	0.921	0.00577424	0.0417677	0.121115	1.78	4.52	2.78	779.4	592.8	679.8	4.78	4.84	5.43	779.4	739.6	813.8	585.9	592.8	639.8	717.7	679.8	643.7
FALSE	High	Master Protein	Q69YU5	Uncharacterized protein C12orf73 OS=Homo sapiens OX=9606 GN=C12orf73 PE=3 SV=2	0	11.711	49	4	4	4	1	71	8	9.16	43	4	0.786	0.911	0.863	0.168953	0.178174	0.38314	10.45	1.61	21.13	366.1	298.5	345.8	6.86	11.91	10.25	331.8	379.6	366.1	324	298.5	255.1	298.4	365.5	345.8
FALSE	High	Master Protein	Q8NC56	LEM domain-containing protein 2 OS=Homo sapiens OX=9606 GN=LEMD2 PE=1 SV=1	0	49.841	40	16	21	16	1	503	56.9	9	267	16	0.787	1.007	0.836	0.0147768	0.486852	0.128323	0.78	1.24	7.55	1124.1	885	1103.3	5.23	9.98	14.26	1124.1	1210.7	1096	885	1027.7	855.4	921.2	1103.3	1228.9
FALSE	High	Master Protein	Q96JQ2	Calmin OS=Homo sapiens OX=9606 GN=CLMN PE=1 SV=1	0	75.868	26	23	25	23	1	1002	111.6	4.94	381	23	0.787	0.784	1.004	0.0530387	0.0921235	0.67979	0.23	4.85	4.36	2012.6	1636.7	1614.9	9.14	3.77	3.16	2012.6	2175	1810.3	1584.7	1708.2	1636.7	1578.3	1679.5	1614.9
FALSE	High	Master Protein	Q9P0L0	Vesicle-associated membrane protein-associated protein A OS=Homo sapiens OX=9606 GN=VAPA PE=1 SV=3	0	109.786	73	26	48	24	1	249	27.9	8.62	459	26	0.787	0.952	0.827	0.0723314	0.207635	0.0303646	9.04	1.71	1.59	2692.1	2124.6	2596.5	12.1	8.13	4.73	2516.2	2692.1	3169	1981.4	2328.4	2124.6	2396.3	2610.3	2596.5
FALSE	High	Master Protein	Q9UBU8	Mortality factor 4-like protein 1 OS=Homo sapiens OX=9606 GN=MORF4L1 PE=1 SV=2	0	76.217	41	20	22	19	1	362	41.4	9.28	354	20	0.788	0.85	0.928	0.105173	0.194316	0.161475	8.15	5.06	6.18	1289.9	1108.4	1148.6	8.74	10.28	4.29	1289.9	1192.2	1418.7	926	1108.4	1117.5	1096.1	1148.6	1194.4
FALSE	High	Master Protein	Q9Y5M8	Signal recognition particle receptor subunit beta OS=Homo sapiens OX=9606 GN=SRPRB PE=1 SV=3	0	68.892	66	20	21	20	1	271	29.7	9.04	481	20	0.788	0.751	1.049	0.0119285	0.263925	0.71416	2.48	3.6	2.51	2161	1656.7	1759	11.63	8.92	11.55	2161	2341.9	1854.5	1656.7	1845	1548.3	1553.2	1959.2	1759
FALSE	High	Master Protein	Q9Y673	Dolichyl-phosphate beta-glucosyltransferase OS=Homo sapiens OX=9606 GN=ALG5 PE=1 SV=1	0	51.332	38	14	17	14	1	324	36.9	9.28	328	14	0.788	0.955	0.828	0.06601	0.0109485	0.0897234	0.04	0.6	0.49	1409.3	1109.8	1346.4	3.62	11.65	4.28	1330.1	1423.2	1409.3	1048	1305.6	1109.8	1265.1	1346.4	1374.7
FALSE	High	Master Protein	Q8NDZ6	Transmembrane protein 161B OS=Homo sapiens OX=9606 GN=TMEM161B PE=2 SV=1	0.003	4.782	4	2	2	2	1	487	55.4	8.37	29	2	0.788	1.091	0.813	0.0604618	0.441165	0.0704449	7.38	2.75	1.94	297.8	229.9	330.7	3.79	13.58	10.95	291.8	313.9	297.8	229.9	278.3	215.8	277.3	330.7	342.3
FALSE	High	Master Protein	Q15131	Cyclin-dependent kinase 10 OS=Homo sapiens OX=9606 GN=CDK10 PE=1 SV=1	0	11.907	8	4	4	4	1	360	41	8.84	31	4	0.788	0.836	0.774	0.114545	0.672552	0.198405	3.25	16.54	19.18	266.8	193.6	249.9	20.16	6.94	18.81	266.8	245.6	355.6	217.7	193.6	193.3	223.1	249.9	319.3
FALSE	High	Master Protein	Q8WUD6	Cholinephosphotransferase 1 OS=Homo sapiens OX=9606 GN=CHPT1 PE=1 SV=1	0	8.884	7	2	2	2	1	406	45.1	6.92	85	2	0.788	0.982	0.803	0.0275734	0.530653	0.34046	3.07	11.05	9.82	133.8	112.9	123.7	10.12	13.72	14.02	133.8	143.2	117	115.5	112.9	89.1	106	123.7	140.6
FALSE	High	Master Protein	Q92522	Histone H1x OS=Homo sapiens OX=9606 GN=H1FX PE=1 SV=1	0	78.687	63	23	29	23	1	213	22.5	10.76	312	23	0.789	0.978	0.806	0.103719	0.373192	0.310478	2.98	4.4	5.92	2920.2	2318.8	2877.2	0.96	12.04	6.54	2920.2	2940.6	2885.2	2755.6	2318.8	2201.5	2579.1	2910.6	2877.2
FALSE	High	Master Protein	Q969T4	Ubiquitin-conjugating enzyme E2 E3 OS=Homo sapiens OX=9606 GN=UBE2E3 PE=1 SV=1	0	20.248	30	5	7	1	1	207	22.9	7.18	123	5	0.789	0.744	1.06	0.991925	0.91111	0.738578	2.55	5.82	6.92	104.1	82.1	77.4	42.32	8.04	15.53	104.1	111	44.4	82.1	85.1	72.8	77.4	99.8	76.7
FALSE	High	Master Protein	P19823	Inter-alpha-trypsin inhibitor heavy chain H2 OS=Homo sapiens OX=9606 GN=ITIH2 PE=1 SV=2	0.002	5.55	2	2	2	2	1	946	106.4	6.86	34	2	0.789	1.167	0.676	0.00630109	0.581322	0.105128	1.95	15.77	3.93	239.9	197.2	269.5	11.41	9.47	12.52	239.9	230.9	284.6	197.2	182.2	219.8	309.8	241.6	269.5
FALSE	High	Master Protein	O43570	Carbonic anhydrase 12 OS=Homo sapiens OX=9606 GN=CA12 PE=1 SV=1	0	53.123	38	12	16	12	1	354	39.4	7.23	412	12	0.789	0.835	0.945	0.158921	0.0983209	0.387545	12.08	3.51	12.42	1002.5	791.1	850.6	17.87	8.69	2.83	985.3	1002.5	1336.6	879.3	791.1	741.4	850.6	884.1	837
FALSE	High	Master Protein	P29317	Ephrin type-A receptor 2 OS=Homo sapiens OX=9606 GN=EPHA2 PE=1 SV=2	0	192.929	60	49	62	46	1	976	108.2	6.23	1310	49	0.79	0.933	0.846	0.0524422	0.696318	0.324645	0.03	10.92	18.16	4980.3	3961.5	4680.8	6.96	12.78	7.81	4980.3	5017.7	4420.8	4506.9	3961.5	3488.9	4252.7	4972.5	4680.8
FALSE	High	Master Protein	P0C5J1	Putative protein N-methyltransferase FAM86B2 OS=Homo sapiens OX=9606 GN=FAM86B2 PE=1 SV=1	0	10.641	13	3	3	3	1	330	36.7	6.28	69	3	0.79	0.581	1.465	0.0148103	0.00533552	0.00959625	0.02	0.14	8.01	384.5	303.6	202.5	6.43	2.26	5.98	392.9	384.5	347.6	310.4	303.6	296.7	201	202.5	223.3
FALSE	High	Master Protein	Q92521	GPI mannosyltransferase 3 OS=Homo sapiens OX=9606 GN=PIGB PE=1 SV=1	0	13.583	7	5	5	4	1	554	65	9.29	40	5	0.791	0.849	1.093	0.747369	0.287741	0.425956	8.88	22.31	21.91	212.8	224.7	205.6	25.23	25.81	7.75	203.3	314.1	212.8	285	224.7	168.3	208.7	180.7	205.6
FALSE	High	Master Protein	O00483	Cytochrome c oxidase subunit NDUFA4 OS=Homo sapiens OX=9606 GN=NDUFA4 PE=1 SV=1	0	22.145	59	8	8	8	1	81	9.4	9.38	84	8	0.791	0.838	0.944	0.143271	0.476251	0.451181	13.65	0.05	19.37	851.4	696.5	737.4	8.22	25.71	8.45	851.4	880.1	750.6	772.8	696.5	456.5	713.7	835.2	737.4
FALSE	High	Master Protein	P14927	Cytochrome b-c1 complex subunit 7 OS=Homo sapiens OX=9606 GN=UQCRB PE=1 SV=2	0	64.521	86	16	25	16	1	111	13.5	8.78	315	16	0.792	0.865	0.915	0.157648	0.138281	0.573903	16.76	7.94	33.35	3172.2	2672	2919.1	5.36	16.66	11.86	3033	3373.6	3172.2	2869	2672	2059.8	2436.7	3076.2	2919.1
FALSE	High	Master Protein	P82921	28S ribosomal protein S21, mitochondrial OS=Homo sapiens OX=9606 GN=MRPS21 PE=1 SV=3	0	23.617	49	7	11	7	1	87	10.7	9.92	135	7	0.792	0.966	0.868	0.0328911	0.501493	0.21142	5.42	12.71	12.36	1068.4	884.5	1031.8	6.19	12.78	6.9	1116.5	1068.4	987	884.5	895.7	706.8	917.4	1040.7	1031.8
FALSE	High	Master Protein	O43837	Isocitrate dehydrogenase [NAD] subunit beta, mitochondrial OS=Homo sapiens OX=9606 GN=IDH3B PE=1 SV=2	0	85.893	51	18	37	18	1	385	42.2	8.46	588	18	0.792	0.906	0.874	0.0989089	0.158315	0.0534645	11.92	7.59	5.38	2060.1	1664.9	1982.5	11.48	6.55	3.7	2060.1	2059.6	2498.4	1632.2	1840.8	1664.9	1866.5	1998.8	1982.5
FALSE	High	Master Protein	A1X283	SH3 and PX domain-containing protein 2B OS=Homo sapiens OX=9606 GN=SH3PXD2B PE=1 SV=3	0	75.784	36	25	28	22	1	911	101.5	8.69	335	25	0.792	0.804	0.985	0.0209299	0.00933463	0.516226	2.74	2.1	7.54	1580	1251.9	1270.4	3.2	9.48	0.44	1507.1	1580	1602.9	1085.9	1251.9	1307.4	1270.4	1260.8	1270.6
FALSE	High	Master Protein	Q96C36	Pyrroline-5-carboxylate reductase 2 OS=Homo sapiens OX=9606 GN=PYCR2 PE=1 SV=1	0	56.603	38	14	17	13	1	320	33.6	7.77	177	14	0.792	0.788	1.005	0.0432416	0.000986819	0.782	6.85	0.02	7.5	1666	1320.2	1313	1.83	7.35	0.74	1625.4	1666	1684.8	1382.8	1320.2	1195.2	1309.1	1327.5	1313
FALSE	High	Master Protein	O95243	Methyl-CpG-binding domain protein 4 OS=Homo sapiens OX=9606 GN=MBD4 PE=1 SV=1	0	43.688	30	13	13	13	1	580	66	8.82	155	13	0.792	0.758	1.027	0.157713	0.170014	0.294663	1.6	1.09	4.54	763.9	607.7	611.6	14.09	4.44	3.12	763.9	817.1	617.6	594.9	647.5	607.7	579.2	611.6	611.6
FALSE	High	Master Protein	P82970	High mobility group nucleosome-binding domain-containing protein 5 OS=Homo sapiens OX=9606 GN=HMGN5 PE=1 SV=1	0	18.778	27	4	5	4	1	282	31.5	4.55	63	4	0.793	0.864	0.918	0.0600524	0.150252	0.0101973	6.01	10.2	0.6	503.3	402.6	440.4	12.81	0.87	1.74	503.3	476.9	605.1	399.1	402.6	406.1	434.9	440.4	450.1
FALSE	High	Master Protein	O60675	Transcription factor MafK OS=Homo sapiens OX=9606 GN=MAFK PE=1 SV=1	0	22.591	52	6	6	5	1	156	17.5	10.1	166	6	0.793	0.779	1.064	0.0386765	0.0839982	0.250751	5.97	4.23	6.42	415.9	360.5	324	9.49	5.18	8.29	415.9	415.3	487.9	329.9	360.5	362.2	324	287.8	338.8
FALSE	High	Master Protein	Q96QE3	ATPase family AAA domain-containing protein 5 OS=Homo sapiens OX=9606 GN=ATAD5 PE=1 SV=4	0	119.084	24	35	35	35	1	1844	207.4	9.19	558	35	0.793	0.92	0.949	0.0484821	0.168559	0.155505	7.61	2.47	0.97	2471.4	1997.6	2272.9	2.91	10.92	13.71	2377.7	2517.7	2471.4	1732.7	1997.6	2157.1	1812.6	2272.9	2361.1
FALSE	High	Master Protein	P16422	Epithelial cell adhesion molecule OS=Homo sapiens OX=9606 GN=EPCAM PE=1 SV=2	0	29.121	31	8	9	8	1	314	34.9	7.46	147	8	0.794	0.677	1.196	0.0408049	0.013029	0.00293339	2.42	3.9	1.82	496	398.3	336	2.66	5.49	5.3	515.3	489.8	496	398.3	434.6	393.6	329.1	336	363.5
FALSE	High	Master Protein	P35544	Ubiquitin-like protein FUBI OS=Homo sapiens OX=9606 GN=FAU PE=1 SV=1	0.003	4.787	26	1	1	1	1	74	7.8	4.35	82	1	0.794	1.058	0.871	0.0681733	0.734347	0.205574	0.47	28.54	7.55	41.5	32.9	48.9	9.09	18.08	17.6	46.3	41.5	38.7	42.6	32.9	30.6	49	48.9	35.4
FALSE	High	Master Protein	Q9Y320	Thioredoxin-related transmembrane protein 2 OS=Homo sapiens OX=9606 GN=TMX2 PE=1 SV=1	0	36.709	39	12	13	12	1	296	34	8.69	223	12	0.794	0.91	0.89	0.0345904	0.0911877	0.0653392	6.87	3.71	5.66	1444.5	1062	1208.1	7.52	12.25	7.22	1444.5	1491.9	1289.3	1062	1278.1	1023.1	1193.4	1208.1	1356.9
FALSE	High	Master Protein	O43824	Putative GTP-binding protein 6 OS=Homo sapiens OX=9606 GN=GTPBP6 PE=2 SV=4	0	62.394	45	18	21	17	1	516	56.9	9.42	530	18	0.794	0.829	0.986	0.0282825	0.0216593	0.356171	2.81	3.16	0.27	1554.5	1233.9	1303.5	1.86	9.37	3.32	1554.5	1572.1	1515.9	1233.9	1285.4	1070.6	1249	1333.8	1303.5
FALSE	High	Master Protein	P58557	Endoribonuclease YbeY OS=Homo sapiens OX=9606 GN=YBEY PE=1 SV=2	0	17.349	30	6	6	6	1	167	19.3	7.55	60	6	0.794	0.81	0.98	0.074615	0.315803	0.68241	1.63	0.98	25.11	920.1	782.2	798	12.93	17.88	5.01	920.1	985.5	761.8	850.3	782.2	594.1	737.5	810.9	798
FALSE	High	Master Protein	Q9NVN8	Guanine nucleotide-binding protein-like 3-like protein OS=Homo sapiens OX=9606 GN=GNL3L PE=1 SV=1	0	133.768	58	35	48	34	1	582	65.5	8.44	832	35	0.795	0.806	0.975	0.021745	0.0135938	0.136471	1.4	2.61	1.69	3794.7	2995.4	3037.1	2.34	4.53	2.75	3935.2	3768.8	3794.7	2803.8	2995.4	3061.1	2975.2	3141.1	3037.1
FALSE	High	Master Protein	Q9UDR5	Alpha-aminoadipic semialdehyde synthase, mitochondrial OS=Homo sapiens OX=9606 GN=AASS PE=1 SV=1	0	23.079	11	8	8	8	1	926	102.1	6.64	136	8	0.795	0.888	0.929	0.00468472	0.00968939	0.0363772	1.08	0.51	0.29	486.4	400	433.7	3.42	3.45	1.25	484.2	514.6	486.4	400	409.1	382.2	429.8	433.7	440.5
FALSE	High	Master Protein	P46734	Dual specificity mitogen-activated protein kinase kinase 3 OS=Homo sapiens OX=9606 GN=MAP2K3 PE=1 SV=2	0	88.446	59	21	29	15	1	347	39.3	7.43	395	21	0.796	0.833	0.955	0.0210868	0.0217473	0.0185215	2.34	2.07	0.63	1385.5	1066.4	1127.9	5.71	2.19	1.9	1385.5	1307.9	1466.3	1102.3	1066.4	1058	1154	1127.9	1111.3
FALSE	High	Master Protein	O96000	NADH dehydrogenase [ubiquinone] 1 beta subcomplex subunit 10 OS=Homo sapiens OX=9606 GN=NDUFB10 PE=1 SV=3	0	70.26	80	17	26	17	1	172	20.8	8.48	296	17	0.796	0.864	0.838	0.190465	0.0942223	0.452534	17.23	5.97	20.78	2155.4	1715.7	1907.1	6.01	18.55	12.14	1965.5	2155.4	2206	1851.5	1715.7	1278.2	1607.5	1907.1	2048.5
FALSE	High	Master Protein	O75477	Erlin-1 OS=Homo sapiens OX=9606 GN=ERLIN1 PE=1 SV=2	0	116.531	56	30	42	24	1	348	39.1	7.87	604	30	0.796	0.898	0.867	0.107507	0.354836	0.00556575	13.46	13.73	1.59	2928.9	2431.1	2844.5	12.34	7.54	8.46	2887.7	2928.9	3576.7	2298.8	2665.7	2431.1	2594.2	2844.5	3074.4
FALSE	High	Master Protein	P49069	Calcium signal-modulating cyclophilin ligand OS=Homo sapiens OX=9606 GN=CAMLG PE=1 SV=1	0	20.543	27	6	6	6	1	296	32.9	8.05	160	6	0.796	0.877	0.907	0.0219181	0.0836962	0.000462432	1.8	2.17	0.02	477.8	380.4	419.2	2.73	8.16	8.53	466	492.1	477.8	363.9	425.4	380.4	401.1	419.2	471.8
FALSE	High	Master Protein	P04844	Dolichyl-diphosphooligosaccharide--protein glycosyltransferase subunit 2 OS=Homo sapiens OX=9606 GN=RPN2 PE=1 SV=3	0	97.994	49	25	36	25	1	631	69.2	5.69	921	25	0.797	0.974	0.811	0.0475126	0.226463	0.144235	7.56	1.27	9.17	2430.2	1832.1	2366.6	8.19	6.57	13.07	2128	2484.7	2430.2	1832.1	1980.2	1739.1	1902	2366.6	2441.5
FALSE	High	Master Protein	Q96GQ5	RUS1 family protein C16orf58 OS=Homo sapiens OX=9606 GN=C16orf58 PE=1 SV=2	0	46.297	27	12	14	12	1	468	51	6.93	330	12	0.797	0.897	0.889	0.170834	0.977821	0.145804	0.76	6.7	5.97	991	790	958.2	18.84	8.43	7.32	991	1131.9	771.2	790	895.1	765.5	888.9	1029.3	958.2
FALSE	High	Master Protein	Q8N142	Adenylosuccinate synthetase isozyme 1 OS=Homo sapiens OX=9606 GN=ADSSL1 PE=1 SV=1	0	19.904	14	7	7	2	1	457	50.2	8.59	104	7	0.797	0.793	1.005	0.150599	0.0766343	0.603933	0.19	10.62	15.43	91.4	78.2	77.8	4.78	11.64	12.06	89.6	98	91.4	71.3	78.2	89.7	79.2	63.2	77.8
FALSE	High	Master Protein	P61587	Rho-related GTP-binding protein RhoE OS=Homo sapiens OX=9606 GN=RND3 PE=1 SV=1	0	17.223	27	5	5	5	1	244	27.4	8.48	113	5	0.797	0.664	1.201	0.0231611	0.00109921	0.0143405	5.57	0.22	3.69	765.1	614.3	487.9	3.1	4.12	2.96	727.5	770.4	765.1	614.4	614.3	571.5	484.6	487.9	511.4
FALSE	High	Master Protein	O00592	Podocalyxin OS=Homo sapiens OX=9606 GN=PODXL PE=1 SV=2	0	33.99	27	11	12	11	1	558	58.6	5.49	115	11	0.798	0.736	1.062	0.136113	0.00855529	0.594778	12.07	1.77	21.81	1527.8	1219.9	1148.6	8.06	11.72	3.26	1506.1	1527.8	1738.2	1356	1219.9	1071.2	1107.8	1182.5	1148.6
FALSE	High	Master Protein	Q9UEG4	Zinc finger protein 629 OS=Homo sapiens OX=9606 GN=ZNF629 PE=1 SV=2	0	28.965	17	11	11	5	1	869	96.6	7.93	93	11	0.799	1.016	0.914	0.839524	0.693717	0.385093	2.24	20.78	18.76	209.7	174.2	200.1	19.31	13.53	5.62	209.7	218.1	149.9	163.5	174.2	210.7	213	200.1	190.5
FALSE	High	Master Protein	P35251	Replication factor C subunit 1 OS=Homo sapiens OX=9606 GN=RFC1 PE=1 SV=4	0	182.634	48	51	58	51	1	1148	128.2	9.36	1104	51	0.799	0.943	0.793	0.104097	0.300557	0.0786274	8.33	9.11	3.63	4955.1	3958.3	4788.1	4.54	20.29	13.57	4648.4	4955.1	5080.1	2924.2	3958.3	4415.5	3838.5	4788.1	4993.5
FALSE	High	Master Protein	Q9NQC3	Reticulon-4 OS=Homo sapiens OX=9606 GN=RTN4 PE=1 SV=2	0	77.122	27	20	28	20	1	1192	129.9	4.5	589	20	0.799	0.856	0.934	0.195288	0.0171779	0.741053	14.95	0.45	12.7	2032.1	1623.6	1738.9	14.73	4.24	11.51	1695.2	2032.1	2283.5	1671	1623.6	1536.3	1456.6	1824.8	1738.9
FALSE	High	Master Protein	Q99743	Neuronal PAS domain-containing protein 2 OS=Homo sapiens OX=9606 GN=NPAS2 PE=1 SV=3	0	18.447	9	7	7	5	1	824	91.7	6.81	94	7	0.799	0.844	1.053	0.0466777	0.0349274	0.797397	0.71	1.67	2.23	231.9	191.7	192.5	3	5.38	8.14	241.7	231.9	228	191.7	185.3	205.7	207.2	192.5	176
FALSE	High	Master Protein	O75330	Hyaluronan mediated motility receptor OS=Homo sapiens OX=9606 GN=HMMR PE=1 SV=2	0	145.103	59	46	47	44	1	724	84	5.83	470	46	0.799	0.88	0.967	0.0296795	0.0883391	0.399323	2.28	3.46	7.77	4068	3376.8	3490.9	6.26	2.43	3.59	4068	3852.7	4363.5	3251.5	3376.8	3403.9	3578.1	3332.3	3490.9
FALSE	High	Master Protein	Q13636	Ras-related protein Rab-31 OS=Homo sapiens OX=9606 GN=RAB31 PE=1 SV=1	0	58.181	59	12	17	10	1	194	21.6	7.06	396	12	0.799	0.908	0.925	0.00859016	0.0693727	0.0979929	1.62	4.94	1.3	1520.1	1237.9	1379.8	1.31	3.66	3.69	1548.4	1520.1	1509.9	1237.9	1276.4	1186.4	1324.5	1425.9	1379.8
FALSE	High	Master Protein	Q70J99	Protein unc-13 homolog D OS=Homo sapiens OX=9606 GN=UNC13D PE=1 SV=1	0.008	3.907	2	1	1	1	1	1090	123.2	6.65	36	1	0.8	0.585	1.349	0.900717	0.747272	0.577693	8.05	3.65	2.09	18	14.4	11.5	48.23	17.96	14.32	21.1	18	7	15.5	14.4	10.8	11.5	13.9	10.5
FALSE	High	Master Protein	P47712	Cytosolic phospholipase A2 OS=Homo sapiens OX=9606 GN=PLA2G4A PE=1 SV=2	0	41.447	17	13	13	13	1	749	85.2	5.38	224	13	0.8	0.726	1.102	0.062882	0.00776871	0.583117	5	2.94	17.93	975.3	780.4	708.4	2.22	9.66	7.11	1006.3	975.3	964.3	673.1	780.4	812.3	758.4	657.8	708.4
FALSE	High	Master Protein	Q9UJC3	Protein Hook homolog 1 OS=Homo sapiens OX=9606 GN=HOOK1 PE=1 SV=2	0	11.511	7	4	4	3	1	728	84.6	5.15	61	4	0.801	0.733	1.091	0.0314438	0.0691209	0.386352	0.1	11.81	19.01	168.9	144.5	121.2	4.62	6.32	19.14	165.4	180.5	168.9	132.3	144.5	149.8	121.2	104.4	151.9
FALSE	High	Master Protein	Q86V81	THO complex subunit 4 OS=Homo sapiens OX=9606 GN=ALYREF PE=1 SV=3	0	57.966	50	12	25	12	1	257	26.9	11.15	612	12	0.801	0.859	0.921	0.139104	0.24764	0.00530882	15.36	17.16	1.13	2118.2	1695.9	1839.6	18.54	1.37	2.29	1822	2118.2	2624.2	1694.6	1695.9	1735.6	1839.6	1901.3	1820
FALSE	High	Master Protein	Q9UBY0	Sodium/hydrogen exchanger 2 OS=Homo sapiens OX=9606 GN=SLC9A2 PE=2 SV=1	0.005	4.414	1	1	1	1	1	812	91.5	9.09	53	1	0.801	1.074	0.841	0.313986	0.994315	0.0680149	18.03	27.98	6.55	22.2	17.7	23.8	13.11	13.76	15.47	26.2	22.2	20.3	17	17.7	21.8	19	25.9	23.8
FALSE	High	Master Protein	Q8NEF9	Serum response factor-binding protein 1 OS=Homo sapiens OX=9606 GN=SRFBP1 PE=1 SV=1	0	65.132	36	21	23	21	1	429	48.6	9.58	250	21	0.801	1.011	0.886	0.0782888	0.571376	0.0926364	5.07	4.2	5.55	2184.7	1911.3	2158.2	12.93	6.71	1.38	2184.7	2076.6	2637	1749.3	1911.3	1999	2208	2154.4	2158.2
FALSE	High	Master Protein	Q15738	Sterol-4-alpha-carboxylate 3-dehydrogenase, decarboxylating OS=Homo sapiens OX=9606 GN=NSDHL PE=1 SV=2	0	96.164	62	24	31	24	1	373	41.9	8.06	548	24	0.801	0.867	1.022	0.0925671	0.0967249	0.802736	2.19	6.89	0.88	2827.9	2649.2	2577.4	11.2	9.8	4.15	2780.4	2827.9	3384.1	2227.9	2659.1	2649.2	2409.5	2577.4	2602.4
FALSE	High	Master Protein	Q96FZ2	Abasic site processing protein HMCES OS=Homo sapiens OX=9606 GN=HMCES PE=1 SV=1	0	69.049	53	21	26	21	1	354	40.5	8.15	258	21	0.801	0.833	0.962	0.00755302	0.0795929	0.735662	0.02	5.06	6.4	2528.8	2026.5	2107.1	8.82	5.05	3.21	2483.2	2528.8	2907.2	1990.4	2026.5	2186.4	2170.9	2035.8	2107.1
FALSE	High	Master Protein	Q8N392	Rho GTPase-activating protein 18 OS=Homo sapiens OX=9606 GN=ARHGAP18 PE=1 SV=3	0	131.251	60	36	40	36	1	663	74.9	6.44	843	36	0.802	1.002	0.813	0.0746442	0.48494	0.00668096	2.99	2.32	1.09	2964.6	2391.9	2955.6	6.98	2.76	0.47	2964.6	2983.8	2629.2	2301.8	2391.9	2429	2970.4	2955.6	2942.9
FALSE	High	Master Protein	Q5JTV8	Torsin-1A-interacting protein 1 OS=Homo sapiens OX=9606 GN=TOR1AIP1 PE=1 SV=2	0	122.525	45	32	42	31	1	583	66.2	8.18	705	32	0.802	0.885	0.846	0.0758659	0.218331	0.0750768	6.35	1.27	7.51	3548.3	2649.3	3485.9	9.53	8.15	10.71	3304.5	3548.3	3983.9	2649.3	3034.1	2635.9	2923.4	3485.9	3585
FALSE	High	Master Protein	Q9Y2R4	Probable ATP-dependent RNA helicase DDX52 OS=Homo sapiens OX=9606 GN=DDX52 PE=1 SV=3	0	90.708	54	27	35	26	1	599	67.5	9.67	499	27	0.802	0.967	0.83	0.0527972	0.585024	0.0616918	5.18	16.5	0.33	2709.5	2146.5	2595.5	7.03	3.12	9.5	2709.5	2723.6	2398.7	2055.6	2184.9	2146.5	2208.1	2595.5	2633.5
FALSE	High	Master Protein	Q6NT89	TMF-regulated nuclear protein 1 OS=Homo sapiens OX=9606 GN=TRNP1 PE=2 SV=2	0	15.398	32	5	5	5	1	227	23.5	11.43	71	5	0.802	0.988	0.85	0.0439613	0.57007	0.0521068	3.13	9.23	4.77	147.1	125	142.6	5.95	6.31	6.52	144.4	147.1	161.1	115.8	131.4	125	142.6	136	154.6
FALSE	High	Master Protein	Q86YC2	Partner and localizer of BRCA2 OS=Homo sapiens OX=9606 GN=PALB2 PE=1 SV=1	0	27.037	9	7	7	7	1	1186	131.2	6.44	145	7	0.802	0.979	1.029	0.412755	0.518634	0.761711	1.37	11.49	15.9	363.6	370.9	360.5	14.72	17.65	3.58	359.6	363.6	462.3	284.4	405.6	370.9	380.6	360.5	356
FALSE	High	Master Protein	Q07065	Cytoskeleton-associated protein 4 OS=Homo sapiens OX=9606 GN=CKAP4 PE=1 SV=2	0	238.525	82	65	97	63	1	602	66	5.92	1978	65	0.802	0.965	0.889	0.053969	0.224783	0.0555065	1.1	3.79	3.82	7337.3	6012.5	7278.1	2.68	7.65	6.63	7189.4	7337.3	7581.2	5768.5	6678.3	6012.5	6492	7319.1	7278.1
FALSE	High	Master Protein	Q8N0U8	Vitamin K epoxide reductase complex subunit 1-like protein 1 OS=Homo sapiens OX=9606 GN=VKORC1L1 PE=1 SV=2	0.001	6.84	16	3	3	3	1	176	19.8	9.13	46	3	0.803	0.955	0.862	0.126908	0.806146	0.0578219	7.95	7.67	3.74	188.4	161.9	181.6	4.35	13.37	8.75	186.2	188.4	201.7	137	179.5	161.9	177.8	181.6	208.2
FALSE	High	Master Protein	Q8WWK9	Cytoskeleton-associated protein 2 OS=Homo sapiens OX=9606 GN=CKAP2 PE=1 SV=1	0	61.458	26	18	22	17	1	683	76.9	9.41	382	18	0.803	0.953	0.885	0.143873	0.492199	0.0208682	13.48	16.69	1.92	1355.4	1096.2	1268.9	7.8	9.66	11.85	1355.4	1365.1	1184.6	934.9	1096.2	1122.6	1039.6	1268.9	1300.9
FALSE	High	Master Protein	Q5U5X0	Complex III assembly factor LYRM7 OS=Homo sapiens OX=9606 GN=LYRM7 PE=1 SV=1	0	19.114	57	7	7	7	1	104	11.9	9.66	101	7	0.803	0.83	0.901	0.0538683	0.0298971	0.249532	0.44	3.27	13.81	791.2	599.5	665.4	5.7	7.68	4.43	746.5	791.2	836.8	599.5	638.3	547.2	665.4	694.4	635.5
FALSE	High	Master Protein	P05362	Intercellular adhesion molecule 1 OS=Homo sapiens OX=9606 GN=ICAM1 PE=1 SV=2	0	65.743	33	18	19	17	1	532	57.8	7.99	400	18	0.803	0.945	0.848	0.0862244	0.125917	0.364837	8.28	0.25	9.05	1533.3	1244.9	1425.2	1.39	11.95	6.11	1533.3	1549.7	1507.6	1405.1	1244.9	1106.2	1303.1	1425.2	1467.7
FALSE	High	Master Protein	Q9HC35	Echinoderm microtubule-associated protein-like 4 OS=Homo sapiens OX=9606 GN=EML4 PE=1 SV=3	0	192.517	47	50	62	50	1	981	108.8	6.4	927	50	0.803	0.828	0.971	0.00536209	0.00739888	0.27994	1.63	1.06	3.88	5758.1	4625.7	4765.1	2.12	0.8	4.82	5910.8	5668.7	5758.1	4565.3	4631.4	4625.7	5093.1	4765.1	4642.2
FALSE	High	Master Protein	Q96EY1	DnaJ homolog subfamily A member 3, mitochondrial OS=Homo sapiens OX=9606 GN=DNAJA3 PE=1 SV=2	0	68.957	30	20	20	20	1	480	52.5	9.26	364	20	0.803	0.907	0.969	0.0484682	0.0920034	0.289961	7.46	4.2	0.64	1863.6	1616	1676.8	4.72	8.99	2.77	1848.4	2011.5	1863.6	1624.5	1616	1380.4	1676.8	1748.8	1660.4
FALSE	High	Master Protein	P38435	Vitamin K-dependent gamma-carboxylase OS=Homo sapiens OX=9606 GN=GGCX PE=1 SV=2	0	35.231	14	11	11	11	1	758	87.5	8.02	126	11	0.804	0.933	0.861	0.0594756	0.222292	0.0111302	6.29	8.21	0.25	1072.9	915.2	1063.1	6.58	12.81	11.26	998.2	1072.9	1138.9	749.5	963.5	915.2	872.5	1063.1	1072.7
FALSE	High	Master Protein	P08195	4F2 cell-surface antigen heavy chain OS=Homo sapiens OX=9606 GN=SLC3A2 PE=1 SV=3	0	146.062	51	37	63	37	1	630	68	5.01	978	37	0.804	0.89	0.896	0.214951	0.0682786	0.947241	6.89	0.91	7.71	5015.5	4048.3	4462.5	3.13	13.31	10.26	4759.3	5037.3	5015.5	4827	4048.3	3740.8	3737.6	4462.5	4516.7
FALSE	High	Master Protein	O43920	NADH dehydrogenase [ubiquinone] iron-sulfur protein 5 OS=Homo sapiens OX=9606 GN=NDUFS5 PE=1 SV=3	0	39.132	77	13	16	13	1	106	12.5	9.14	157	13	0.804	0.941	0.854	0.0292631	0.552481	0.356314	3.9	18.16	18.75	1323.5	1120.1	1249.8	9.98	14.04	10.21	1323.5	1393.4	1144.5	1153.4	1120.1	882.6	1073.1	1249.8	1311.3
FALSE	High	Master Protein	O95249	Golgi SNAP receptor complex member 1 OS=Homo sapiens OX=9606 GN=GOSR1 PE=1 SV=1	0	52.759	64	13	24	13	1	250	28.6	9.42	305	13	0.804	0.951	0.891	0.159487	0.396989	0.300058	6.21	11.43	14.82	842.1	714.2	801.7	11.13	4.84	9.1	761.1	842.1	949.9	745.9	677	714.2	724.1	801.7	869.4
FALSE	High	Master Protein	Q9Y3E5	Peptidyl-tRNA hydrolase 2, mitochondrial OS=Homo sapiens OX=9606 GN=PTRH2 PE=1 SV=1	0	50.506	73	12	14	12	1	179	19.2	8.73	302	12	0.804	0.905	0.897	0.0875964	0.118619	0.0752414	7.55	6.85	1.07	1505	1286.4	1434.3	10	8.97	5.55	1439.8	1505	1736.8	1157.6	1386	1286.4	1302.4	1434.3	1438.2
FALSE	High	Master Protein	Q9UNA1	Rho GTPase-activating protein 26 OS=Homo sapiens OX=9606 GN=ARHGAP26 PE=1 SV=1	0	96.49	28	26	31	25	1	814	92.2	6.64	480	26	0.804	0.949	0.855	0.00693025	0.148343	0.0339819	0.82	1.23	0.08	2554.1	2042.3	2401.3	2	1.51	4.9	2618.6	2554.1	2517.3	1996.3	2054.5	2042.3	2604	2388.7	2401.3
FALSE	High	Master Protein	P04843	Dolichyl-diphosphooligosaccharide--protein glycosyltransferase subunit 1 OS=Homo sapiens OX=9606 GN=RPN1 PE=1 SV=1	0	187.125	66	54	71	54	1	607	68.5	6.38	916	54	0.805	0.867	0.925	0.0975204	0.125649	0.0456032	2.58	3.33	0.37	8060.6	6172.5	7106.4	18.39	6.37	6.94	7299.2	8060.6	10326	5873.7	6660.5	6172.5	6328.9	7106.4	7197.9
FALSE	High	Master Protein	O95292	Vesicle-associated membrane protein-associated protein B/C OS=Homo sapiens OX=9606 GN=VAPB PE=1 SV=3	0	72.193	61	19	28	17	1	243	27.2	7.3	351	19	0.805	0.856	0.94	0.00400823	0.160036	0.221876	0.78	8.63	5.9	2087.6	1680.6	1803.8	5.69	3.14	7.02	2087.6	2287.8	2066.7	1680.6	1771.9	1677.2	1787.8	2023.1	1803.8
FALSE	High	Master Protein	P10909	Clusterin OS=Homo sapiens OX=9606 GN=CLU PE=1 SV=1	0	41.775	25	12	13	12	1	449	52.5	6.27	280	12	0.805	0.873	0.931	0.0129167	0.0264762	0.00307894	3.71	2.74	0.63	686.7	574.1	613.8	6.91	4.58	3.97	660.1	686.7	753.9	531.4	574.1	577.6	576	620.5	613.8
FALSE	High	Master Protein	Q8N594	MPN domain-containing protein OS=Homo sapiens OX=9606 GN=MPND PE=1 SV=1	0	9.022	10	2	2	2	1	471	50.6	5.72	134	2	0.805	0.861	0.945	0.00970757	0.0935235	0.83307	0.3	5.3	1.78	37.9	30.6	32.3	3.34	0.2	8.77	37.9	35.8	38.1	30.5	30.6	30.6	27.9	32.8	32.3
FALSE	High	Master Protein	P00167	Cytochrome b5 OS=Homo sapiens OX=9606 GN=CYB5A PE=1 SV=2	0	16.163	49	5	6	5	1	134	15.3	4.96	77	5	0.806	0.801	1.013	0.0555162	0.0180789	0.573091	5.36	4.25	7.25	596.6	480.6	469.4	5.31	3.24	5.25	561.7	624.8	596.6	504.8	475.3	480.6	449.8	499	469.4
FALSE	High	Master Protein	Q92817	Envoplakin OS=Homo sapiens OX=9606 GN=EVPL PE=1 SV=3	0	227.535	38	65	68	65	1	2033	231.5	6.96	1196	65	0.806	0.832	0.969	0.000458159	0.0180836	0.731071	0.22	1.11	3.24	5511.3	4395.9	4537.5	2.73	3.2	2.42	5511.3	5456.5	5743.1	4383.4	4395.9	4637.4	4632.5	4413.8	4537.5
FALSE	High	Master Protein	Q96TA2	ATP-dependent zinc metalloprotease YME1L1 OS=Homo sapiens OX=9606 GN=YME1L1 PE=1 SV=2	0	81.9	38	26	28	25	1	773	86.4	8.76	462	26	0.806	0.913	0.781	0.267635	0.320065	0.438342	25.44	7.24	16.23	2372.2	1911.4	2430.4	10.68	16.87	15.18	2152.3	2372.2	2662.4	2192.5	1911.4	1557.3	1849.6	2430.4	2447.5
FALSE	High	Master Protein	P60709	Actin, cytoplasmic 1 OS=Homo sapiens OX=9606 GN=ACTB PE=1 SV=1	0	363.026	85	49	936	1	1	375	41.7	5.48	19365	49	0.806	0.709	1.106	0.284299	0.0307317	0.248461	14.05	7.1	9.09	183.7	148	120.4	7.71	13.82	10.83	165.9	193.4	183.7	174.5	133.1	148	117.6	142.6	120.4
FALSE	High	Master Protein	Q86SQ4	Adhesion G-protein coupled receptor G6 OS=Homo sapiens OX=9606 GN=ADGRG6 PE=1 SV=3	0	26.051	10	9	9	9	1	1221	136.6	7.87	96	9	0.806	0.857	0.934	0.0561216	0.0364358	0.794606	0.66	5.69	5.64	345.4	284.3	296.2	2.28	5.72	7.52	337	352.7	345.4	308.3	284.3	276.5	273.8	296.2	318.4
FALSE	High	Master Protein	Q9P0B6	Coiled-coil domain-containing protein 167 OS=Homo sapiens OX=9606 GN=CCDC167 PE=1 SV=2	0	12.262	34	4	5	4	1	97	11.5	9.5	62	4	0.807	0.974	0.837	0.0596043	0.986451	0.0101459	3.19	1.38	2.15	478.2	418.4	510.5	7.48	7.31	7.71	467.9	478.2	536.5	377.4	436	418.4	451.1	522.3	510.5
FALSE	High	Master Protein	Q96HR9	Receptor expression-enhancing protein 6 OS=Homo sapiens OX=9606 GN=REEP6 PE=1 SV=2	0.007	4.035	5	1	1	1	1	211	23.4	8.56	47	1	0.807	1.044	0.78	0.0646726	0.998617	0.0377604	8.44	14.74	0.8	55.4	41.6	51.7	12.07	5.3	10.16	56.6	55.4	45.1	41.6	44.7	40.3	47.3	51.7	57.8
FALSE	High	Master Protein	O14978	Zinc finger protein 263 OS=Homo sapiens OX=9606 GN=ZNF263 PE=1 SV=2	0.002	5.515	7	3	3	1	1	683	77.3	6.99	29	3	0.807	1.052	0.978	0.976343	0.737646	0.518157	7.97	41.59	12.07	28.7	28.3	29.6	35.02	15.14	2.24	28.7	38.2	18.3	23.2	28.3	31.5	30.2	29.6	28.9
FALSE	High	Master Protein	O95169	NADH dehydrogenase [ubiquinone] 1 beta subcomplex subunit 8, mitochondrial OS=Homo sapiens OX=9606 GN=NDUFB8 PE=1 SV=1	0	30.534	38	7	11	7	1	186	21.8	6.8	235	7	0.807	0.798	0.875	0.184606	0.665339	0.742034	12.98	13.26	35.53	385.1	327.4	374.3	24.07	24	19.51	385.1	468.8	286.1	378.4	327.4	230.8	264.4	384.2	374.3
FALSE	High	Master Protein	Q6P4A7	Sideroflexin-4 OS=Homo sapiens OX=9606 GN=SFXN4 PE=1 SV=1	0	25.123	18	5	7	5	1	337	38	9.19	237	5	0.807	0.989	0.816	0.158315	0.558472	0.51264	12.37	10.48	18.42	347.7	316.6	368.4	7.14	16.06	17.38	347.7	392.3	347.3	335.2	316.6	244.4	276.1	368.4	388.1
FALSE	High	Master Protein	Q15004	PCNA-associated factor OS=Homo sapiens OX=9606 GN=PCLAF PE=1 SV=1	0	51.259	80	13	16	13	1	111	12	9.83	414	13	0.807	0.768	0.951	0.0947876	0.101121	0.568073	10.25	1.02	8.75	1693	1366.7	1339.5	6.35	8	6.15	1693	1745.1	1542	1366.7	1190.2	1376.9	1284.5	1448.4	1339.5
FALSE	High	Master Protein	Q96NA2	Rab-interacting lysosomal protein OS=Homo sapiens OX=9606 GN=RILP PE=1 SV=1	0	8.753	8	2	2	2	1	401	44.2	5.59	42	2	0.807	0.915	0.883	0.203661	0.795061	0.105118	2.36	3.31	0.27	163.4	132.1	150.5	12.54	1.71	12.77	163.4	130.8	164.6	128.7	132.1	132.8	145.4	150.5	183
FALSE	High	Master Protein	Q9BTV4	Transmembrane protein 43 OS=Homo sapiens OX=9606 GN=TMEM43 PE=1 SV=1	0	68.194	44	19	22	19	1	400	44.8	8.13	419	19	0.808	0.92	0.879	0.0254412	0.0928729	0.232546	4.12	2.54	11.31	2051.5	1557.4	1925.1	6.84	6.02	12.41	1848.8	2109.7	2051.5	1557.4	1704.6	1524.1	1545.1	1925.1	1940.3
FALSE	High	Master Protein	Q15555	Microtubule-associated protein RP/EB family member 2 OS=Homo sapiens OX=9606 GN=MAPRE2 PE=1 SV=1	0	61.958	50	21	21	18	1	327	37	5.57	194	21	0.808	0.907	0.895	0.000827912	0.0763115	0.0562211	0.4	3.79	3.3	1270	1030.5	1179	3.48	4.06	2.48	1342.1	1270	1259.6	1084.5	1030.5	1001.3	1179	1210	1151.5
FALSE	High	Master Protein	Q8TEM1	Nuclear pore membrane glycoprotein 210 OS=Homo sapiens OX=9606 GN=NUP210 PE=1 SV=3	0	162.383	29	43	50	43	1	1887	205	6.81	1060	43	0.808	0.915	0.932	0.0279786	0.106326	0.327605	5.41	0.01	12.43	4028.4	3113.1	3686.5	4.77	9.87	12.33	3852.5	4237.2	4028.4	3113.1	3615.2	3018.9	3045.4	3686.5	3877.8
FALSE	High	Master Protein	P13073	Cytochrome c oxidase subunit 4 isoform 1, mitochondrial OS=Homo sapiens OX=9606 GN=COX4I1 PE=1 SV=1	0	71.218	63	18	31	18	1	169	19.6	9.51	262	18	0.808	0.963	0.839	0.126668	0.315073	0.338304	7.41	4.68	28.11	2462.7	2028.5	2416.7	2.1	18.07	11.91	2406.1	2509.5	2462.7	2093.8	2028.5	1479.5	1965.5	2452.4	2416.7
FALSE	High	Master Protein	O95620	tRNA-dihydrouridine(20a/20b) synthase [NAD(P)+]-like OS=Homo sapiens OX=9606 GN=DUS4L PE=2 SV=2	0	10.384	20	3	3	3	1	317	35.8	7.33	91	3	0.808	1.026	0.788	0.0603756	0.922402	0.134041	3.69	20.79	1.03	37.4	32.6	38.3	11.77	6.68	7.98	35.7	37.4	44.4	32.6	30.2	34.5	41.8	35.6	38.3
FALSE	High	Master Protein	Q96D31	Calcium release-activated calcium channel protein 1 OS=Homo sapiens OX=9606 GN=ORAI1 PE=1 SV=2	0	9.15	4	1	2	1	1	301	32.6	8.32	79	1	0.809	1.016	0.796	0.378812	0.674142	0.067269	19.66	33.21	2.56	74.8	50.9	62.4	38.24	20.84	11.78	79	74.8	35.3	50.9	60.5	39.5	62.3	62.4	76
FALSE	High	Master Protein	Q9H0H5	Rac GTPase-activating protein 1 OS=Homo sapiens OX=9606 GN=RACGAP1 PE=1 SV=1	0	108.558	54	32	35	31	1	632	71	8.88	523	32	0.809	0.827	0.855	0.0329704	0.160058	0.641097	1.36	15.17	1.4	2934.8	2348	2670.9	5.94	2.59	15.4	2934.8	2903.9	3229.4	2406.2	2348	2284.9	2064.2	2670.9	2780.7
FALSE	High	Master Protein	P07992	DNA excision repair protein ERCC-1 OS=Homo sapiens OX=9606 GN=ERCC1 PE=1 SV=1	0	29.367	29	9	10	9	1	297	32.5	6.25	109	9	0.809	0.826	0.993	0.0405612	0.0569912	0.987076	2.58	7.24	5.85	917.6	731	736.2	7.44	2.83	2.41	917.6	942.3	817	722.3	762	731	757.8	736.2	722.4
FALSE	High	Master Protein	Q8N465	D-2-hydroxyglutarate dehydrogenase, mitochondrial OS=Homo sapiens OX=9606 GN=D2HGDH PE=1 SV=3	0	42.73	27	12	16	12	1	521	56.4	7.99	282	12	0.809	0.863	0.959	0.0571742	0.261803	0.491423	1	3.59	14.67	892.8	804.5	838.7	9.25	9.98	5.86	892.8	1004.9	839.7	818.2	804.5	679.2	770.2	863.4	838.7
FALSE	High	Master Protein	P49281	Natural resistance-associated macrophage protein 2 OS=Homo sapiens OX=9606 GN=SLC11A2 PE=1 SV=2	0.001	7.491	6	3	3	3	1	568	62.2	6.09	48	3	0.809	0.893	0.906	0.0298521	0.803768	0.168206	5.84	8.26	1.27	377	297.6	360.1	7.92	6.74	14.66	377	344.1	403.3	286.7	297.6	326.3	313.1	360.1	419.8
FALSE	High	Master Protein	Q6IN84	rRNA methyltransferase 1, mitochondrial OS=Homo sapiens OX=9606 GN=MRM1 PE=1 SV=1	0	47.267	39	12	15	12	1	353	38.6	7.94	287	12	0.809	0.863	0.989	0.0257526	0.0701666	0.783431	5.33	1.53	15.79	685.5	585.1	567.5	5.55	10.01	5.03	725.1	685.5	648.9	586.7	585.1	489.8	534.8	567.5	591.4
FALSE	High	Master Protein	Q9P0J0	NADH dehydrogenase [ubiquinone] 1 alpha subcomplex subunit 13 OS=Homo sapiens OX=9606 GN=NDUFA13 PE=1 SV=3	0	38.229	54	9	14	9	1	144	16.7	8.43	233	9	0.809	0.908	0.891	0.250316	0.908171	0.627333	2.4	13.18	36.66	921.5	873	979.9	14.75	20.21	16.6	921.5	1078.9	804	953.1	873	634.5	746.8	1034.5	979.9
FALSE	High	Master Protein	Q9H9L7	Akirin-1 OS=Homo sapiens OX=9606 GN=AKIRIN1 PE=1 SV=1	0.001	7.913	14	3	3	3	1	192	21.9	8.69	51	3	0.809	0.933	0.974	0.121215	0.258098	0.374545	0.72	8.01	5.49	179.1	152.5	157.3	8.94	3.05	5.18	179.1	158.8	189.8	144.9	153.2	152.5	167	150.7	157.3
FALSE	High	Master Protein	Q96NU7	Probable imidazolonepropionase OS=Homo sapiens OX=9606 GN=AMDHD1 PE=1 SV=2	0	10.086	14	3	3	3	1	426	46.7	6.61	41	3	0.809	0.748	1.12	0.0339453	0.029241	0.1688	6.52	6.19	4.61	68.5	56	51.4	8.67	1.93	6.37	68.5	64.8	76.7	55.4	56	57.5	55.1	51.4	48.5
FALSE	High	Master Protein	Q15758	Neutral amino acid transporter B(0) OS=Homo sapiens OX=9606 GN=SLC1A5 PE=1 SV=2	0	59.977	29	14	21	14	1	541	56.6	5.48	538	14	0.809	0.9	0.817	0.204836	0.153535	0.36895	17.33	2.27	7.75	1664.3	1347	1603.9	6.93	13.11	7.47	1587	1664.3	1817	1565.4	1347	1208	1427.9	1603.9	1648.3
FALSE	High	Master Protein	Q03164	Histone-lysine N-methyltransferase 2A OS=Homo sapiens OX=9606 GN=KMT2A PE=1 SV=5	0	202.129	18	54	57	53	1	3969	431.5	9.09	1097	54	0.809	0.961	0.876	0.0223651	0.196462	0.109404	4.78	1.24	8.62	3537.1	3003.5	3354.2	5.39	8.43	1.83	3491.2	3537.1	3850.6	2644.7	3003.5	3116.4	3354.2	3307.4	3429.2
FALSE	High	Master Protein	P84243	Histone H3.3 OS=Homo sapiens OX=9606 GN=H3F3A PE=1 SV=2	0	60.839	87	19	101	4	1	136	15.3	11.27	402	19	0.809	1.014	0.761	0.131793	0.871505	0.204986	6.05	16.92	21.25	431.6	366.4	432	3.22	21.37	12.99	452.6	431.6	425.9	366.4	371.2	247.3	375.6	432	487.8
FALSE	High	Master Protein	Q16623	Syntaxin-1A OS=Homo sapiens OX=9606 GN=STX1A PE=1 SV=1	0	10.241	10	3	3	2	1	288	33	5.24	112	3	0.81	0.895	0.952	0.0268124	0.190501	0.97273	3.08	3.28	6.65	67	57.1	59.9	9.98	6.15	7.77	67	78.2	65.3	54.2	61.3	57.1	59.9	60	52.3
FALSE	High	Master Protein	P54756	Ephrin type-A receptor 5 OS=Homo sapiens OX=9606 GN=EPHA5 PE=1 SV=3	0	62.265	24	18	18	17	1	1037	114.7	6.93	369	18	0.81	0.806	0.977	0.0643513	0.00512726	0.751644	5.63	2.39	4.36	1421.9	1230.6	1145.4	4.42	8.23	7.06	1399.6	1519.9	1421.9	1271.7	1230.6	1084.5	1099.5	1145.4	1259.6
FALSE	High	Master Protein	Q13368	MAGUK p55 subfamily member 3 OS=Homo sapiens OX=9606 GN=MPP3 PE=1 SV=2	0.007	4.067	4	1	1	1	1	585	66.1	6.81	28	1	0.81	0.849	0.971	0.328503	0.30934	0.866894	3.09	1.89	32.03	108.6	96.2	99.1	5.93	14.89	11.71	106.4	108.6	118.8	114.2	85.2	96.2	90.4	99.1	113.9
FALSE	High	Master Protein	P63220	40S ribosomal protein S21 OS=Homo sapiens OX=9606 GN=RPS21 PE=1 SV=1	0	51.768	78	11	33	11	1	83	9.1	8.5	476	11	0.81	0.788	0.939	0.0654777	0.236163	0.351353	8.9	0.47	9.73	2184.2	1769.9	1958.5	14.91	5.18	8.07	1901.9	2184.2	2560.4	1702	1769.9	1885.1	1958.5	2007.7	1721.5
FALSE	High	Master Protein	Q5T9A4	ATPase family AAA domain-containing protein 3B OS=Homo sapiens OX=9606 GN=ATAD3B PE=1 SV=1	0	154.757	64	45	55	13	1	648	72.5	9.2	573	45	0.811	0.913	0.888	0.121648	0.167834	0.63736	10.65	1.47	24.3	874.6	716.3	807.1	2.28	14.79	14.57	845.8	883.7	874.6	760.5	716.3	568.1	619.6	808.2	807.1
FALSE	High	Master Protein	P54132	Bloom syndrome protein OS=Homo sapiens OX=9606 GN=BLM PE=1 SV=1	0	168.134	37	47	50	46	1	1417	158.9	7.49	1017	47	0.811	0.823	1.02	0.0164625	0.0210415	0.588818	1.33	3.27	5.53	5560.6	4635.4	4544.3	3.9	2.76	1.72	5560.6	5347.4	5781	4445.9	4635.4	4686.2	4576.5	4428.9	4544.3
FALSE	High	Master Protein	P15954	Cytochrome c oxidase subunit 7C, mitochondrial OS=Homo sapiens OX=9606 GN=COX7C PE=1 SV=1	0	20.716	75	6	7	6	1	63	7.2	10.27	109	6	0.811	0.902	0.841	0.277367	0.122384	0.54768	25.92	8.35	23.26	999.8	810.5	963.9	6.22	21.13	10.97	948.1	999.8	1072.7	973.1	810.5	632.8	793.1	967.3	963.9
FALSE	High	Master Protein	Q6EMB2	Tubulin polyglutamylase TTLL5 OS=Homo sapiens OX=9606 GN=TTLL5 PE=1 SV=3	0.003	5.323	2	3	3	3	1	1281	143.5	8.63	0	3	0.811	0.913	0.886	0.00877172	0.0475073	0.175492	2.99	0.3	3.3	106.7	86.5	93.4	5.83	9.12	4.1	98.6	106.7	110.6	77.5	86.5	93	90	93.4	97.7
FALSE	High	Master Protein	O75027	ATP-binding cassette sub-family B member 7, mitochondrial OS=Homo sapiens OX=9606 GN=ABCB7 PE=1 SV=2	0	74.554	28	22	23	22	1	752	82.6	9.33	282	22	0.811	0.989	0.804	0.14827	0.418526	0.50656	13.51	3.01	11.54	2267.7	1916.3	2112.7	5.02	18.16	13.92	2267.7	2362.4	2136.8	2159.7	1916.3	1493.4	1800.3	2112.7	2384.3
FALSE	High	Master Protein	Q9BVS5	tRNA (adenine(58)-N(1))-methyltransferase, mitochondrial OS=Homo sapiens OX=9606 GN=TRMT61B PE=1 SV=2	0	53.873	40	15	16	15	1	477	52.9	6.62	240	15	0.811	0.854	0.95	0.0371415	0.187992	0.420302	5.85	3.85	13.26	1120.8	945.6	960.2	9.98	16.18	3.77	1120.8	1165.7	960.2	963.8	945.6	710.5	923.3	960.2	995.6
FALSE	High	Master Protein	Q9BVW5	TIMELESS-interacting protein OS=Homo sapiens OX=9606 GN=TIPIN PE=1 SV=2	0	28.502	24	9	12	9	1	301	34.5	4.82	161	9	0.812	0.819	0.989	0.0637961	0.0253373	0.919762	0.14	0.26	11.33	1035.7	858.8	847.3	1.28	7.25	6.24	1035.7	1058.2	1034.4	958.3	858.8	838.3	846.2	847.3	941.6
FALSE	High	Master Protein	P23142	Fibulin-1 OS=Homo sapiens OX=9606 GN=FBLN1 PE=1 SV=4	0	13.421	10	4	4	4	1	703	77.2	5.22	46	4	0.812	0.809	1.02	0.0460024	0.116714	0.36608	1.94	0.35	2.37	203	168.1	163.3	18	7.72	4.57	201.9	203	272.9	163.9	168.1	188.9	163.3	151.5	164.9
FALSE	High	Master Protein	Q5BKT4	Dol-P-Glc:Glc(2)Man(9)GlcNAc(2)-PP-Dol alpha-1,2-glucosyltransferase OS=Homo sapiens OX=9606 GN=ALG10 PE=2 SV=1	0.004	4.571	4	1	1	1	1	473	55.6	9.29	24	1	0.812	0.859	1.048	0.567873	0.471047	0.5654	3.93	20.29	9.37	111.5	93.1	98.5	11.86	12.1	14.81	111.5	114.6	91.5	86.9	93.1	109.5	78	104.5	98.5
FALSE	High	Master Protein	Q9BQE4	Selenoprotein S OS=Homo sapiens OX=9606 GN=SELENOS PE=1 SV=3	0	38.257	44	9	9	9	1	189	21.2	9.7	224	9	0.812	0.901	0.902	0.0688079	0.0275879	0.400231	5.39	2.52	8.98	1122.9	872.5	998.5	3.77	11.93	3.26	1074	1157.8	1122.9	872.5	1059.5	862	967.6	1032.8	998.5
FALSE	High	Master Protein	O95573	Long-chain-fatty-acid--CoA ligase 3 OS=Homo sapiens OX=9606 GN=ACSL3 PE=1 SV=3	0	186.689	59	44	57	41	1	720	80.4	8.38	1242	44	0.813	0.91	0.958	0.0678358	0.149095	0.105757	7.56	4.77	0.15	3894.8	3489.6	3639.9	11.93	8.07	4.19	3741.3	3894.8	4654.4	3039.8	3524.7	3489.6	3403.2	3639.9	3680.5
FALSE	High	Master Protein	Q96CM3	Mitochondrial RNA pseudouridine synthase RPUSD4 OS=Homo sapiens OX=9606 GN=RPUSD4 PE=1 SV=1	0	28.424	28	8	8	8	1	377	42.2	9.88	152	8	0.813	0.874	0.928	0.17212	0.288013	0.141921	17	3.11	0.21	1064.8	865.4	1011.8	7.41	11.31	7.13	1064.8	1038.1	1190.4	865.4	996.5	799.4	930.7	1011.8	1073.6
FALSE	High	Master Protein	Q9BYC8	39S ribosomal protein L32, mitochondrial OS=Homo sapiens OX=9606 GN=MRPL32 PE=1 SV=1	0	34.96	39	9	9	9	1	188	21.4	9.73	172	9	0.813	0.935	0.869	0.121623	0.344916	0.00492486	10.42	11.94	1.47	1086.1	882.7	1005.3	12.73	4.05	2.51	984.5	1086.1	1264.1	885.3	882.7	823.4	1005.3	967.9	1015.5
FALSE	High	Master Protein	P31930	Cytochrome b-c1 complex subunit 1, mitochondrial OS=Homo sapiens OX=9606 GN=UQCRC1 PE=1 SV=3	0	142.635	71	34	55	34	1	480	52.6	6.37	1278	34	0.813	0.821	0.816	0.237837	0.177183	0.578634	21.19	2.19	10.95	3044.6	2474.4	2890.7	11.41	14.16	14.93	2823.4	3044.6	3522	2791.1	2474.4	2096.8	2266.4	2890.7	3032.9
FALSE	High	Master Protein	O75496	Geminin OS=Homo sapiens OX=9606 GN=GMNN PE=1 SV=1	0	31.021	47	9	9	9	1	209	23.6	4.96	153	9	0.813	0.843	0.965	0.075975	0.040576	0.405592	0.85	0.87	0.05	689.1	564.9	577.9	5.42	2.93	0.88	689.1	629.2	694.8	555.4	587.8	564.9	576	585.7	577.9
FALSE	High	Master Protein	Q9NWS8	Required for meiotic nuclear division protein 1 homolog OS=Homo sapiens OX=9606 GN=RMND1 PE=1 SV=2	0	17.796	15	6	6	6	1	449	51.6	8.69	127	6	0.813	0.826	0.984	0.0229184	0.411196	0.627585	3.62	7.38	21.91	457.5	397.6	404.9	15.22	18.25	8.33	457.5	493.5	364.2	397.6	401.3	285.2	350.5	404.9	407.8
FALSE	High	Master Protein	Q58FG1	Putative heat shock protein HSP 90-alpha A4 OS=Homo sapiens OX=9606 GN=HSP90AA4P PE=5 SV=1	0	33.145	16	6	52	2	1	418	47.7	5.19	887	6	0.813	1.088	0.747	0.228808	0.972764	0.520265	1.77	38.93	0.33	41.3	33.6	42.3	17.28	4.52	23.54	30.8	41.3	43.1	31.5	33.6	34.4	42.3	28.1	44.9
FALSE	High	Master Protein	Q5SSJ5	Heterochromatin protein 1-binding protein 3 OS=Homo sapiens OX=9606 GN=HP1BP3 PE=1 SV=1	0	148.746	54	44	56	44	1	553	61.2	9.67	569	44	0.813	0.98	0.851	0.0118483	0.397706	0.0249307	2.52	4.63	3.91	4803.1	3906.6	4689.4	0.84	3.27	6.95	4861.3	4803.1	4784	3741.5	3906.6	3990.9	4241.9	4689.4	4861.2
FALSE	High	Master Protein	P61803	Dolichyl-diphosphooligosaccharide--protein glycosyltransferase subunit DAD1 OS=Homo sapiens OX=9606 GN=DAD1 PE=1 SV=3	0.001	7.751	19	2	2	2	1	113	12.5	7.08	52	2	0.814	0.753	0.675	0.289334	0.922268	0.639347	23.94	33.07	26.36	112.5	76.3	106.1	53.22	34.73	37.37	112.5	150	43.1	91.6	76.3	43.6	51.5	106.1	113
FALSE	High	Master Protein	Q9NWK9	Box C/D snoRNA protein 1 OS=Homo sapiens OX=9606 GN=ZNHIT6 PE=1 SV=1	0	50.006	40	18	18	18	1	470	53.9	5.8	168	18	0.814	0.82	0.992	0.00781358	2.80837e-05	0.875819	2.24	0.06	3.73	1692	1363.8	1386.5	1.68	3.12	1.81	1715.2	1692	1658.7	1363.8	1430.5	1349.8	1410.3	1360.1	1386.5
FALSE	High	Master Protein	O95202	Mitochondrial proton/calcium exchanger protein OS=Homo sapiens OX=9606 GN=LETM1 PE=1 SV=1	0	164.97	57	41	50	41	1	739	83.3	6.7	793	41	0.814	0.987	0.825	0.367634	0.838391	0.519337	18.64	13.58	26.77	3755.4	3210	3893.2	8.04	19.97	15.74	3362.7	3944.1	3755.4	3722.1	3210	2476.3	3007.4	4089.4	3893.2
FALSE	High	Master Protein	Q5TBC7	Bcl-2-like protein 15 OS=Homo sapiens OX=9606 GN=BCL2L15 PE=1 SV=1	0.001	6.808	17	2	2	2	1	163	17.7	4.41	44	2	0.814	0.765	1.064	0.0721962	0.294155	0.750606	4.57	15	0.02	46	34.9	35.2	7.2	8.6	19.84	40.9	46.8	46	34.9	31.6	37.5	43.9	35.2	29.7
FALSE	High	Master Protein	P82914	28S ribosomal protein S15, mitochondrial OS=Homo sapiens OX=9606 GN=MRPS15 PE=1 SV=1	0	51.901	40	18	19	18	1	257	29.8	10.48	159	18	0.815	0.873	0.904	0.158167	0.191549	0.179314	10.7	5.49	3.97	2444.7	1986.7	2355	8.86	13.11	7.04	2438.4	2444.7	2836.3	1986.7	2208.3	1695.1	2128.1	2355	2443.1
FALSE	High	Master Protein	P50453	Serpin B9 OS=Homo sapiens OX=9606 GN=SERPINB9 PE=1 SV=1	0	115.427	71	27	43	24	1	376	42.4	5.86	727	27	0.815	0.694	1.175	0.166176	0.0392506	0.00197485	3.8	2.15	1.29	2239.2	1846.2	1563.2	11.28	1.13	1.05	2356.7	2239.2	1888.1	1846.2	1824.5	1866.3	1585.3	1563.2	1553
FALSE	High	Master Protein	Q12907	Vesicular integral-membrane protein VIP36 OS=Homo sapiens OX=9606 GN=LMAN2 PE=1 SV=1	0	68.841	46	18	22	18	1	356	40.2	6.95	351	18	0.815	0.879	0.901	0.0516695	0.376876	0.467058	2.75	6.52	18.14	1529.6	1384.1	1569	9.3	6.64	13.23	1522.4	1785.7	1529.6	1384.1	1414.5	1246.4	1261.5	1627.6	1569
FALSE	High	Master Protein	Q562R1	Beta-actin-like protein 2 OS=Homo sapiens OX=9606 GN=ACTBL2 PE=1 SV=2	0	88.99	41	17	232	7	1	376	42	5.59	3901	17	0.815	0.756	1.015	0.272182	0.229853	0.93659	3.3	8.24	9.12	90.3	72.1	66.9	57.95	11.86	6.72	88.5	90.3	224.2	72.1	76	60.2	66.9	66.7	74.9
FALSE	High	Master Protein	A0PK00	Transmembrane protein 120B OS=Homo sapiens OX=9606 GN=TMEM120B PE=1 SV=1	0	9.701	7	3	3	2	1	339	40.2	8.9	49	3	0.815	0.909	0.897	0.126875	0.298746	0.0231214	12.35	15.22	0	105.4	85.1	96.9	8.88	8.81	6.93	104.4	105.4	121.9	85.1	96.7	81.9	94.9	96.9	107.7
FALSE	High	Master Protein	Q9P031	Thyroid transcription factor 1-associated protein 26 OS=Homo sapiens OX=9606 GN=CCDC59 PE=1 SV=2	0	41.613	41	12	12	12	1	241	28.7	9.88	160	12	0.815	0.924	0.882	0.00433674	0.0866265	0.0136004	1.9	4.81	1.23	918.7	758.1	849.1	2.67	0.89	2.03	953.3	905.5	918.7	762.2	758.1	749	834.3	849.1	868.6
FALSE	High	Master Protein	A8CG34	Nuclear envelope pore membrane protein POM 121C OS=Homo sapiens OX=9606 GN=POM121C PE=1 SV=3	0	62.889	20	20	23	5	1	1229	125	10.37	402	20	0.815	0.95	0.84	0.0887653	0.81585	0.0378702	7.98	4.91	6.36	504.1	420.5	532.9	7.62	8.31	11.46	485.4	504.1	561	395.8	465.9	420.5	444.2	532.9	554.6
FALSE	High	Master Protein	Q92685	Dol-P-Man:Man(5)GlcNAc(2)-PP-Dol alpha-1,3-mannosyltransferase OS=Homo sapiens OX=9606 GN=ALG3 PE=1 SV=1	0.005	4.362	3	1	1	1	1	438	50.1	9.44	42	1	0.816	1.062	0.815	0.0364354	0.386189	0.0117496	2.81	1.64	2.09	215.1	175.4	228.4	2.46	8.72	7.58	209.7	220.3	215.1	166.2	196.7	175.4	204	228.4	236.4
FALSE	High	Master Protein	P31641	Sodium- and chloride-dependent taurine transporter OS=Homo sapiens OX=9606 GN=SLC6A6 PE=1 SV=2	0	9.305	6	4	6	4	1	620	69.8	7.39	42	4	0.816	0.896	0.878	0.0294993	0.222321	0.419362	6.05	11.88	3.39	273.9	215.8	227.5	10.56	5.65	9.85	273.9	282.6	230.8	223.4	215.8	199.8	208.2	227.5	253.3
FALSE	High	Master Protein	O60830	Mitochondrial import inner membrane translocase subunit Tim17-B OS=Homo sapiens OX=9606 GN=TIMM17B PE=1 SV=1	0	20.766	54	6	8	6	1	172	18.3	9.03	119	6	0.816	1.094	0.673	0.31765	0.530643	0.356262	17.47	16.16	5.85	334.2	283	365.5	11.08	14.65	24.3	280	346.8	334.2	299.5	283	224.5	255	365.5	420.6
FALSE	High	Master Protein	Q9NV06	DDB1- and CUL4-associated factor 13 OS=Homo sapiens OX=9606 GN=DCAF13 PE=1 SV=2	0	95.589	59	30	36	30	1	445	51.4	9.19	462	30	0.817	0.959	0.904	0.0775224	0.389855	0.16373	5.03	9.22	7.07	3065.8	2661	2939.5	13.18	6.59	0.9	3065.8	2874.4	3683.6	2503.5	2661	2854.9	2939.5	2895.4	2942.4
FALSE	High	Master Protein	Q9BV40	Vesicle-associated membrane protein 8 OS=Homo sapiens OX=9606 GN=VAMP8 PE=1 SV=1	0	8.489	26	3	3	3	1	100	11.4	7.34	49	3	0.817	0.717	1.139	0.233493	0.232788	0.232111	10.8	16.15	12.55	351.8	314.1	252.3	56.49	15.74	10.75	351.8	346.8	856.5	287.3	314.1	387.5	252.3	250.7	301.4
FALSE	High	Master Protein	Q86X52	Chondroitin sulfate synthase 1 OS=Homo sapiens OX=9606 GN=CHSY1 PE=1 SV=3	0	25.796	14	7	8	7	1	802	91.7	9.23	140	7	0.817	0.896	0.871	0.131325	0.141417	0.372556	9.44	6.3	4.69	468.2	382.4	428.8	9.65	3.12	10.31	416.4	468.2	505.4	397.1	382.4	373.4	373	428.8	458.3
FALSE	High	Master Protein	Q9GZP9	Derlin-2 OS=Homo sapiens OX=9606 GN=DERL2 PE=1 SV=1	0.001	6.363	16	2	3	2	1	239	27.5	7.28	79	2	0.817	0.892	0.916	0.230029	0.451149	0.210133	21.13	30.06	4.12	73.9	73.2	82.7	37.33	17.36	14.16	72	73.9	133	58.8	73.2	83.7	64.2	83.3	82.7
FALSE	High	Master Protein	Q8NDD1	Uncharacterized protein C1orf131 OS=Homo sapiens OX=9606 GN=C1orf131 PE=1 SV=4	0	42.021	37	14	14	13	1	293	32.6	9.88	129	14	0.817	0.838	0.964	0.00457813	0.0224153	0.394954	1.02	1.49	7.29	791.7	646.7	684.4	3.2	5.53	4.05	778.9	791.7	828.2	629.8	646.7	699.6	653	684.4	708
FALSE	High	Master Protein	Q9GZR7	ATP-dependent RNA helicase DDX24 OS=Homo sapiens OX=9606 GN=DDX24 PE=1 SV=1	0	273.922	65	69	83	69	1	859	96.3	9.06	1704	69	0.817	0.87	0.886	0.105719	0.340734	0.0365849	9.32	3.96	0.56	8001.5	6608.9	7267.3	8.46	7.33	5.41	8001.5	8356.6	7076.7	5921.3	6827.1	6608.9	6712.7	7456	7267.3
FALSE	High	Master Protein	Q96BP2	Coiled-coil-helix-coiled-coil-helix domain-containing protein 1 OS=Homo sapiens OX=9606 GN=CHCHD1 PE=1 SV=1	0	18.762	49	5	5	5	1	118	13.5	10.21	91	5	0.817	0.904	0.903	0.0199834	0.451481	0.0448161	0.81	0.95	0.04	264.5	219.7	243.2	2.98	1.93	6.85	264.5	255.5	271.1	216.1	224.6	219.7	239.1	243.2	270.7
FALSE	High	Master Protein	Q3V5L5	Alpha-1,6-mannosylglycoprotein 6-beta-N-acetylglucosaminyltransferase B OS=Homo sapiens OX=9606 GN=MGAT5B PE=1 SV=2	0.001	7.686	7	3	3	3	1	792	89.5	8.35	29	3	0.817	1.065	0.966	0.486453	0.940849	0.318223	1.6	16.04	2.59	33.7	28.5	32.1	8.23	23.41	16.62	30.1	35.4	33.7	24.6	28.5	38.4	32.1	39.8	29
FALSE	High	Master Protein	Q9Y4W6	AFG3-like protein 2 OS=Homo sapiens OX=9606 GN=AFG3L2 PE=1 SV=2	0	149.488	48	47	50	47	1	797	88.5	8.66	795	47	0.817	0.85	0.8	0.220437	0.239516	0.346701	14.27	2.31	19.23	4973.5	4064.2	4959	13.14	16.09	13.27	4651.2	4973.5	5961.5	4348.6	4064.2	3160.1	3954.4	4959	5083.4
FALSE	High	Master Protein	Q6NUQ4	Transmembrane protein 214 OS=Homo sapiens OX=9606 GN=TMEM214 PE=1 SV=2	0	98.43	38	31	33	31	1	689	77.1	9.14	407	31	0.817	0.904	0.846	0.0454926	0.296875	0.0706273	2.39	9.46	6.39	3323.6	2603.3	3227.2	5.82	12.28	9.02	3323.6	3570.8	3185.1	2343.4	2989.1	2603.3	2769.2	3273.5	3227.2
FALSE	High	Master Protein	Q86UP2	Kinectin OS=Homo sapiens OX=9606 GN=KTN1 PE=1 SV=1	0	667.189	83	164	215	163	1	1357	156.2	5.64	2969	164	0.817	0.976	0.911	0.104743	0.231046	0.186568	3.5	1.18	8.68	17315	15444.8	16906.6	5.34	9.76	0.22	17186.2	17315	18894.4	13551.8	16467.1	15444.8	16906.6	16961.4	16891.7
FALSE	High	Master Protein	Q9P246	Stromal interaction molecule 2 OS=Homo sapiens OX=9606 GN=STIM2 PE=1 SV=2	0	46.091	19	12	12	11	1	746	83.9	6.76	291	12	0.817	1.225	0.76	0.107719	0.481209	0.103924	2.35	3.97	10.39	539.3	507.7	660.4	16.25	11.87	4.48	539.3	531.5	701.5	440.8	507.7	559.8	660.4	614.6	668.3
FALSE	High	Master Protein	Q9HCU4	Cadherin EGF LAG seven-pass G-type receptor 2 OS=Homo sapiens OX=9606 GN=CELSR2 PE=1 SV=1	0.004	4.651	1	2	2	1	1	2923	317.3	5.31	30	2	0.818	0.823	0.994	0.0290361	0.0872489	0.724285	4.06	2.57	15.11	15.4	12.1	14.2	11.61	16.76	11.92	14.1	17.7	15.4	11.5	15.6	12.1	11.6	14.5	14.2
FALSE	High	Master Protein	Q96PY5	Formin-like protein 2 OS=Homo sapiens OX=9606 GN=FMNL2 PE=1 SV=3	0	137.146	30	40	47	30	1	1086	123.2	7.4	515	40	0.818	0.948	0.863	0.0139089	0.538281	0.115738	0.81	3.68	10.31	3741	3153	3654.6	1.99	3.81	6.2	3741	3856.9	3716.6	3251.5	3153	3013.6	3446.8	3900.7	3654.6
FALSE	High	Master Protein	P12236	ADP/ATP translocase 3 OS=Homo sapiens OX=9606 GN=SLC25A6 PE=1 SV=4	0	176.5	78	39	77	10	1	298	32.8	9.74	1012	39	0.818	0.918	0.747	0.282936	0.435054	0.189234	11.96	23.99	7.38	1019	833.2	1052.1	47.54	10.32	12.02	958	1019	2108.7	877.9	833.2	716.2	879.3	1052.1	1114.9
FALSE	High	Master Protein	P60602	Reactive oxygen species modulator 1 OS=Homo sapiens OX=9606 GN=ROMO1 PE=1 SV=1	0	15.794	37	4	4	4	1	79	8.2	9.33	96	4	0.818	0.929	0.88	0.186667	0.139825	0.208933	15.28	5.44	10.37	181	148	168.1	12.86	8.93	7.91	181	161.6	208.6	148	152.5	128.5	168.1	185.5	158.8
FALSE	High	Master Protein	Q8IWL3	Iron-sulfur cluster co-chaperone protein HscB OS=Homo sapiens OX=9606 GN=HSCB PE=1 SV=3	0	30.87	53	10	10	10	1	235	27.4	7.69	169	10	0.818	0.927	0.957	0.0664203	0.175856	0.215618	0.29	6.07	4.3	869.4	743.6	782.7	6.07	2.97	3.41	805.6	869.4	909.3	748.9	708.8	743.6	782.7	753.2	806.3
FALSE	High	Master Protein	P62875	DNA-directed RNA polymerases I, II, and III subunit RPABC5 OS=Homo sapiens OX=9606 GN=POLR2L PE=1 SV=1	0	17.53	31	3	5	3	1	67	7.6	7.77	43	3	0.818	0.985	0.92	0.0578819	0.6408	0.271331	5.36	13.48	8.49	312.5	283.4	307.9	16.28	18.18	2.84	281.9	312.5	385.4	218.1	283.4	315.2	303.8	320.7	307.9
FALSE	High	Master Protein	P29466	Caspase-1 OS=Homo sapiens OX=9606 GN=CASP1 PE=1 SV=1	0	33.489	38	11	11	9	1	404	45.1	5.91	173	11	0.818	0.771	1.03	0.0399389	0.0881855	0.337142	2.84	10.14	4.4	643.6	511.4	496.3	8.42	4.06	5.67	567.7	643.6	669.2	509.9	511.4	547.4	510.1	456.8	496.3
FALSE	High	Master Protein	Q9Y679	Ancient ubiquitous protein 1 OS=Homo sapiens OX=9606 GN=AUP1 PE=1 SV=2	0	69.016	40	20	27	20	1	410	45.8	8.65	605	20	0.818	0.827	0.951	0.213532	0.644067	0.30891	3.74	1.85	7.84	1754.7	1444.4	1580.7	15.45	7.33	8.45	1754.7	1945.7	1424.2	1381.4	1591.8	1444.4	1452	1719.5	1580.7
FALSE	High	Master Protein	Q9BW60	Elongation of very long chain fatty acids protein 1 OS=Homo sapiens OX=9606 GN=ELOVL1 PE=1 SV=1	0	9.418	9	2	2	2	1	279	32.6	9.6	101	2	0.818	0.938	0.872	0.00530926	0.49592	0.368864	2.1	19.95	17.9	454.8	380	457.2	6.09	7.63	14.59	454.8	487.4	431.9	380	398.8	342.8	354.7	467.1	457.2
FALSE	High	Master Protein	Q9BY77	Polymerase delta-interacting protein 3 OS=Homo sapiens OX=9606 GN=POLDIP3 PE=1 SV=2	0	122.619	71	35	41	35	1	421	46.1	9.99	694	35	0.818	0.901	0.933	0.11372	0.28725	0.248354	4.42	11.64	8.98	4193.2	3802.1	3911.8	9.93	9.44	3.81	4193.2	3980	4807.7	3278.3	3802.1	3933.8	3777.3	3911.8	4075.8
FALSE	High	Master Protein	P27824	Calnexin OS=Homo sapiens OX=9606 GN=CANX PE=1 SV=2	0	166.094	45	43	71	41	1	592	67.5	4.6	780	43	0.818	0.903	0.873	0.0233438	0.477525	0.294765	3.68	7.95	15.05	5372.4	4639.9	5460.1	7.28	4.07	13.09	5316.7	6046.1	5372.4	4639.9	4764.3	4396.3	4485.9	5813.3	5460.1
FALSE	High	Master Protein	Q9Y5Y0	Feline leukemia virus subgroup C receptor-related protein 1 OS=Homo sapiens OX=9606 GN=FLVCR1 PE=1 SV=1	0	15.225	12	4	5	4	1	555	59.8	5.97	170	4	0.818	0.835	0.908	0.0843871	0.0704966	0.598254	7.77	0.53	4.9	389.5	318.7	343.5	4.46	6.15	7.21	379	389.5	413.3	349.5	318.7	311.8	316.6	343.5	365.8
FALSE	High	Master Protein	Q9Y236	Oxidative stress-induced growth inhibitor 2 OS=Homo sapiens OX=9606 GN=OSGIN2 PE=2 SV=1	0.001	7.463	5	2	2	2	1	505	56.6	7.44	37	2	0.818	0.831	0.985	0.0424164	0.0684079	0.2505	5.39	7.38	2.4	101.6	78.8	80.1	3.28	7.81	9.46	96.3	102.4	101.6	78.8	75.4	87.6	80.1	90.5	75.3
FALSE	High	Master Protein	Q9NXL9	DNA helicase MCM9 OS=Homo sapiens OX=9606 GN=MCM9 PE=1 SV=4	0	24.841	10	8	9	7	1	1143	127.2	7.74	174	8	0.819	0.87	1.001	0.0648392	0.0462577	0.876391	4.38	1.46	7.95	309.4	266.2	265.9	6.67	7.3	0.99	299.6	309.4	340	245.3	284	266.2	264.1	265.9	269.3
FALSE	High	Master Protein	Q96LT4	Sphingomyelin synthase-related protein 1 OS=Homo sapiens OX=9606 GN=SAMD8 PE=1 SV=2	0.001	7.296	8	3	3	3	1	415	48.3	8.07	46	3	0.819	0.895	0.761	0.149238	0.865005	0.0804697	12.25	3.3	2.51	170.7	112.9	152.7	19.6	13.35	2.75	120.5	170.7	175.5	110.8	139.8	112.9	145.6	152.7	152.8
FALSE	High	Master Protein	Q08380	Galectin-3-binding protein OS=Homo sapiens OX=9606 GN=LGALS3BP PE=1 SV=1	0	69.587	35	19	22	19	1	585	65.3	5.27	499	19	0.819	0.778	1.048	0.0206119	0.0230392	0.171248	3.1	5.87	3.97	2033	1613.3	1527.8	5.86	2.3	3.2	2033	2040.6	1836.9	1613.3	1671.5	1601.4	1581.5	1527.8	1483.7
FALSE	High	Master Protein	Q96CX2	BTB/POZ domain-containing protein KCTD12 OS=Homo sapiens OX=9606 GN=KCTD12 PE=1 SV=1	0	9.399	15	4	4	4	1	325	35.7	5.64	35	4	0.819	1.073	0.762	0.0731337	0.67586	0.00981935	1.68	0.33	1.65	152	117.8	152	7.24	7.45	4.32	152	141.4	163.4	124.5	117.8	107.3	163.5	152	151.7
FALSE	High	Master Protein	Q01151	CD83 antigen OS=Homo sapiens OX=9606 GN=CD83 PE=1 SV=1	0.007	3.969	13	1	1	1	1	205	23	8.18	23	1	0.819	0.902	0.888	0.329923	0.189089	0.97072	23.06	2.79	25.01	47.4	39.1	42.7	4.3	22.65	19.52	44.1	47.8	47.4	47.4	39.1	29.8	30.3	42.7	44.1
FALSE	High	Master Protein	P04731	Metallothionein-1A OS=Homo sapiens OX=9606 GN=MT1A PE=1 SV=2	0	19.405	34	3	12	2	1	61	6.1	7.96	120	3	0.82	0.796	1.047	0.000999185	0.0483432	0.465766	0.3	7.09	12.68	251.3	206	193.1	7.33	6.41	7.36	251.3	235.6	272.6	206	196.4	222.8	215.2	193.1	187.6
FALSE	High	Master Protein	Q9NRK6	ATP-binding cassette sub-family B member 10, mitochondrial OS=Homo sapiens OX=9606 GN=ABCB10 PE=1 SV=2	0	49.101	20	15	15	14	1	738	79.1	9.85	204	15	0.82	0.978	0.838	0.239251	0.558246	0.671298	11.54	14.26	20.46	900.1	839.2	920.1	9.46	19.61	18.18	900.1	1023.8	854.6	919.5	839.2	619.2	695.4	920.1	1001.7
FALSE	High	Master Protein	Q9Y426	C2 domain-containing protein 2 OS=Homo sapiens OX=9606 GN=C2CD2 PE=1 SV=2	0	45.603	23	11	12	11	1	696	75.5	6.92	257	11	0.82	0.915	0.908	0.00613845	0.178301	0.166162	1.38	7.04	8.13	725.7	571.2	650.8	5.14	5.88	8.09	725.7	743.6	673	571.2	618.1	551.8	580.2	650.8	680.6
FALSE	High	Master Protein	Q13217	DnaJ homolog subfamily C member 3 OS=Homo sapiens OX=9606 GN=DNAJC3 PE=1 SV=1	0	117.972	57	33	37	33	1	504	57.5	6.15	573	33	0.82	0.865	0.985	0.0270888	0.0189632	0.306753	0.46	3.23	2.46	3330.5	2772.5	2818.3	3.62	1.67	1.32	3330.5	3165.1	3397	2731	2823.4	2772.5	2881.7	2814.9	2818.3
FALSE	High	Master Protein	O96008	Mitochondrial import receptor subunit TOM40 homolog OS=Homo sapiens OX=9606 GN=TOMM40 PE=1 SV=1	0	91.926	51	15	33	15	1	361	37.9	7.25	796	15	0.82	1.001	0.806	0.35949	0.49538	0.352399	24.71	2.36	10.33	1973.8	1619.2	1874.2	16.13	12.54	12.01	1578.2	1973.8	2186.3	1731.7	1619.2	1349.3	1580.4	1874.2	2008
FALSE	High	Master Protein	Q9Y3L5	Ras-related protein Rap-2c OS=Homo sapiens OX=9606 GN=RAP2C PE=1 SV=1	0	57.033	76	10	21	3	1	183	20.7	4.94	714	10	0.82	0.885	0.927	0.14407	0.116026	0.945207	5.99	5.92	13.46	99.7	81.8	88.2	5.65	6.59	14.84	90.3	99.7	99.8	87.8	81.8	77	69.5	92.9	88.2
FALSE	High	Master Protein	Q9NZJ5	Eukaryotic translation initiation factor 2-alpha kinase 3 OS=Homo sapiens OX=9606 GN=EIF2AK3 PE=1 SV=3	0	23.289	12	8	8	8	1	1116	125.1	5.43	182	8	0.821	0.878	0.935	0.0424301	0.0489107	0.0613797	6.51	0.02	0.37	608.9	504.5	574.9	6.33	6.2	6.94	580.5	608.9	657.5	476.5	539.2	504.5	509.5	577.2	574.9
FALSE	High	Master Protein	Q6NXT4	Zinc transporter 6 OS=Homo sapiens OX=9606 GN=SLC30A6 PE=1 SV=2	0	13.053	11	4	4	4	1	461	51.1	9.16	75	4	0.821	0.799	0.88	0.908664	0.839911	0.509506	14.36	10.32	24.12	153.7	126.2	144.9	47.06	13.65	16.15	153.7	186.3	64	126.2	131	100.7	109.4	144.9	148.9
FALSE	High	Master Protein	P43304	Glycerol-3-phosphate dehydrogenase, mitochondrial OS=Homo sapiens OX=9606 GN=GPD2 PE=1 SV=3	0	232.41	77	60	80	60	1	727	80.8	7.69	1385	60	0.821	0.847	0.881	0.110653	0.0561779	0.377783	9.85	1.45	8.79	7151.2	5871	6280.2	5.37	9.04	7.65	6753	7151.2	7520	6090.7	5871	5110.8	5717.4	6280.2	6663.1
FALSE	High	Master Protein	Q16891	MICOS complex subunit MIC60 OS=Homo sapiens OX=9606 GN=IMMT PE=1 SV=1	0	332.375	79	84	129	84	1	758	83.6	6.48	2109	84	0.821	0.843	0.84	0.23294	0.135272	0.481361	18.56	0.9	18.28	10207.6	8381.5	9533	9.36	16.16	12.36	9381.4	10207.6	11302.1	9133.2	8381.5	6603.5	7845.1	9533	9983.2
FALSE	High	Master Protein	Q9BXS6	Nucleolar and spindle-associated protein 1 OS=Homo sapiens OX=9606 GN=NUSAP1 PE=1 SV=1	0	52.348	33	15	17	15	1	441	49.4	9.91	260	15	0.821	0.97	0.846	0.0704271	0.753266	0.312967	0.74	28.33	6.2	1246.1	1029.3	1208.9	7.64	0.79	13.6	1275.1	1246.1	1102.8	1039.3	1023.2	1029.3	985.9	1291.4	1208.9
FALSE	High	Master Protein	Q96AG4	Leucine-rich repeat-containing protein 59 OS=Homo sapiens OX=9606 GN=LRRC59 PE=1 SV=1	0	114.782	72	34	49	34	1	307	34.9	9.57	709	34	0.821	1.023	0.92	0.218169	0.606874	0.104555	19.01	8	0.02	6010.9	5843.3	6350.9	23.83	11.26	3.89	5873.3	6010.9	8782.6	4824.5	5959.1	5843.3	6005.7	6350.9	6477.9
FALSE	High	Master Protein	P50914	60S ribosomal protein L14 OS=Homo sapiens OX=9606 GN=RPL14 PE=1 SV=4	0	78.772	54	24	40	24	1	215	23.4	10.93	318	24	0.822	1.056	0.676	0.172967	0.336547	0.0835631	12.3	10.05	5.76	4593	3630.6	5345.1	11.24	12.69	5.66	4593	4418.3	5431	4238	3630.6	3307.1	4849.2	5345.1	5369.4
FALSE	High	Master Protein	Q6UWU4	Bombesin receptor-activated protein C6orf89 OS=Homo sapiens OX=9606 GN=C6orf89 PE=1 SV=1	0.001	6.931	11	3	3	3	1	347	39.8	6.83	42	3	0.822	0.852	0.903	0.101494	0.298617	0.0822468	6.73	0.5	0.36	213.5	200.9	210.3	11.7	15.82	14.15	197.8	248	213.5	151.6	203.9	200.9	168.4	222.5	210.3
FALSE	High	Master Protein	Q9UIG0	Tyrosine-protein kinase BAZ1B OS=Homo sapiens OX=9606 GN=BAZ1B PE=1 SV=2	0	327.03	54	101	114	101	1	1483	170.8	8.48	1428	101	0.822	0.937	0.877	0.158956	0.329508	0.0568846	12.36	11	4.09	10137.5	8608.2	9686.5	4.76	16.51	10.85	10137.5	10472.5	9529.9	6437.6	8608.2	8800.2	8030.4	9686.5	9815.4
FALSE	High	Master Protein	P08240	Signal recognition particle receptor subunit alpha OS=Homo sapiens OX=9606 GN=SRPRA PE=1 SV=2	0	123.76	53	32	41	31	1	638	69.8	8.95	689	32	0.822	0.985	0.87	0.152546	0.883673	0.0806519	4.84	5.86	7.41	2788.4	2520.8	2898.6	5.77	11.52	3.97	2770.9	2788.4	3066.7	2167.6	2731.5	2520.8	2730.2	2898.6	2946.2
FALSE	High	Master Protein	Q9H8M1	Coenzyme Q-binding protein COQ10 homolog B, mitochondrial OS=Homo sapiens OX=9606 GN=COQ10B PE=2 SV=1	0.004	4.641	8	2	2	1	1	238	27.1	9.6	37	2	0.822	0.964	0.785	0.274693	0.646907	0.188789	7.99	15.72	20.25	24.4	19.1	24.3	19.05	4.82	18.17	24.4	25.2	17.5	20.1	19.1	18.2	20.9	29.9	24.3
FALSE	High	Master Protein	Q9BVC6	Transmembrane protein 109 OS=Homo sapiens OX=9606 GN=TMEM109 PE=1 SV=1	0	31.468	16	8	9	8	1	243	26.2	10.48	180	8	0.822	0.862	0.954	0.0198047	0.407907	0.486014	3.54	17.87	15.89	1317.8	1014.4	1216.4	14.48	13.57	15.1	1317.8	1482.5	1106.5	1014.4	1218.8	941.7	951.2	1216.4	1277.4
FALSE	High	Master Protein	Q9NP84	Tumor necrosis factor receptor superfamily member 12A OS=Homo sapiens OX=9606 GN=TNFRSF12A PE=1 SV=1	0	8.542	23	2	2	2	1	129	13.9	8.95	110	2	0.822	0.964	0.851	0.0196457	0.385123	0.506322	0.28	7.62	5.33	92.4	76	88.3	6.53	10.97	7.85	102.8	91.6	92.4	90.9	75.1	76	80.4	94	88.3
FALSE	High	Master Protein	Q9Y222	Cyclin-D-binding Myb-like transcription factor 1 OS=Homo sapiens OX=9606 GN=DMTF1 PE=1 SV=1	0.004	4.592	4	3	3	2	1	760	84.4	4.61	0	3	0.822	0.965	0.809	0.0745494	0.992874	0.122001	5.66	0.94	5.64	103.4	83.6	99.8	9.45	12.93	3.32	89.6	103.4	107.7	73.7	95.4	83.6	96.7	103.3	99.8
FALSE	High	Master Protein	Q9H3K6	BolA-like protein 2 OS=Homo sapiens OX=9606 GN=BOLA2 PE=1 SV=1	0	21.817	65	6	7	6	1	86	10.1	6.52	135	6	0.822	1.015	0.887	0.0849119	0.536666	0.0440815	10.09	0.77	1.14	750.6	620.8	709.5	9.52	1.54	4.6	750.6	695.5	839.2	617.4	635.5	620.8	761.7	699.8	709.5
FALSE	High	Master Protein	Q9H765	Ankyrin repeat and SOCS box protein 8 OS=Homo sapiens OX=9606 GN=ASB8 PE=2 SV=1	0.002	5.801	8	2	2	2	1	288	31.6	5.83	34	2	0.823	1.038	0.844	0.0787597	0.580491	0.125172	5.42	16.6	6.18	86.8	76.7	90.8	14.03	14.18	0.78	74.2	86.8	98.5	61.1	80.6	76.7	91.6	90.8	90.1
FALSE	High	Master Protein	P51572	B-cell receptor-associated protein 31 OS=Homo sapiens OX=9606 GN=BCAP31 PE=1 SV=3	0	106.843	54	28	38	28	1	246	28	8.44	420	28	0.823	0.937	0.895	0.01813	0.55647	0.100843	3	10.61	1.26	3309.3	2549	3199	5.81	8	7.49	3309.3	3414.3	3046.9	2549	2893.7	2507.6	2847.8	3289.2	3199
FALSE	High	Master Protein	Q14116	Interleukin-18 OS=Homo sapiens OX=9606 GN=IL18 PE=1 SV=1	0	66.639	65	17	27	17	1	193	22.3	4.67	356	17	0.823	0.77	1.158	0.133333	0.130398	0.15126	8.44	1.32	13.52	1585.6	1365.4	1179.1	23.69	5.35	7.36	1585.6	1530.5	2296.7	1305	1365.4	1451.1	1240	1071	1179.1
FALSE	High	Master Protein	Q9NYB9	Abl interactor 2 OS=Homo sapiens OX=9606 GN=ABI2 PE=1 SV=1	0	47.707	26	14	16	9	1	513	55.6	6.16	226	14	0.823	1.109	0.932	0.325526	0.784847	0.216251	0.99	4.32	2.16	477.5	474	508.5	15.16	10.93	2.35	477.5	445.6	591.3	393	474	481.8	529.4	508.4	508.5
FALSE	High	Master Protein	Q9H9S3	Protein transport protein Sec61 subunit alpha isoform 2 OS=Homo sapiens OX=9606 GN=SEC61A2 PE=2 SV=3	0	24.533	18	7	9	1	1	476	52.2	8.06	130	7	0.823	1.521	0.541	0.606743	0.133103	0.276047	5.17	3.28	3.13	24	23.2	36.5	17.77	12.33	34.47	20.9	29.7	24	25.3	23.2	19.8	22.2	36.5	46.1
FALSE	High	Master Protein	Q9Y2C4	Nuclease EXOG, mitochondrial OS=Homo sapiens OX=9606 GN=EXOG PE=1 SV=2	0	62.7	56	15	18	15	1	368	41.1	8.27	411	15	0.823	1.013	0.72	0.426643	0.67776	0.430067	26.96	11.01	13.42	1242.7	1023	1389	13.25	18.91	19.23	1049.4	1242.7	1370.7	1211.5	1023	825.7	984.4	1389	1420.5
FALSE	High	Master Protein	P62701	40S ribosomal protein S4, X isoform OS=Homo sapiens OX=9606 GN=RPS4X PE=1 SV=2	0	169.479	86	39	91	24	1	263	29.6	10.15	1209	39	0.823	0.98	0.88	0.261398	0.400838	0.182376	21.57	3.48	5.17	4124.3	3529.2	4012	24.91	7.9	1.04	3944.3	4124.3	6060.3	3944.4	3395.7	3529.2	3960.1	4012	4042.2
FALSE	High	Master Protein	P22695	Cytochrome b-c1 complex subunit 2, mitochondrial OS=Homo sapiens OX=9606 GN=UQCRC2 PE=1 SV=3	0	103.055	53	25	35	25	1	453	48.4	8.63	552	25	0.824	0.878	0.87	0.194131	0.0938887	0.447763	12.17	7.9	28.05	2983.9	2457.6	2825.8	7.41	16.89	11.95	2797.6	2983.9	3241.5	2582.9	2457.6	1856.6	2287.3	2846.9	2825.8
FALSE	High	Master Protein	Q9H7B2	Ribosome production factor 2 homolog OS=Homo sapiens OX=9606 GN=RPF2 PE=1 SV=2	0	47.684	44	14	17	14	1	306	35.6	9.99	175	14	0.824	0.945	0.871	0.0505803	0.89934	0.186323	0.16	14.62	13.78	1014.3	834.3	958.3	13.14	7.37	5.21	1063.2	1014.3	822.8	875.9	834.3	756.5	893.5	990.4	958.3
FALSE	High	Master Protein	Q7Z388	Probable C-mannosyltransferase DPY19L4 OS=Homo sapiens OX=9606 GN=DPY19L4 PE=1 SV=1	0	13.468	7	3	3	3	1	723	83.7	8.16	65	3	0.824	1.038	0.836	0.0578258	0.698943	0.0177959	5.39	0.82	3.06	470.6	382.8	473.8	8.42	4.63	4.76	453.8	470.6	531.5	373.9	408.6	382.8	473.8	444.7	488.6
FALSE	High	Master Protein	O15347	High mobility group protein B3 OS=Homo sapiens OX=9606 GN=HMGB3 PE=1 SV=4	0	136.311	84	29	56	26	1	200	23	8.37	608	29	0.824	0.916	0.907	0.0151641	0.201901	0.208769	0.79	6.32	6.81	3993.2	3316.4	3656	9.82	5.09	2.99	3993.2	3927.7	4672.3	3316.4	3236.6	3565.9	3656	3560.4	3779
FALSE	High	Master Protein	Q9NPA0	ER membrane protein complex subunit 7 OS=Homo sapiens OX=9606 GN=EMC7 PE=1 SV=1	0	24.235	40	8	8	8	1	242	26.5	9.25	152	8	0.824	1.039	0.793	0.419415	0.535911	0.0713758	9.89	14.6	0.03	412.8	340.2	429	6.08	18.61	9.18	457.7	412.6	412.8	340.2	463	340.2	428.8	429	500.9
FALSE	High	Master Protein	O14929	Histone acetyltransferase type B catalytic subunit OS=Homo sapiens OX=9606 GN=HAT1 PE=1 SV=1	0	100.771	53	25	43	25	1	419	49.5	5.69	764	25	0.824	0.848	1.053	0.0902897	0.105446	0.892565	2.27	10.46	8.7	2454	2236.4	2123	7.53	6.64	5.7	2454	2432.2	2775.9	2022.7	2300.1	2236.4	2299.7	2123	2062.4
FALSE	High	Master Protein	Q8TDL5	BPI fold-containing family B member 1 OS=Homo sapiens OX=9606 GN=BPIFB1 PE=1 SV=1	0.001	6.581	8	3	3	2	1	484	52.4	7.23	25	3	0.824	0.763	1.08	0.0509514	0.707469	0.558195	4	23.56	47.5	28.5	23.5	21.7	15.31	9.15	121.15	25.6	28.5	34.4	23.2	23.5	27.2	162.9	19.1	21.7
FALSE	High	Master Protein	P54709	Sodium/potassium-transporting ATPase subunit beta-3 OS=Homo sapiens OX=9606 GN=ATP1B3 PE=1 SV=1	0	70.663	61	14	21	14	1	279	31.5	8.35	388	14	0.825	0.927	0.862	0.137773	0.186179	0.643711	12.62	4.02	10.75	1283.9	1089.2	1136.8	3.76	15.85	11.1	1283.9	1321.1	1225.8	1218.4	1089.2	884.1	1011.3	1136.8	1263.9
FALSE	High	Master Protein	Q9ULI3	Protein HEG homolog 1 OS=Homo sapiens OX=9606 GN=HEG1 PE=1 SV=3	0	18.181	4	4	4	4	1	1381	147.4	6.18	140	4	0.825	0.849	0.936	0.017016	0.0685884	0.777239	3.63	8.15	4.7	292.5	238	251.2	4.39	5.62	5.94	292.5	299.4	274.8	253.4	238	226.6	227.8	251.2	254.3
FALSE	High	Master Protein	P17028	Zinc finger protein 24 OS=Homo sapiens OX=9606 GN=ZNF24 PE=1 SV=4	0	43.817	44	14	16	14	1	368	42.1	6.21	272	14	0.825	0.967	0.894	0.299049	0.541929	0.252299	4.05	6.33	9.95	1287	1061.2	1187.6	7.91	7.57	4.17	1311	1287	1130.1	1037.5	1061.2	1191.7	1267.7	1174.3	1187.6
FALSE	High	Master Protein	P01106	Myc proto-oncogene protein OS=Homo sapiens OX=9606 GN=MYC PE=1 SV=1	0	20.612	14	6	6	6	1	439	48.8	5.49	124	6	0.825	0.835	0.97	0.155452	0.585821	0.300781	6	4.36	2.56	276.1	225.7	230.7	20.62	9.94	0.86	290.9	276.1	193.9	225.7	227.8	189.9	232.7	228.8	230.7
FALSE	High	Master Protein	Q8WVV4	Protein POF1B OS=Homo sapiens OX=9606 GN=POF1B PE=1 SV=3	0	28.662	14	7	7	7	1	589	68	6.32	237	7	0.825	0.527	1.594	0.0764438	0.00702444	0.000205739	8.59	3.49	0.33	370.5	323.2	202.7	9.5	3.79	2.68	360	370.5	428.1	328.9	305.7	323.2	205.9	202.7	195.4
FALSE	High	Master Protein	P10276	Retinoic acid receptor alpha OS=Homo sapiens OX=9606 GN=RARA PE=1 SV=2	0	20.885	23	6	6	4	1	462	50.7	7.9	105	6	0.825	1.012	0.916	0.0838236	0.50241	0.160105	5.7	0.75	6.66	232.7	205.7	225.5	9.17	4.05	5	232.7	221.8	264.1	192	206.6	205.7	235.5	213.1	225.5
FALSE	High	Master Protein	Q8N7R7	Cyclin-Y-like protein 1 OS=Homo sapiens OX=9606 GN=CCNYL1 PE=1 SV=2	0	11.532	9	3	3	2	1	359	40.7	6.07	100	3	0.825	0.744	1.068	0.175238	0.302586	0.519307	3.71	12.79	21.79	327.4	270.2	251.5	20.12	9.34	11.48	327.4	341.4	230.6	270.2	271.4	229.2	205.7	251.5	254
FALSE	High	Master Protein	Q96HJ3	Coiled-coil domain-containing protein 34 OS=Homo sapiens OX=9606 GN=CCDC34 PE=1 SV=2	0.003	4.955	11	3	3	3	1	373	43.2	7.4	19	3	0.825	1.005	0.876	0.297853	0.716343	0.200606	19.24	28.62	7.06	38	32.9	37.6	24.86	4.1	6.16	31.3	38	51	32.9	31.4	34.1	37.6	34	38.2
FALSE	High	Master Protein	Q9Y2U8	Inner nuclear membrane protein Man1 OS=Homo sapiens OX=9606 GN=LEMD3 PE=1 SV=2	0	137.751	46	37	44	37	1	911	99.9	7.55	1103	37	0.826	1.008	0.872	0.0363473	0.632928	0.0811016	0.5	4.48	6.91	3452.8	2850.3	3481.1	2.6	8.01	11.46	3358.4	3537.4	3452.8	2758.7	3204.6	2850.3	2931.6	3481.1	3674
FALSE	High	Master Protein	Q5SVS4	Kidney mitochondrial carrier protein 1 OS=Homo sapiens OX=9606 GN=SLC25A30 PE=1 SV=1	0.001	6.381	7	2	2	2	1	291	32.5	9.44	42	2	0.826	1.088	0.759	0.465519	0.848291	0.603495	1.45	2.26	2.49	56.5	58.4	59.1	15.32	18.74	22.69	56.5	70.8	53.5	63.4	58.4	43.6	49.4	59.1	77
FALSE	High	Master Protein	Q92804	TATA-binding protein-associated factor 2N OS=Homo sapiens OX=9606 GN=TAF15 PE=1 SV=1	0	123.414	48	28	47	23	1	592	61.8	8.02	823	28	0.826	0.958	0.888	0.173091	0.448062	0.407518	14.36	14.71	3.48	2914.4	2533.7	2791.6	26.34	7.46	4.45	2914.4	2687.2	4292.9	2406	2533.7	2783.4	2791.6	2616.2	2852.4
FALSE	High	Master Protein	Q8N0V3	Putative ribosome-binding factor A, mitochondrial OS=Homo sapiens OX=9606 GN=RBFA PE=1 SV=3	0	20.945	21	8	8	8	1	343	38.3	7.85	130	8	0.826	0.888	0.917	0.134457	0.17104	0.0898125	4.38	6.82	1.78	705.1	574.4	622.3	12.54	8.46	3.89	695.8	705.1	864.2	574.4	607.4	513.2	617.9	622.3	662.7
FALSE	High	Master Protein	P19338	Nucleolin OS=Homo sapiens OX=9606 GN=NCL PE=1 SV=3	0	387.342	61	97	228	97	1	710	76.6	4.7	2818	97	0.826	0.924	0.949	0.177075	0.378394	0.301789	7.38	16.4	7.68	21922.5	19515	20251.4	12.98	4.3	3.51	19734.4	21922.5	25490.1	19535.9	18105.6	19515	20593.3	19242.7	20251.4
FALSE	High	Master Protein	Q53HC0	Coiled-coil domain-containing protein 92 OS=Homo sapiens OX=9606 GN=CCDC92 PE=1 SV=2	0	17.846	18	6	6	6	1	331	36.9	8.9	72	6	0.826	1.146	0.771	0.117459	0.105934	0.0977208	12.3	9.63	4.29	940.3	776.6	1128.6	2.71	15.49	9.27	940	985	940.3	776.6	912.7	669.6	1007.1	1212.9	1128.6
FALSE	High	Master Protein	Q92604	Acyl-CoA:lysophosphatidylglycerol acyltransferase 1 OS=Homo sapiens OX=9606 GN=LPGAT1 PE=1 SV=1	0	43.8	31	13	13	13	1	370	43.1	8.92	213	13	0.826	0.915	0.903	0.0444861	0.504644	0.401814	1.23	19.91	10.21	977.8	892.2	943.7	14.16	11.6	10.53	961.6	977.8	1228.2	794.5	892.2	1002.3	880	943.7	1079.5
FALSE	High	Master Protein	Q96AT9	Ribulose-phosphate 3-epimerase OS=Homo sapiens OX=9606 GN=RPE PE=1 SV=1	0	33.579	54	9	10	9	1	228	24.9	5.58	259	9	0.826	0.874	0.975	0.0781086	0.122499	0.381811	1.47	7.62	5.64	1010.8	905.3	892.7	5.61	6.14	3.94	985.3	1010.8	1095.7	925.7	823.1	905.3	949.2	892.7	883
FALSE	High	Master Protein	O75864	Protein phosphatase 1 regulatory subunit 37 OS=Homo sapiens OX=9606 GN=PPP1R37 PE=1 SV=4	0	17.423	13	6	7	6	1	691	74.7	5.06	131	6	0.826	0.956	0.835	0.33507	0.716751	0.411334	26.12	31.53	17.72	634.9	532.5	637.6	23.08	8.05	16.93	564.6	634.9	868.5	605.5	524.6	532.5	540.1	637.6	758.1
FALSE	High	Master Protein	Q16795	NADH dehydrogenase [ubiquinone] 1 alpha subcomplex subunit 9, mitochondrial OS=Homo sapiens OX=9606 GN=NDUFA9 PE=1 SV=2	0	79.242	56	21	27	21	1	377	42.5	9.8	356	21	0.826	0.918	0.9	0.0940392	0.296918	0.358809	3.05	13.55	18.69	3314.2	2821.2	3075.3	6.82	20.07	8.06	3314.2	3450	3015.5	2821.2	2850.9	1953	2711.7	3075.3	3166.3
FALSE	High	Master Protein	Q9NR30	Nucleolar RNA helicase 2 OS=Homo sapiens OX=9606 GN=DDX21 PE=1 SV=5	0	327.771	71	81	109	78	1	783	87.3	9.28	2012	81	0.826	0.906	0.912	0.0683042	0.0881361	0.0473089	6.6	4.4	3.45	11214.7	9379.8	10280.1	1.09	9.84	6.2	11214.7	11350.5	11107.5	8071.1	9379.8	9777.5	9285.6	10424.3	10280.1
FALSE	High	Master Protein	Q9H0I9	Transketolase-like protein 2 OS=Homo sapiens OX=9606 GN=TKTL2 PE=2 SV=1	0.006	4.167	5	3	3	1	1	626	67.8	6.33	23	3	0.826	0.566	0.55	0.466253	0.479687	0.787871	61.2	9.35	16.88	55.9	39.4	36.4	14.88	73.62	54.24	64.3	55.9	47.6	12.5	74.1	39.4	36.4	71.6	25.4
FALSE	High	Master Protein	Q9Y546	Leucine-rich repeat-containing protein 42 OS=Homo sapiens OX=9606 GN=LRRC42 PE=1 SV=1	0	49.944	32	14	15	14	1	428	48.5	7.46	244	14	0.827	0.814	1.042	0.0456288	0.0333783	0.0804851	6.23	2.34	1.44	1297.9	1072.8	1048.6	4.4	3.36	3.53	1297.9	1257.8	1371.3	1072.8	1103.5	1031.9	1056.9	990.1	1048.6
FALSE	High	Master Protein	P43490	Nicotinamide phosphoribosyltransferase OS=Homo sapiens OX=9606 GN=NAMPT PE=1 SV=1	0	205.793	78	47	149	47	1	491	55.5	7.15	2739	47	0.827	0.963	0.874	0.0982844	0.30685	0.154409	5.15	6.4	6.97	10227.9	8454.5	9536.9	2.68	7.03	5.12	9901.6	10227.9	10444.7	9355.4	8454.5	8194.6	9536.9	9377.7	10309.7
FALSE	High	Master Protein	Q9ULG6	Cell cycle progression protein 1 OS=Homo sapiens OX=9606 GN=CCPG1 PE=1 SV=3	0	45.054	20	16	16	16	1	757	87.3	5.95	134	16	0.827	0.994	0.837	0.0421275	0.72254	0.00789944	4.32	5.43	0.73	1852.1	1564.8	1869.1	6.78	7.71	5.57	1726.1	1852.1	1977.1	1427	1665.6	1564.8	1716.6	1869.1	1910.1
FALSE	High	Master Protein	O00411	DNA-directed RNA polymerase, mitochondrial OS=Homo sapiens OX=9606 GN=POLRMT PE=1 SV=2	0	189.949	51	48	60	48	1	1230	138.5	8.98	1132	48	0.827	0.969	0.924	0.0503955	0.735188	0.209966	7.02	11.93	1.27	4746.5	3925.9	4848.7	5.87	13.42	8.09	4746.5	5019.3	4462.4	3925.9	4495.2	3435.3	4207.2	4848.7	4865.8
FALSE	High	Master Protein	Q5RI15	Cytochrome c oxidase assembly protein COX20, mitochondrial OS=Homo sapiens OX=9606 GN=COX20 PE=1 SV=2	0	18.01	24	4	5	4	1	118	13.3	8.76	83	4	0.827	0.901	0.918	0.170499	0.370536	0.51936	12.59	5.28	28.92	224.1	204	222.1	7.53	17.48	8.09	224.1	246.6	212.9	218.2	204	154.3	193	223.4	222.1
FALSE	High	Master Protein	O14925	Mitochondrial import inner membrane translocase subunit Tim23 OS=Homo sapiens OX=9606 GN=TIMM23 PE=1 SV=1	0	33.492	55	7	11	7	1	209	21.9	8.6	344	7	0.827	0.914	0.887	0.142797	0.0564602	0.401563	11.82	2.56	20.56	746.2	619.7	682	4.74	12.85	9.05	688	749.1	746.2	635.5	619.7	498.2	588.6	682	698.8
FALSE	High	Master Protein	Q53FZ2	Acyl-coenzyme A synthetase ACSM3, mitochondrial OS=Homo sapiens OX=9606 GN=ACSM3 PE=1 SV=2	0	13.076	5	4	4	4	1	586	66.1	9.04	78	4	0.827	0.954	0.843	0.098554	0.561115	0.00513995	9.43	15.01	1.23	129	91.2	109.6	15.67	10.65	8.75	129.1	129	97	91.2	106.7	87.7	109.6	104	123.1
FALSE	High	Master Protein	Q96ME7	Zinc finger protein 512 OS=Homo sapiens OX=9606 GN=ZNF512 PE=1 SV=2	0	49.483	30	15	16	15	1	567	64.6	9.76	317	15	0.827	1.265	0.684	0.0106798	0.0907077	0.0157554	1.94	0.01	3.01	966	794.1	1214.4	2.81	6.02	11.06	966	1010.1	959.7	784.1	873.8	794.1	1028.6	1214.4	1278.4
FALSE	High	Master Protein	Q96HI0	Sentrin-specific protease 5 OS=Homo sapiens OX=9606 GN=SENP5 PE=1 SV=3	0	11.195	8	3	3	3	1	755	86.6	9.17	104	3	0.828	0.828	0.969	0.147906	0.266779	0.893948	3.11	10.7	3.48	304.8	246.9	252.3	10.74	1.8	7.31	304.8	305.9	251.9	244.5	253.2	246.9	252.3	261.2	226.5
FALSE	High	Master Protein	P0DMV9	Heat shock 70 kDa protein 1B OS=Homo sapiens OX=9606 GN=HSPA1B PE=1 SV=1	0	317.328	77	74	225	37	1	641	70	5.66	3046	74	0.828	0.906	1.058	0.265797	0.265351	0.935891	14.24	9.16	11.52	7212.8	6288.9	6116	14.42	7.97	9.15	6748.2	7212.8	8834.8	6971.6	5971.2	6288.9	6116	5945.6	7028.5
FALSE	High	Master Protein	Q9BXJ8	Transmembrane protein 120A OS=Homo sapiens OX=9606 GN=TMEM120A PE=1 SV=1	0	15.351	9	4	4	4	1	343	40.6	8.98	77	4	0.828	0.925	0.888	0.21502	0.75561	0.0675815	15.8	4.43	0.84	256.4	227.4	254.2	6.17	15.2	8.68	256.4	243	274.7	179.3	242.2	227.4	229	254.2	272.6
FALSE	High	Master Protein	Q63HR2	Tensin-2 OS=Homo sapiens OX=9606 GN=TNS2 PE=1 SV=2	0	44.154	13	14	15	11	1	1409	152.5	8.35	247	14	0.828	0.803	1.031	0.186445	0.207788	0.34461	0.84	1.37	0.92	974.2	809.8	782.3	10.3	0.6	3.23	986	974.2	815.3	809.8	806.8	816.4	780.4	825.9	782.3
FALSE	High	Master Protein	Q13501	Sequestosome-1 OS=Homo sapiens OX=9606 GN=SQSTM1 PE=1 SV=1	0	112.925	80	24	62	24	1	440	47.7	5.22	1576	24	0.828	0.923	0.904	0.00035748	0.181601	0.203848	0.49	7.2	7.38	3123	2605.5	2902.2	8.64	8.24	0.53	3123	2985.1	3519.2	2605.5	2472.3	2900.5	2881.6	2902.2	2911.4
FALSE	High	Master Protein	P16435	NADPH--cytochrome P450 reductase OS=Homo sapiens OX=9606 GN=POR PE=1 SV=2	0	180.02	62	44	65	44	1	677	76.6	5.58	1173	44	0.828	0.881	0.947	0.0297814	0.00156991	0.277604	3.09	0.86	6.24	4565.6	3877.3	4022.9	3.42	7.38	2.56	4374.3	4565.6	4681.7	3512.7	4067.6	3877.3	3891.9	4094.2	4022.9
FALSE	High	Master Protein	Q8NHG7	Small VCP/p97-interacting protein OS=Homo sapiens OX=9606 GN=SVIP PE=1 SV=1	0	12.68	44	4	4	4	1	77	8.4	8.91	73	4	0.828	0.907	0.905	0.084242	0.397812	0.306571	6.43	6.67	16.11	269.2	245.2	270.9	10.42	7.64	6.51	269.2	261.7	316	250.5	216.8	245.2	244.1	270.9	276.1
FALSE	High	Master Protein	O43194	G-protein coupled receptor 39 OS=Homo sapiens OX=9606 GN=GPR39 PE=1 SV=1	0	20.263	19	6	6	6	1	453	51.3	9.29	87	6	0.828	0.923	0.711	0.082863	0.804775	0.345537	1.49	26.98	6.48	460.8	321.4	449.5	17.44	13.81	16.31	460.8	490	347.2	381.6	321.4	291.8	334.5	449.5	452.4
FALSE	High	Master Protein	Q96HD1	Protein disulfide isomerase CRELD1 OS=Homo sapiens OX=9606 GN=CRELD1 PE=1 SV=3	0	29.725	21	7	7	7	1	420	45.4	4.87	193	7	0.828	0.902	0.856	0.0607034	0.33034	0.0477898	2.75	11.14	4.66	334.1	273.1	319.2	12.17	5.46	11.11	307.8	334.1	389.8	255	284.3	273.1	277.7	319.2	347.2
FALSE	High	Master Protein	Q9UBZ4	DNA-(apurinic or apyrimidinic site) lyase 2 OS=Homo sapiens OX=9606 GN=APEX2 PE=1 SV=1	0	47.472	38	12	14	12	1	518	57.4	8.29	380	12	0.828	0.787	1.044	0.0933933	0.185616	0.809304	6.89	5.42	1.37	778.2	646.1	621.1	9.75	0.27	6.53	839.3	778.2	690.1	648.2	644.7	646.1	621.1	688.7	612.1
FALSE	High	Master Protein	O95671	Probable bifunctional dTTP/UTP pyrophosphatase/methyltransferase protein OS=Homo sapiens OX=9606 GN=ASMTL PE=1 SV=3	0	121.344	43	26	33	26	1	621	68.8	6.07	705	26	0.829	0.903	0.917	0.0329958	0.041288	0.0315889	6.06	2.3	0.43	2838.1	2351.4	2502.1	4.26	1.94	1.58	2838.1	2704.6	2945.4	2351.4	2374.2	2286.7	2564.1	2502.1	2490
FALSE	High	Master Protein	Q99943	1-acyl-sn-glycerol-3-phosphate acyltransferase alpha OS=Homo sapiens OX=9606 GN=AGPAT1 PE=1 SV=2	0	26.261	27	8	9	8	1	283	31.7	9.38	181	8	0.829	0.87	0.937	0.915673	0.662525	0.298256	1.66	3.96	6.99	581.8	474.2	570.9	42.17	13.88	8.3	581.8	680	268.3	474.2	563.5	430.2	506.3	596.1	570.9
FALSE	High	Master Protein	Q8TCJ2	Dolichyl-diphosphooligosaccharide--protein glycosyltransferase subunit STT3B OS=Homo sapiens OX=9606 GN=STT3B PE=1 SV=1	0	59.539	19	16	19	14	1	826	93.6	8.91	361	16	0.829	0.875	0.875	0.0238825	0.74171	0.263074	2.94	3.21	16.59	1523.6	1299.2	1610.6	15.14	10.67	12.49	1523.6	1840.8	1372.6	1299.2	1409.5	1137.6	1295.3	1633.3	1610.6
FALSE	High	Master Protein	P10451	Osteopontin OS=Homo sapiens OX=9606 GN=SPP1 PE=1 SV=1	0	12.409	20	3	3	3	1	314	35.4	4.58	98	3	0.829	0.747	1.07	0.0215488	0.00593825	0.0494369	0.31	3.15	3.12	344.2	272.9	260.6	6.24	3.85	5.8	320	344.2	362.6	265.2	286.2	272.9	239	260.6	267.4
FALSE	High	Master Protein	Q2LD37	Transmembrane protein KIAA1109 OS=Homo sapiens OX=9606 GN=KIAA1109 PE=1 SV=2	0.001	6.567	1	3	3	3	1	5005	555.1	6.58	27	3	0.829	0.678	1.223	0.0404875	0.212232	0.620191	1.64	9.85	3.61	61.2	50.7	48.9	27.01	18.8	10.59	49.9	61.2	84.5	42.1	50.7	61.3	50.9	48.9	41.5
FALSE	High	Master Protein	O60637	Tetraspanin-3 OS=Homo sapiens OX=9606 GN=TSPAN3 PE=2 SV=1	0.002	6.162	9	2	2	2	1	253	28	5.81	83	2	0.829	0.887	0.835	0.107448	0.635219	0.562284	10.85	16.21	17.14	152	135	149.4	18.49	15.81	16.55	152	182.2	125.6	141.7	135	104.1	116.1	149.4	161.6
FALSE	High	Master Protein	Q9BVK6	Transmembrane emp24 domain-containing protein 9 OS=Homo sapiens OX=9606 GN=TMED9 PE=1 SV=2	0	64.906	52	14	24	12	1	235	27.3	8.02	483	14	0.829	0.936	0.868	0.228238	0.670651	0.00756309	20.17	24.6	2.28	905.1	848.7	977.6	22.75	11.12	13.13	870.1	905.1	1288.8	721.3	898.8	848.7	814.2	977.6	1059.3
FALSE	High	Master Protein	P41732	Tetraspanin-7 OS=Homo sapiens OX=9606 GN=TSPAN7 PE=1 SV=2	0.003	4.787	6	1	1	1	1	249	27.6	7.2	81	1	0.829	1.477	0.701	0.259995	0.334665	0.207165	3.98	55.82	23.41	16.1	14.9	21.3	14.08	6.89	35.66	19	16.1	14.4	15.1	13.3	14.9	16.4	21.3	32.7
FALSE	High	Master Protein	Q8TB40	(Lyso)-N-acylphosphatidylethanolamine lipase OS=Homo sapiens OX=9606 GN=ABHD4 PE=2 SV=1	0	23.41	21	7	7	7	1	342	38.8	7.59	118	7	0.829	0.88	0.894	0.0904462	0.0984184	0.184538	6.22	6.19	1.76	278.5	232	258.3	11.97	2.3	4.66	273.6	278.5	337.4	240.7	230.9	232	240.8	263.4	258.3
FALSE	High	Master Protein	Q629K1	Triple QxxK/R motif-containing protein OS=Homo sapiens OX=9606 GN=TRIQK PE=3 SV=1	0.009	3.734	16	1	1	1	1	86	9.7	9.36	0	1	0.829	1.103	0.868	0.204844	0.746591	0.185327	15.76	5.63	12.49	82	78.5	86.2	32.11	14.08	3.27	75.3	82	132	62.5	78.5	82.1	86.2	85.1	90.5
FALSE	High	Master Protein	Q6ZMG9	Ceramide synthase 6 OS=Homo sapiens OX=9606 GN=CERS6 PE=1 SV=1	0.001	7.382	5	3	4	3	1	384	44.9	7.65	27	3	0.83	0.991	0.875	0.0188628	0.721904	0.0476298	1.16	6.07	2.29	442.7	363.3	444.3	8.77	5.6	8.28	393.4	468.5	442.7	348.2	388.9	363.3	389.9	457.1	444.3
FALSE	High	Master Protein	O00161	Synaptosomal-associated protein 23 OS=Homo sapiens OX=9606 GN=SNAP23 PE=1 SV=1	0	71.538	74	14	19	14	1	211	23.3	5.01	541	14	0.83	0.831	0.947	0.300968	0.298293	0.941135	5.33	1.53	21.99	1276.1	1135	1174	12.67	18.35	7.27	1276.1	1442.3	1118.1	1345.3	1135	928.3	1044.2	1174	1198.2
FALSE	High	Master Protein	Q86SG6	Serine/threonine-protein kinase Nek8 OS=Homo sapiens OX=9606 GN=NEK8 PE=1 SV=1	0.001	6.708	6	2	2	2	1	692	74.8	7.81	65	2	0.83	0.81	0.853	0.266777	0.487605	0.488761	14.27	32.96	23.48	34.1	28.3	28.7	29.53	10.9	27.18	32.1	34.1	53.4	30.4	28.3	24.4	26	28.7	42.4
FALSE	High	Master Protein	Q9Y3B1	PRELI domain containing protein 3B OS=Homo sapiens OX=9606 GN=PRELID3B PE=1 SV=2	0	21.831	44	6	6	6	1	194	21.5	6.73	109	6	0.831	0.911	0.981	0.0819282	0.232194	0.693018	7.79	4.36	13.15	381.2	331.2	344.8	11.46	3.35	7.69	381.2	378.4	460.5	316.7	338.3	331.2	359.7	309.1	344.8
FALSE	High	Master Protein	Q9H0A0	RNA cytidine acetyltransferase OS=Homo sapiens OX=9606 GN=NAT10 PE=1 SV=2	0	295.857	61	65	87	64	1	1025	115.7	8.27	1649	65	0.831	0.875	0.978	0.368506	0.455636	0.6666	3.69	13.17	4.09	8127.5	6751.4	7107.7	11.22	5.02	7.96	8167.2	8127.5	6661	6539.9	6751.4	7211.5	6312.7	7373.2	7107.7
FALSE	High	Master Protein	Q9BS91	Probable UDP-sugar transporter protein SLC35A5 OS=Homo sapiens OX=9606 GN=SLC35A5 PE=1 SV=2	0.001	7.271	5	2	2	2	1	424	48.5	8.25	78	2	0.831	0.872	0.952	0.830336	0.912213	0.118163	12.32	13.48	0.13	127.3	104.4	110.9	33.82	3.19	2.07	127.3	142.9	70	105.7	104.4	99.5	110.9	114.2	109.7
FALSE	High	Master Protein	Q99708	DNA endonuclease RBBP8 OS=Homo sapiens OX=9606 GN=RBBP8 PE=1 SV=2	0	26.723	17	9	9	9	1	897	101.9	6.3	122	9	0.831	0.822	1	0.0181597	0.0931956	0.718893	1.17	8.7	6.77	329.7	270.8	252	12	8.43	4.64	329.7	335.9	268.3	270.8	279.1	237.3	270.8	248.7	252
FALSE	High	Master Protein	P22570	NADPH:adrenodoxin oxidoreductase, mitochondrial OS=Homo sapiens OX=9606 GN=FDXR PE=1 SV=3	0	136.255	75	36	56	36	1	491	53.8	8.44	677	36	0.831	0.875	0.95	0.143498	0.13454	0.16548	6.63	5.06	2.58	3403.6	2829.1	2977.8	12.06	8.09	2.51	3403.6	3394.2	4162.2	2829.1	3003.8	2555.2	2977.8	2965.3	3102
FALSE	High	Master Protein	Q9BX59	Tapasin-related protein OS=Homo sapiens OX=9606 GN=TAPBPL PE=1 SV=2	0	12.219	11	4	4	4	1	468	50.2	5.26	55	4	0.831	0.843	0.903	0.872334	0.937753	0.65056	8.6	16.5	15.12	95.8	79.4	85.3	37.12	9.24	13.36	95.8	104.2	47.5	79.6	79.4	67.4	68.1	85.3	87.9
FALSE	High	Master Protein	Q92665	28S ribosomal protein S31, mitochondrial OS=Homo sapiens OX=9606 GN=MRPS31 PE=1 SV=3	0	91.852	55	26	30	26	1	395	45.3	9.29	385	26	0.831	0.926	0.901	0.0249659	0.0130644	0.0818256	2.92	0.45	2.99	2548.5	2148.5	2414	6.1	8.81	5.47	2512.6	2805.9	2548.5	2148.5	2332.9	1954.9	2327.3	2414	2589.8
FALSE	High	Master Protein	O75348	V-type proton ATPase subunit G 1 OS=Homo sapiens OX=9606 GN=ATP6V1G1 PE=1 SV=3	0	27.399	56	7	7	7	1	118	13.7	8.79	101	7	0.831	1.13	0.873	0.372352	0.780048	0.0767979	32.4	16.32	0.03	202.4	192.2	220.4	47.2	7.52	2.16	202.4	175.7	399.7	168.3	192.2	192.3	228.7	220.4	220.3
FALSE	High	Master Protein	Q96BI1	Solute carrier family 22 member 18 OS=Homo sapiens OX=9606 GN=SLC22A18 PE=1 SV=3	0	12.211	14	4	4	4	1	424	44.8	9.57	99	4	0.832	0.891	0.866	0.0608318	0.464806	0.217912	7.47	3.4	12.18	159.7	129.5	149.4	8.76	1.53	14.34	144.8	159.7	172.7	129.2	132.8	129.5	129.1	149.4	172.1
FALSE	High	Master Protein	Q96H96	4-hydroxybenzoate polyprenyltransferase, mitochondrial OS=Homo sapiens OX=9606 GN=COQ2 PE=1 SV=1	0.003	5.285	7	2	2	2	1	371	40.5	9.13	18	2	0.832	1.022	0.725	0.374214	0.713714	0.642687	33.15	18.06	20.86	132.9	110.5	139.1	7.74	26.92	29.29	117.4	132.9	136.1	129.2	110.5	73.9	83.4	139.1	152.4
FALSE	High	Master Protein	P35227	Polycomb group RING finger protein 2 OS=Homo sapiens OX=9606 GN=PCGF2 PE=1 SV=1	0	16.709	22	6	6	4	1	344	37.8	7.96	82	6	0.832	0.84	0.99	0.100597	0.189923	0.982879	6.61	12.99	4.81	457.3	381.9	384.2	7.19	2.96	7.49	457.3	425	490.8	380.3	401	381.9	384.2	361.2	418.9
FALSE	High	Master Protein	Q9P2W1	Homologous-pairing protein 2 homolog OS=Homo sapiens OX=9606 GN=PSMC3IP PE=1 SV=1	0	35.109	62	12	12	12	1	217	24.9	7.81	173	12	0.832	0.953	0.912	0.135255	0.417524	0.197412	12.48	12.24	5.36	739.4	615.1	690.9	11.81	1.47	7.28	739.4	664.4	840.4	615.1	630.3	614.1	704.8	614.3	690.9
FALSE	High	Master Protein	Q92851	Caspase-10 OS=Homo sapiens OX=9606 GN=CASP10 PE=1 SV=3	0	26.328	24	8	8	8	1	521	58.9	7.33	127	8	0.832	0.689	1.208	0.00118664	0.00318927	0.018521	0.19	2.53	5.41	524.2	443.5	360.2	1.15	1.12	4.66	523	524.2	534.1	435.1	443.8	443.5	360.2	381	347.6
FALSE	High	Master Protein	O95759	TBC1 domain family member 8 OS=Homo sapiens OX=9606 GN=TBC1D8 PE=1 SV=3	0	75.763	22	20	20	20	1	1140	130.8	5.52	371	20	0.832	0.979	0.86	0.271388	0.934019	0.22198	0.56	23.03	1.9	1400.9	1238.7	1371.6	10.51	4.17	8.86	1400.9	1488.8	1208.2	1159.1	1238.7	1253.7	1371.6	1457.8	1221.5
FALSE	High	Master Protein	P83881	60S ribosomal protein L36a OS=Homo sapiens OX=9606 GN=RPL36A PE=1 SV=2	0	59.205	65	18	27	4	1	106	12.4	10.58	145	18	0.832	0.908	0.96	0.0524636	0.542253	0.370865	2.29	8.19	7.47	699.3	572	635.2	5.4	9.78	8.14	699.3	702.9	637.5	643.2	572	530.6	635.2	699.5	595.8
FALSE	High	Master Protein	Q6UWX4	HHIP-like protein 2 OS=Homo sapiens OX=9606 GN=HHIPL2 PE=1 SV=1	0	20.847	15	8	8	7	1	724	80.7	9.01	48	8	0.832	0.893	0.932	0.456617	0.663947	0.19409	8.29	3.83	6.42	473.8	394.4	419.2	16.37	4.18	2.38	485.2	473.8	355.6	371.2	394.4	402.7	419.2	404.4	423.1
FALSE	High	Master Protein	Q92545	Transmembrane protein 131 OS=Homo sapiens OX=9606 GN=TMEM131 PE=1 SV=3	0	49.884	13	18	18	18	1	1883	205	8.59	178	18	0.832	0.979	0.834	0.0472355	0.168916	0.0546631	5.44	1.63	2.42	1022.4	894.6	1020.1	10.19	5.01	9.11	991.1	1193.4	1022.4	894.6	940.7	851	970.1	1020.1	1154.7
FALSE	High	Master Protein	P62316	Small nuclear ribonucleoprotein Sm D2 OS=Homo sapiens OX=9606 GN=SNRPD2 PE=1 SV=1	0	90.504	75	17	47	17	1	118	13.5	9.91	525	17	0.832	0.846	1.071	0.332249	0.111355	0.55679	5.39	8.6	7.65	2689	2238.4	2232.4	8.78	7.34	6.15	2355.1	2689	2794.9	2514.8	2238.4	2204.5	2232.4	2363.4	2089.5
FALSE	High	Master Protein	Q96JJ7	Protein disulfide-isomerase TMX3 OS=Homo sapiens OX=9606 GN=TMX3 PE=1 SV=2	0	87.865	38	20	24	20	1	454	51.8	4.91	487	20	0.832	0.896	0.929	0.0112413	0.147622	0.321717	1.84	8.83	12.73	1535.6	1287.9	1496.9	5.97	7.5	9.95	1519.9	1690.9	1535.6	1287.9	1407.5	1213.9	1261	1496.9	1515.2
FALSE	High	Master Protein	Q96CJ1	ELL-associated factor 2 OS=Homo sapiens OX=9606 GN=EAF2 PE=1 SV=1	0.003	4.845	6	2	2	1	1	260	28.8	5.17	40	2	0.833	0.991	0.893	0.158627	0.756421	0.113904	2.91	16.82	6.88	106.3	93.6	105.3	7.73	4.97	6.14	99.1	106.3	115.6	97.8	88.5	93.6	109.5	97	105.3
FALSE	High	Master Protein	Q6P0N0	Mis18-binding protein 1 OS=Homo sapiens OX=9606 GN=MIS18BP1 PE=1 SV=1	0	58.815	24	21	21	21	1	1132	129	9.25	245	21	0.833	0.946	0.873	0.0949702	0.215981	0.0243949	3.52	1.25	3.24	1833	1532.2	1703.3	1.13	13.18	10.59	1833	1839.4	1801	1215.3	1532.2	1551.6	1433.9	1703.3	1756
FALSE	High	Master Protein	Q9BU23	Lipase maturation factor 2 OS=Homo sapiens OX=9606 GN=LMF2 PE=1 SV=2	0	41.35	26	15	17	15	1	707	79.6	10.1	228	15	0.833	0.91	0.895	0.0123273	0.650297	0.355736	2.43	15.8	19.29	1078	898.4	1066.5	10.1	6.77	13.6	1078	1172.4	957.1	898.4	954	833	854.4	1112	1066.5
FALSE	High	Master Protein	Q8TAD8	Smad nuclear-interacting protein 1 OS=Homo sapiens OX=9606 GN=SNIP1 PE=1 SV=1	0	43.741	38	13	14	13	1	396	45.8	9.99	339	13	0.834	0.945	0.882	0.201667	0.492158	0.0672394	13.78	22.11	3.29	1387.4	1275.6	1394.1	28.3	6.84	6.35	1387.4	1349.6	2169.6	1156.6	1275.6	1322.8	1310.7	1394.1	1488
FALSE	High	Master Protein	P43897	Elongation factor Ts, mitochondrial OS=Homo sapiens OX=9606 GN=TSFM PE=1 SV=2	0	118.173	62	26	35	26	1	325	35.4	8.38	844	26	0.834	0.901	0.926	0.0885748	0.010247	0.260879	7.2	1.47	7.4	2912.9	2440.4	2622.2	1.51	8.07	0.87	2926.8	2845.1	2912.9	2440.4	2654.5	2259.3	2636.6	2591.9	2622.2
FALSE	High	Master Protein	P15529	Membrane cofactor protein OS=Homo sapiens OX=9606 GN=CD46 PE=1 SV=3	0	16.861	13	6	8	6	1	392	43.7	6.74	81	6	0.834	0.756	1.033	0.13709	0.0115391	0.477242	12.18	2.87	11.22	1039.6	866.9	800.9	3.39	11.33	3.75	1030.5	1039.6	1096.5	960.8	866.9	765	779.1	800.9	838.9
FALSE	High	Master Protein	O00584	Ribonuclease T2 OS=Homo sapiens OX=9606 GN=RNASET2 PE=1 SV=2	0	18.347	21	5	5	5	1	256	29.5	7.08	115	5	0.834	0.944	0.859	0.0550634	0.162554	0.0238774	1.18	3.76	4.4	442.4	356.3	417.7	9.75	3.51	3.34	417.9	442.4	504	348.5	373.1	356.3	405.8	433.7	417.7
FALSE	High	Master Protein	P56706	Protein Wnt-7b OS=Homo sapiens OX=9606 GN=WNT7B PE=1 SV=2	0	22.124	30	7	8	7	1	349	39.3	8.78	131	7	0.834	0.852	1.045	0.193931	0.15973	0.414914	12.15	11.7	0.46	431.4	401.7	384.5	15.15	10.25	6.73	417.8	431.4	546.1	348.4	427.3	401.7	356.2	384.5	407.7
FALSE	High	Master Protein	P15153	Ras-related C3 botulinum toxin substrate 2 OS=Homo sapiens OX=9606 GN=RAC2 PE=1 SV=1	0	27.331	32	7	13	2	1	192	21.4	7.61	228	7	0.834	0.978	0.878	0.102398	0.353382	0.167106	3.06	4.55	2.16	258.4	209.3	252.7	7.49	8.46	11.28	251	258.4	288.6	209.3	221.9	187.4	233.9	291.3	252.7
FALSE	High	Master Protein	Q9NTJ5	Phosphatidylinositide phosphatase SAC1 OS=Homo sapiens OX=9606 GN=SACM1L PE=1 SV=2	0	71.674	30	20	21	20	1	587	66.9	7.12	309	20	0.834	0.93	0.858	0.0217256	0.49015	0.192616	4.45	13.27	5.35	2201.9	1820.6	2050.5	8.67	8.26	4.97	2201.9	2459.9	2078.2	1757.2	2051.5	1820.6	2047.4	2230.5	2050.5
FALSE	High	Master Protein	Q969Z4	Tumor necrosis factor receptor superfamily member 19L OS=Homo sapiens OX=9606 GN=RELT PE=1 SV=1	0.01	3.536	2	1	1	1	1	430	46.1	8.35	41	1	0.834	0.865	1	0.00535883	0.307858	0.955072	0.21	21.31	28.32	40.5	35	35	13.7	13.12	9.35	40.5	37.1	48.3	35	31	40.2	35	31.7	38.3
FALSE	High	Master Protein	P46779	60S ribosomal protein L28 OS=Homo sapiens OX=9606 GN=RPL28 PE=1 SV=3	0	59.699	55	17	28	17	1	137	15.7	12.02	273	17	0.834	1.104	0.756	0.429408	0.340143	0.395714	0.47	2.77	1.93	3661.3	3041	3852.2	3.78	19.96	6.29	3762.9	3661.3	3490.9	4134.1	3041	2912.6	3630	3852.2	4115.7
FALSE	High	Master Protein	Q14566	DNA replication licensing factor MCM6 OS=Homo sapiens OX=9606 GN=MCM6 PE=1 SV=1	0	241.395	60	64	98	64	1	821	92.8	5.41	1525	64	0.834	0.871	1.034	0.0461469	0.0630332	0.661602	3.94	1.04	3.4	7871.1	6674.4	6695.7	4.48	2.71	4.24	7871.1	7614.2	8316.6	6567.3	6922.1	6674.4	6858.3	6311.4	6695.7
FALSE	High	Master Protein	Q6UWS5	Protein PET117 homolog, mitochondrial OS=Homo sapiens OX=9606 GN=PET117 PE=3 SV=1	0.001	6.874	36	2	2	2	1	81	9.2	10.1	71	2	0.834	0.996	0.898	0.127606	0.629107	0.179352	2.62	4.57	10.18	87	76.9	85.6	8.18	14.07	4.03	78.2	87	92.1	63.6	84.5	76.9	80.4	85.6	86.7
FALSE	High	Master Protein	Q8N4T8	Carbonyl reductase family member 4 OS=Homo sapiens OX=9606 GN=CBR4 PE=1 SV=3	0	36.008	49	10	10	10	1	237	25.3	9.33	217	10	0.835	0.78	1.045	0.0364991	0.0148693	0.32111	4.95	2.33	7.57	764.1	597.1	589.2	6.83	5.29	2.17	682.7	775.6	764.1	597.1	647.3	587.1	571.2	595.8	589.2
FALSE	High	Master Protein	O14867	Transcription regulator protein BACH1 OS=Homo sapiens OX=9606 GN=BACH1 PE=1 SV=2	0	39.127	22	13	13	13	1	736	81.9	5.05	149	13	0.835	0.896	0.931	0.00877497	0.0112237	0.1037	2.57	0.62	4.98	755.6	630.7	677.4	0.71	2.22	2.48	758.2	755.6	747.9	617.1	630.7	645.1	700	667	677.4
FALSE	High	Master Protein	Q9HAW4	Claspin OS=Homo sapiens OX=9606 GN=CLSPN PE=1 SV=3	0	79.11	24	24	25	24	1	1339	151	4.82	452	24	0.835	0.833	1.003	0.00386728	0.00441021	0.521249	1.02	0.6	2.32	2346	1939.9	1932.3	1.93	3.66	1.06	2403.8	2314.3	2346	2061.6	1932.7	1939.9	1932.3	1965	1927.2
FALSE	High	Master Protein	Q9Y5N5	Methyltransferase N6AMT1 OS=Homo sapiens OX=9606 GN=N6AMT1 PE=1 SV=4	0	23.928	29	6	6	6	1	214	22.9	5.11	182	6	0.835	0.864	0.953	0.0529443	0.167848	0.186014	1.53	3.45	3.05	349.8	294.3	308.9	3.68	2.76	6.04	349.8	332.7	357.7	292.1	307.3	294.3	292.7	308.9	330.1
FALSE	High	Master Protein	Q6ZXV5	Protein O-mannosyl-transferase TMTC3 OS=Homo sapiens OX=9606 GN=TMTC3 PE=1 SV=2	0	89.903	29	28	33	27	1	915	103.9	8.87	405	28	0.835	0.896	0.893	0.037588	0.175757	0.15209	6.12	6.8	3.11	3113.6	2594.8	2984.9	6.15	5.65	11.17	2945.9	3113.6	3330.2	2460.6	2754.6	2594.8	2489.8	2984.9	3085.3
FALSE	High	Master Protein	P82912	28S ribosomal protein S11, mitochondrial OS=Homo sapiens OX=9606 GN=MRPS11 PE=1 SV=2	0	42.18	52	9	14	9	1	194	20.6	10.81	385	9	0.835	0.874	0.963	0.0871697	0.000885388	0.43562	8.66	0.75	10.42	1525.5	1274.3	1323.5	4.03	6.83	4.39	1459.4	1525.5	1581.9	1321.1	1274.3	1155.5	1275.5	1391.6	1323.5
FALSE	High	Master Protein	P50502	Hsc70-interacting protein OS=Homo sapiens OX=9606 GN=ST13 PE=1 SV=2	0	81.422	36	19	29	19	1	369	41.3	5.27	405	19	0.835	0.91	0.942	0.00425378	0.00905691	0.0307396	0	0.85	1.09	2908.4	2464.4	2595.6	3.02	2.03	4.03	3026.9	2853.8	2908.4	2528.8	2464.4	2429.7	2772.2	2580.3	2595.6
FALSE	High	Master Protein	O75607	Nucleoplasmin-3 OS=Homo sapiens OX=9606 GN=NPM3 PE=1 SV=3	0	26.931	43	6	13	6	1	178	19.3	4.63	290	6	0.836	0.96	0.906	0.19529	0.375947	0.053628	4.23	4.43	2.48	527.3	418.7	496.6	23.63	8.94	10.63	501.1	527.3	756.8	418.7	458.6	383.5	496.6	414.8	506.1
FALSE	High	Master Protein	Q96CN7	Isochorismatase domain-containing protein 1 OS=Homo sapiens OX=9606 GN=ISOC1 PE=1 SV=3	0	56.327	51	15	18	15	1	298	32.2	7.39	306	15	0.836	0.865	1.016	0.0167733	0.0117107	0.892226	0.31	0	1.65	1658	1385.7	1396.5	5.75	2.36	4.31	1658	1523.1	1702.9	1385.7	1353.5	1419	1434.1	1396.5	1317.4
FALSE	High	Master Protein	Q12772	Sterol regulatory element-binding protein 2 OS=Homo sapiens OX=9606 GN=SREBF2 PE=1 SV=2	0	24.2	9	7	7	7	1	1141	123.6	8.4	186	7	0.836	0.761	1.098	0.358445	0.211036	0.0374584	2.1	3.06	2.36	587.3	480.9	455.4	15.65	2.67	3.33	587.3	601.9	447.3	480.9	503.1	480	431	455.4	458
FALSE	High	Master Protein	Q9BTX1	Nucleoporin NDC1 OS=Homo sapiens OX=9606 GN=NDC1 PE=1 SV=2	0	76.277	27	15	21	15	1	674	76.3	9.09	530	15	0.836	0.981	0.896	0.0820629	0.310711	0.0654446	8.68	0.95	5.97	1288.2	1076.8	1271.5	1.34	10.57	9.13	1263.5	1296.6	1288.2	967.7	1195.9	1076.8	1080.6	1271.7	1271.5
FALSE	High	Master Protein	O75616	GTPase Era, mitochondrial OS=Homo sapiens OX=9606 GN=ERAL1 PE=1 SV=2	0	70.245	47	17	19	17	1	437	48.3	8.84	426	17	0.836	0.844	0.99	0.0844435	0.0004724	0.38083	0.23	0.05	0.39	1780.7	1467	1504.1	2.25	11.41	1.67	1750.7	1780.7	1830.2	1467	1488.9	1204.6	1478	1528.2	1504.1
FALSE	High	Master Protein	P08574	Cytochrome c1, heme protein, mitochondrial OS=Homo sapiens OX=9606 GN=CYC1 PE=1 SV=3	0	52.525	41	12	24	12	1	325	35.4	9	364	12	0.836	1.18	0.675	0.43092	0.462763	0.427198	21.5	7.54	11.27	1534.5	1312	1810	5.79	22.22	21.71	1404.1	1569	1534.5	1598.9	1312	1017.1	1259.9	1810	1944.8
FALSE	High	Master Protein	P50238	Cysteine-rich protein 1 OS=Homo sapiens OX=9606 GN=CRIP1 PE=1 SV=3	0	27.268	68	8	17	8	1	77	8.5	8.75	221	8	0.836	0.854	1.102	0.290071	0.244899	0.420083	5.52	12.21	23.54	1236.4	1121.2	1017.8	25.38	20.17	4.24	1070.5	1236.4	1726.8	1121.2	978.9	1444	1017.8	970.4	1056.4
FALSE	High	Master Protein	Q9UHN6	Cell surface hyaluronidase OS=Homo sapiens OX=9606 GN=CEMIP2 PE=1 SV=1	0	191.918	38	56	62	56	1	1383	154.3	8.15	911	56	0.836	0.999	0.812	0.0561116	0.631685	0.139212	5.47	4.58	8.03	5803.5	4853.3	5849.9	0.83	7.66	6.69	5757.5	5803.5	5853.4	5068.6	4853.3	4357.6	5264.5	5849.9	5979.6
FALSE	High	Master Protein	Q86WW8	Cytochrome c oxidase assembly factor 5 OS=Homo sapiens OX=9606 GN=COA5 PE=1 SV=1	0	9.394	54	4	4	4	1	74	8.4	8.68	40	4	0.836	0.968	1.011	0.447804	0.750278	0.473786	21.22	21.4	1.46	197.1	166.5	180.4	12.34	16.43	7.88	197.1	158.6	199.1	131.1	182.4	166.5	190.8	163	180.4
FALSE	High	Master Protein	Q5UCC4	ER membrane protein complex subunit 10 OS=Homo sapiens OX=9606 GN=EMC10 PE=1 SV=1	0	23.923	30	7	7	7	1	262	27.3	6.13	142	7	0.836	0.935	0.894	0.020094	0.0650434	0.00371021	3.7	2.4	0.61	285.9	243	271.8	4.53	8.63	7.83	266.6	290.6	285.9	210.6	243	247.6	236.7	272.3	271.8
FALSE	High	Master Protein	Q96K80	Zinc finger CCCH domain-containing protein 10 OS=Homo sapiens OX=9606 GN=ZC3H10 PE=1 SV=1	0.002	5.8	8	2	2	2	1	434	46	7.64	19	2	0.836	1.093	0.766	0.254177	0.635118	0.07707	5.76	17.26	4.74	82.5	64.8	89.6	44.56	4.86	14.39	73.4	82.5	158.5	64.8	69	62.7	89.6	69.2	90.1
FALSE	High	Master Protein	P36894	Bone morphogenetic protein receptor type-1A OS=Homo sapiens OX=9606 GN=BMPR1A PE=1 SV=2	0	19.271	14	6	6	5	1	532	60.2	7.58	164	6	0.837	0.916	0.913	0.307858	0.00584475	0.784233	4.05	1	2.97	347.4	303.7	313.4	9.34	6.6	8.77	302.2	362.9	347.4	318.6	303.7	279.3	279.2	313.4	332.5
FALSE	High	Master Protein	O60658	High affinity cAMP-specific and IBMX-insensitive 3',5'-cyclic phosphodiesterase 8A OS=Homo sapiens OX=9606 GN=PDE8A PE=1 SV=2	0	33.621	16	10	10	10	1	829	93.2	6.11	206	10	0.837	0.897	0.953	0.00721291	0.0537304	0.155808	1.07	2.49	2.18	771.4	670.1	712.7	3.66	4.28	1.96	771.4	811.5	756.3	670.1	679.1	626.4	692	718.3	712.7
FALSE	High	Master Protein	Q9ULK2	Ataxin-7-like protein 1 OS=Homo sapiens OX=9606 GN=ATXN7L1 PE=1 SV=3	0.001	8.179	5	2	2	2	1	861	91.5	9.79	77	2	0.837	0.945	0.886	0.473574	0.635453	0.37518	24.06	14.12	16.27	225.5	189.9	190.4	16.72	15.64	8.27	225.5	226.8	166.4	145	189.9	195.5	190.4	183.4	214.4
FALSE	High	Master Protein	P30039	Phenazine biosynthesis-like domain-containing protein OS=Homo sapiens OX=9606 GN=PBLD PE=1 SV=2	0	15.406	20	4	4	4	1	288	31.8	6.52	133	4	0.837	0.82	1.021	0.00922509	0.04845	0.564559	0.11	4.19	6.34	130	114	108.5	5.14	5.37	6.89	124.9	138.2	130	104.5	115.6	114	102.4	117.4	108.5
FALSE	High	Master Protein	Q8N257	Histone H2B type 3-B OS=Homo sapiens OX=9606 GN=HIST3H2BB PE=1 SV=3	0	72.516	72	14	242	3	1	126	13.9	10.32	4365	14	0.837	1.154	0.725	0.372057	0.985828	0.0314675	30.97	49.66	2.16	254.8	215	294	44.01	4.06	11.54	254.8	211.2	467	213.3	229.5	215	294	257.9	325.3
FALSE	High	Master Protein	Q96BR5	Cytochrome c oxidase assembly factor 7 OS=Homo sapiens OX=9606 GN=COA7 PE=1 SV=2	0	58.289	80	18	21	18	1	231	25.7	6.02	199	18	0.837	0.885	1.031	0.0677843	0.0649509	0.642195	8.16	4.41	0.38	2274.1	1957.8	1979.6	2.26	7.66	4.91	2236.3	2338.2	2274.1	2040.3	1957.8	1754.7	1979.6	2089.5	1894.7
FALSE	High	Master Protein	Q96AN5	Transmembrane protein 143 OS=Homo sapiens OX=9606 GN=TMEM143 PE=2 SV=1	0.005	4.494	5	2	2	2	1	459	51.7	9.67	21	2	0.838	1.047	0.758	0.385667	0.971934	0.267354	24.91	8.22	2.97	93.6	78.4	94.2	18.89	8.61	14.6	73.6	93.6	108.2	81.5	78.4	68.9	77.1	94.2	103.5
FALSE	High	Master Protein	P46087	Probable 28S rRNA (cytosine(4447)-C(5))-methyltransferase OS=Homo sapiens OX=9606 GN=NOP2 PE=1 SV=2	0	179.793	55	52	63	52	1	812	89.2	9.23	785	52	0.838	0.893	0.883	0.0622058	0.226167	0.0992264	6.9	2.75	5.4	5796	4837.5	5347.3	6.16	8.17	2.82	5796	5415.7	6127.6	4359.2	4837.5	5132.9	5178.2	5347.3	5478.1
FALSE	High	Master Protein	O94907	Dickkopf-related protein 1 OS=Homo sapiens OX=9606 GN=DKK1 PE=1 SV=1	0	17.329	27	5	5	5	1	266	28.7	8.4	85	5	0.838	1.185	0.764	0.0380879	0.376677	0.0635255	3.22	3.57	8.37	147.8	133.1	172.8	7.42	6.36	7.54	147.8	142.4	164	133.8	119.3	133.1	175.1	152.3	172.8
FALSE	High	Master Protein	Q9NQC1	E3 ubiquitin-protein ligase Jade-2 OS=Homo sapiens OX=9606 GN=JADE2 PE=1 SV=2	0	29.386	14	9	9	7	1	790	87.4	5.26	153	9	0.838	1.038	0.856	0.106097	0.576412	0.0654498	0.85	0.01	6.17	370.9	310.9	363	3.68	4.54	3.45	374	370.9	349.4	310.9	310.9	336	363	362.5	384.8
FALSE	High	Master Protein	O00214	Galectin-8 OS=Homo sapiens OX=9606 GN=LGALS8 PE=1 SV=4	0	49.655	33	11	12	11	1	317	35.8	8.25	268	11	0.839	0.919	0.953	0.030356	0.0706116	0.0654546	4.71	0.99	1.05	1517.5	1288.5	1351.4	5.01	0.95	1.87	1456.8	1517.5	1608.9	1296.7	1272.8	1288.5	1349.5	1351.4	1394.7
FALSE	High	Master Protein	Q03933	Heat shock factor protein 2 OS=Homo sapiens OX=9606 GN=HSF2 PE=1 SV=1	0.002	5.989	4	2	2	1	1	536	60.3	4.82	50	2	0.839	0.828	1.105	0.161407	0.365297	0.952825	9.43	32.3	70.08	21.5	19.1	17.3	16.2	25.71	26.12	20.8	21.5	27.7	19.1	13.7	23.2	17.3	14.1	23.5
FALSE	High	Master Protein	P52429	Diacylglycerol kinase epsilon OS=Homo sapiens OX=9606 GN=DGKE PE=1 SV=1	0	13.418	8	4	4	4	1	567	63.9	7.74	66	4	0.839	0.916	0.892	0.00911344	0.140285	0.0727104	2.75	0.11	5.92	336.8	283.7	308.2	4.95	7.44	8.33	309.3	338.1	336.8	252.8	283.7	291.6	283.3	308.2	334.7
FALSE	High	Master Protein	Q14494	Endoplasmic reticulum membrane sensor NFE2L1 OS=Homo sapiens OX=9606 GN=NFE2L1 PE=1 SV=1	0.001	8.018	4	3	3	3	1	772	84.7	4.64	38	3	0.839	0.978	0.883	0.0205117	0.349571	0.0179256	2.49	4.09	3.21	83.4	68.3	79.3	2.04	5.49	6.1	83.4	84.3	81	68.3	74.9	68	75.1	79.3	84.8
FALSE	High	Master Protein	Q5JRA6	Transport and Golgi organization protein 1 homolog OS=Homo sapiens OX=9606 GN=MIA3 PE=1 SV=1	0	253.49	41	72	79	71	1	1907	213.6	4.84	1097	72	0.839	0.933	0.899	0.0740934	0.0535505	0.0892996	0.61	0	0.7	6387.5	5406.4	6010.6	0.78	7.07	2.43	6342.6	6387.5	6442	5291.7	6024	5406.4	5917.7	6010.6	6205.5
FALSE	High	Master Protein	Q13576	Ras GTPase-activating-like protein IQGAP2 OS=Homo sapiens OX=9606 GN=IQGAP2 PE=1 SV=4	0	42.962	9	14	18	10	1	1575	180.5	5.64	151	14	0.839	1.084	0.737	0.02419	0.103961	0.0319232	4.36	7.12	0.72	395.3	331.8	417	2.59	7.51	4.54	383.6	395.3	404	303.9	331.8	353.2	415.9	417	450
FALSE	High	Master Protein	O75717	WD repeat and HMG-box DNA-binding protein 1 OS=Homo sapiens OX=9606 GN=WDHD1 PE=1 SV=1	0	257.955	57	64	80	64	1	1129	125.9	5.62	1668	64	0.84	0.8	1.043	0.00244224	0.00181976	0.00713017	0.02	1.21	0.85	6549.8	5419.7	5197.2	1.71	1.08	0.47	6549.8	6412.5	6633.4	5498.9	5384.9	5419.7	5238	5197.2	5193.5
FALSE	High	Master Protein	P07910	Heterogeneous nuclear ribonucleoproteins C1/C2 OS=Homo sapiens OX=9606 GN=HNRNPC PE=1 SV=4	0	158.174	55	39	85	21	1	306	33.7	5.08	918	39	0.84	0.949	0.994	0.427521	0.410032	0.870991	9	12.76	26.5	2342.9	2028.7	2041.4	12.85	7.74	12.29	2041.7	2342.9	2643.6	2273.2	1967.3	2028.7	1937	2041.4	2435.4
FALSE	High	Master Protein	P01023	Alpha-2-macroglobulin OS=Homo sapiens OX=9606 GN=A2M PE=1 SV=3	0	14.12	3	4	4	2	1	1474	163.2	6.46	60	4	0.84	0.899	0.934	0.195569	0.0228494	0.545167	8.27	2.16	8.05	322.1	270.5	289.5	11.53	1.35	8.96	322.1	343.4	273	270.5	265.6	272.7	289.5	254.1	303.1
FALSE	High	Master Protein	Q15014	Mortality factor 4-like protein 2 OS=Homo sapiens OX=9606 GN=MORF4L2 PE=1 SV=1	0	79.256	56	23	25	22	1	288	32.3	9.72	390	23	0.84	1.007	0.89	0.0828151	0.815482	0.0853788	3.1	7.85	5.53	2178.5	1984.9	2223.6	8.54	7.83	0.87	2178.5	2102.9	2466.8	1776.2	1984.9	2072.6	2193.8	2223.6	2229.9
FALSE	High	Master Protein	Q3MIP1	Inositol 1,4,5-trisphosphate receptor-interacting protein-like 2 OS=Homo sapiens OX=9606 GN=ITPRIPL2 PE=1 SV=1	0.003	5.339	5	2	2	1	1	535	58.4	9.42	41	2	0.84	1.457	0.811	0.475555	0.547994	0.121849	27.76	3.94	1.84	7.3	6.6	8.6	37.64	7.56	15.96	7.3	11.5	5.6	6.1	7.1	6.6	10.9	8.1	8.6
FALSE	High	Master Protein	Q9Y3Y2	Chromatin target of PRMT1 protein OS=Homo sapiens OX=9606 GN=CHTOP PE=1 SV=2	0	52.103	33	8	14	8	1	248	26.4	12.23	406	8	0.84	1.114	0.689	0.14439	0.26659	0.162069	11.06	14.13	1.43	488.3	398.7	544	2.81	14.36	8.05	502	474.5	488.3	482.6	398.7	366.9	492.8	544	579.1
FALSE	High	Master Protein	Q16881	Thioredoxin reductase 1, cytoplasmic OS=Homo sapiens OX=9606 GN=TXNRD1 PE=1 SV=3	0	317.379	75	60	197	58	1	649	70.9	7.39	4330	60	0.841	1.008	0.959	0.301756	0.470626	0.375227	23.31	3.54	8.52	9869.2	8866.3	9486.9	27.77	7.71	5.1	9409	9869.2	15144.4	9670.2	8298	8866.3	9486.9	9241.4	10188.1
FALSE	High	Master Protein	Q16773	Kynurenine--oxoglutarate transaminase 1 OS=Homo sapiens OX=9606 GN=KYAT1 PE=1 SV=1	0	32.866	29	9	9	8	1	422	47.8	6.47	190	9	0.841	0.846	1.015	0.0140059	0.0565429	0.915136	2.17	5.19	5.44	599.4	514.5	507.1	6.46	3.08	2.33	599.4	592.8	665.2	514.5	498.5	530.2	507.1	504.1	526.1
FALSE	High	Master Protein	P01116	GTPase KRas OS=Homo sapiens OX=9606 GN=KRAS PE=1 SV=1	0	47.864	76	12	15	5	1	189	21.6	6.77	259	12	0.841	0.886	0.909	0.0198522	0.597754	0.489148	4.48	12.72	24.5	514.8	426.2	463.7	14.64	14.88	7.79	514.8	529.4	400.7	451.7	426.2	337	406.4	463.7	469.1
FALSE	High	Master Protein	P05091	Aldehyde dehydrogenase, mitochondrial OS=Homo sapiens OX=9606 GN=ALDH2 PE=1 SV=2	0	137.891	54	32	45	29	1	517	56.3	7.05	696	32	0.841	0.813	1	0.0896234	0.00588913	0.722003	3.71	1.89	10.53	2103.6	1769.5	1718.3	1.51	10.85	1.97	2096.5	2103.6	2155.1	1825.9	1769.5	1483.2	1704.5	1718.3	1769.2
FALSE	High	Master Protein	Q17RN3	Protein FAM98C OS=Homo sapiens OX=9606 GN=FAM98C PE=2 SV=1	0	43.189	42	12	12	12	1	349	37.3	7.18	300	12	0.841	0.861	0.995	0.725009	0.5705	0.665435	1.29	3.36	2.72	870.5	732.3	749.8	14.39	7.13	2.17	870.5	881.2	674.4	732.3	732.2	826.6	749.8	768.3	735.8
FALSE	High	Master Protein	P51648	Aldehyde dehydrogenase family 3 member A2 OS=Homo sapiens OX=9606 GN=ALDH3A2 PE=1 SV=1	0	126.418	49	33	51	32	1	485	54.8	7.88	674	33	0.841	0.933	0.955	0.0232053	0.0730517	0.0795306	2.61	0.07	0.14	4648.2	4149.1	4338.8	8.13	7.25	4.04	4370.6	4648.2	5128.5	3676.8	4149.1	4207	4077.3	4403.7	4338.8
FALSE	High	Master Protein	Q8N5M9	Protein jagunal homolog 1 OS=Homo sapiens OX=9606 GN=JAGN1 PE=1 SV=1	0	15.692	15	4	6	4	1	183	21.1	9.73	70	4	0.842	0.907	0.864	0.0763927	0.0971423	0.133398	4.22	1.92	8.43	472.7	397.8	455.5	7.24	17.37	9.34	434.5	502.4	472.7	309.6	439.8	397.8	387.7	460.2	455.5
FALSE	High	Master Protein	Q6UWJ1	Transmembrane and coiled-coil domain-containing protein 3 OS=Homo sapiens OX=9606 GN=TMCO3 PE=1 SV=1	0	19.004	11	6	6	6	1	677	75.5	6.9	58	6	0.842	0.91	0.826	0.290213	0.284178	0.643294	22.16	12.59	11.83	419.1	352.8	411.1	10.89	11.33	18.8	363.1	419.1	451.6	375.7	352.8	299.9	296.7	411.1	427.1
FALSE	High	Master Protein	P05023	Sodium/potassium-transporting ATPase subunit alpha-1 OS=Homo sapiens OX=9606 GN=ATP1A1 PE=1 SV=1	0	255.982	52	61	92	61	1	1023	112.8	5.49	1750	61	0.842	0.882	0.935	0.293583	0.457659	0.877312	2.14	9.02	22.93	6926.6	6130.1	6557.1	9.6	16.82	9.25	6926.6	7433.4	6132.2	7239	6130.1	5162.4	5632.5	6708.8	6557.1
FALSE	High	Master Protein	Q9BV23	Monoacylglycerol lipase ABHD6 OS=Homo sapiens OX=9606 GN=ABHD6 PE=1 SV=1	0	18.5	24	5	6	5	1	337	38.3	8.41	134	5	0.842	1.015	0.83	0.0935503	0.83776	0.0538403	10.29	16.04	0.68	329.2	299.9	353.2	16.55	8.18	4.33	329.2	323.6	429.7	277.1	299.9	326.3	334	353.2	363.9
FALSE	High	Master Protein	Q96BK5	PIN2/TERF1-interacting telomerase inhibitor 1 OS=Homo sapiens OX=9606 GN=PINX1 PE=1 SV=2	0	64.693	57	18	20	18	1	328	37	9.6	302	18	0.842	0.913	0.917	0.0267153	0.0816718	0.0117008	0.98	2.98	1.92	1837.4	1542.1	1677.1	5.29	0.84	1.22	1837.4	1831.7	2007.9	1561.4	1542.1	1536.5	1677.1	1675.6	1712.1
FALSE	High	Master Protein	P46977	Dolichyl-diphosphooligosaccharide--protein glycosyltransferase subunit STT3A OS=Homo sapiens OX=9606 GN=STT3A PE=1 SV=2	0	63.648	25	20	24	18	1	705	80.5	8.07	332	20	0.842	0.78	1.057	0.398631	0.985872	0.668072	2.21	3.92	10.08	1956.7	1647.6	1781.2	27.19	14.36	20.48	1956.7	2284.9	1298.9	1647.6	1883.5	1410.5	1458.9	2199.3	1781.2
FALSE	High	Master Protein	P84101	Small EDRK-rich factor 2 OS=Homo sapiens OX=9606 GN=SERF2 PE=1 SV=1	0	29.612	49	7	11	7	1	59	6.9	10.45	86	7	0.843	1.071	0.92	0.248184	0.705243	0.386081	14.51	5.1	17.76	539.7	531.5	577.8	26.84	13.52	0.89	539.7	522	822.4	454.7	531.5	597.4	577.8	569	578
FALSE	High	Master Protein	Q969T9	WW domain-binding protein 2 OS=Homo sapiens OX=9606 GN=WBP2 PE=1 SV=1	0	66.857	52	12	33	12	1	261	28.1	5.91	477	12	0.843	0.917	0.957	0.15371	0.264328	0.093297	11.3	7.81	2.22	779.6	702.7	722.3	17.46	4.33	2.15	764.4	779.6	1031.3	713.3	657	702.7	745.1	722.3	715.2
FALSE	High	Master Protein	Q9NS69	Mitochondrial import receptor subunit TOM22 homolog OS=Homo sapiens OX=9606 GN=TOMM22 PE=1 SV=3	0	41.963	64	7	16	7	1	142	15.5	4.34	398	7	0.843	0.741	1.137	0.822827	0.713495	0.589564	0.13	6.46	12.58	734.5	618.9	544.3	30.91	11.2	7.11	734.5	793.8	420.3	618.9	668.1	533.8	544.3	612.6	541.6
FALSE	High	Master Protein	Q96E11	Ribosome-recycling factor, mitochondrial OS=Homo sapiens OX=9606 GN=MRRF PE=1 SV=1	0	77.558	59	17	23	17	1	262	29.3	9.79	584	17	0.843	1	0.842	0.149431	0.757735	0.0756382	9.39	4.75	3.27	1200.1	1017	1200.6	6.99	6.09	2.22	1200.1	1160.1	1324.8	1011.5	1125.1	1017	1200.6	1245.9	1197.8
FALSE	High	Master Protein	P30305	M-phase inducer phosphatase 2 OS=Homo sapiens OX=9606 GN=CDC25B PE=1 SV=2	0	40.82	32	15	15	15	1	580	64.9	6.4	154	15	0.843	1.01	0.852	0.0146654	0.671268	0.00232856	3.17	0.52	0.59	822	678	808.1	2.47	3.14	2.34	800.4	822	841	674.6	713.7	678	808.1	795.5	832.8
FALSE	High	Master Protein	O75362	Zinc finger protein 217 OS=Homo sapiens OX=9606 GN=ZNF217 PE=1 SV=1	0	133.588	42	36	40	34	1	1048	115.2	8.48	734	36	0.843	0.902	0.969	0.0317005	0.0368376	0.304026	3.87	1.59	3.85	3034.7	2649.1	2735.2	3.62	7.28	0.85	3034.7	3031.6	3227.1	2365.3	2649.1	2720	2774.2	2732.8	2735.2
FALSE	High	Master Protein	Q04726	Transducin-like enhancer protein 3 OS=Homo sapiens OX=9606 GN=TLE3 PE=1 SV=2	0	76.973	31	23	23	14	1	772	83.4	7.2	403	23	0.843	0.739	1.16	0.00197434	0.00167777	0.0133961	1.05	1.28	1.73	927.7	782	688.3	0.62	1.91	1.94	932	920.6	927.7	798.1	768.3	782	688.3	666.7	690.7
FALSE	High	Master Protein	Q5BJF2	Sigma intracellular receptor 2 OS=Homo sapiens OX=9606 GN=TMEM97 PE=1 SV=1	0.001	7.565	14	2	2	2	1	176	20.8	9.38	34	2	0.843	0.665	0.865	0.292265	0.833753	0.709391	21.3	11.14	47.2	253.7	205.8	237.8	48.17	27.35	28.82	253.7	357.8	122.6	214	205.8	124.3	139.9	249.8	237.8
FALSE	High	Master Protein	O00461	Golgi integral membrane protein 4 OS=Homo sapiens OX=9606 GN=GOLIM4 PE=1 SV=1	0	66.236	28	18	22	18	1	696	81.8	4.77	309	18	0.843	0.874	0.865	0.250508	0.564863	0.686855	10.96	7.4	15.94	1224.5	1065.6	1231.8	10.28	12.83	13.96	1224.5	1409.9	1159.2	1253.9	1065.6	977.8	999.9	1319.8	1231.8
FALSE	High	Master Protein	P78357	Contactin-associated protein 1 OS=Homo sapiens OX=9606 GN=CNTNAP1 PE=1 SV=1	0	79.546	21	23	25	23	1	1384	156.2	7.05	440	23	0.844	0.863	0.97	0.112126	0.32119	0.829723	0.86	19.24	7.06	740	624.2	635.7	13.49	6.19	13.01	740	792	605.8	624.2	662.6	585.4	527	635.7	683.2
FALSE	High	Master Protein	O43678	NADH dehydrogenase [ubiquinone] 1 alpha subcomplex subunit 2 OS=Homo sapiens OX=9606 GN=NDUFA2 PE=1 SV=3	0	34.612	71	11	13	11	1	99	10.9	9.57	191	11	0.844	0.879	0.942	0.0179537	0.00877376	0.133418	0.58	1.95	4.79	1556.9	1298.3	1375.3	0.86	3.97	2.67	1538.8	1556.9	1564.7	1298.3	1320.9	1223.7	1329.4	1375.3	1401.7
FALSE	High	Master Protein	Q9BW30	Tubulin polymerization-promoting protein family member 3 OS=Homo sapiens OX=9606 GN=TPPP3 PE=1 SV=1	0	43.026	61	13	15	13	1	176	19	9.13	230	13	0.844	0.682	1.239	0.0836602	0.00719856	0.00881359	4.65	0.13	2.7	1721.1	1452.3	1207.1	5.06	2.96	2.11	1790	1721.1	1618.1	1443.8	1452.3	1523.1	1221	1207.1	1171.9
FALSE	High	Master Protein	Q30201	Hereditary hemochromatosis protein OS=Homo sapiens OX=9606 GN=HFE PE=1 SV=1	0	23.381	29	7	7	7	1	348	40.1	6.6	146	7	0.844	0.767	1.05	0.582141	0.68413	0.878497	4.89	2.58	11.95	645.5	524.6	499.8	24.3	6.51	6.86	645.5	651.9	409.4	544.7	524.6	479.1	480.2	548.1	499.8
FALSE	High	Master Protein	O76082	Solute carrier family 22 member 5 OS=Homo sapiens OX=9606 GN=SLC22A5 PE=1 SV=1	0	11.618	6	3	4	3	1	557	62.7	7.94	66	3	0.844	0.739	1.123	0.243029	0.146267	0.401389	1.83	18.98	26.07	165.2	141.3	125.8	9.03	16.86	17.53	165.2	170.4	143.2	169.2	141.3	120.9	93.1	130.6	125.8
FALSE	High	Master Protein	Q8N2H3	Pyridine nucleotide-disulfide oxidoreductase domain-containing protein 2 OS=Homo sapiens OX=9606 GN=PYROXD2 PE=1 SV=2	0	22.874	18	7	7	7	1	581	63	6.95	76	7	0.844	0.8	1.059	0.0722673	0.015216	0.836628	0.39	2.82	3.99	382.2	318.4	305.9	2.12	9.31	6.78	377.2	382.2	393.1	318.4	323.8	272.2	292.9	334.1	305.9
FALSE	High	Master Protein	Q7Z7A1	Centriolin OS=Homo sapiens OX=9606 GN=CNTRL PE=1 SV=2	0	15.524	3	8	8	7	1	2325	268.7	5.55	68	8	0.844	0.853	0.984	0.00359249	0.432157	0.869488	0.5	19.91	33.92	440.3	381.7	416.2	12.81	12.72	17.11	440.3	487.7	376.7	381.7	409.7	318	306.5	422.9	416.2
FALSE	High	Master Protein	Q9H3H1	tRNA dimethylallyltransferase OS=Homo sapiens OX=9606 GN=TRIT1 PE=1 SV=1	0	44.882	33	13	13	13	1	467	52.7	8.21	199	13	0.844	0.817	0.971	0.11302	0.206762	0.549216	9.23	2.86	5.1	1043.9	830.1	852.8	10.25	3.98	2.71	1061.7	1043.9	877	818.2	881.4	830.1	842.2	886.8	852.8
FALSE	High	Master Protein	Q8WY36	HMG box transcription factor BBX OS=Homo sapiens OX=9606 GN=BBX PE=1 SV=1	0	110.186	34	32	36	32	1	941	105.1	8.79	556	32	0.844	0.875	0.935	0.0141352	0.020002	0.0402993	0.96	2.44	1.17	2842.1	2400	2522.1	2.26	1.64	1.77	2842.1	2826.3	2945.8	2400	2408.2	2337	2486.7	2522.1	2575.5
FALSE	High	Master Protein	Q9H5Q4	Dimethyladenosine transferase 2, mitochondrial OS=Homo sapiens OX=9606 GN=TFB2M PE=1 SV=1	0	50.25	34	14	19	14	1	396	45.3	9.19	239	14	0.844	0.954	0.885	0.120357	0.162306	0.100622	5.79	1.4	5.1	2094.9	1707	2019.4	8.97	7.73	3.34	2021.4	2094.9	2388.9	1707	1866	1601	1928.6	2059	2019.4
FALSE	High	Master Protein	Q86YN1	Dolichyldiphosphatase 1 OS=Homo sapiens OX=9606 GN=DOLPP1 PE=2 SV=1	0	8.831	13	2	2	2	1	238	27	9.44	64	2	0.845	0.642	0.727	0.48601	0.952493	0.676341	47.37	23.64	49.42	86.4	53.8	74.1	68.23	51.54	40.99	86.4	115.4	18	73	53.8	22.3	34	83	74.1
FALSE	High	Master Protein	Q8TCT8	Signal peptide peptidase-like 2A OS=Homo sapiens OX=9606 GN=SPPL2A PE=1 SV=2	0	8.491	8	2	2	2	1	520	58.1	8.32	54	2	0.845	0.877	1.015	0.145288	0.0738806	0.9795	1.47	5.8	15.36	150.7	133.3	132.4	7.98	3.69	8.8	135.7	159.1	150.7	133.3	134.5	125.6	119	142	132.4
FALSE	High	Master Protein	Q9BY42	Replication termination factor 2 OS=Homo sapiens OX=9606 GN=RTF2 PE=1 SV=3	0	74.829	61	22	27	22	1	306	33.9	8.59	505	22	0.845	0.908	0.967	0.0333942	0.0399453	0.134852	2.09	2.11	2.48	3160.3	2671.1	2774.8	3.05	1.88	2.69	3160.3	3004.7	3176.4	2671.1	2731.6	2631.7	2869.1	2721	2774.8
FALSE	High	Master Protein	Q6ZMP0	Thrombospondin type-1 domain-containing protein 4 OS=Homo sapiens OX=9606 GN=THSD4 PE=2 SV=2	0	17.502	7	5	5	5	1	1018	112.4	7.65	78	5	0.845	0.893	0.852	0.0549502	0.159094	0.159162	4.4	0.4	1.16	242.3	195.1	224.6	6.84	5.92	3.57	226.2	259.4	242.3	191.3	195.1	213.4	224.6	215.6	231.6
FALSE	High	Master Protein	Q09328	Alpha-1,6-mannosylglycoprotein 6-beta-N-acetylglucosaminyltransferase A OS=Homo sapiens OX=9606 GN=MGAT5 PE=1 SV=1	0	22.086	10	6	6	6	1	741	84.5	8.12	139	6	0.846	0.951	0.889	0.188659	0.201469	0.395564	14.5	5.83	24.66	571.7	487.7	548.3	4.92	13.59	9.69	526.8	576.7	571.7	506.4	487.7	389.7	470.4	567.1	548.3
FALSE	High	Master Protein	O94818	Nucleolar protein 4 OS=Homo sapiens OX=9606 GN=NOL4 PE=1 SV=2	0.001	7.683	3	2	2	2	1	638	71.3	5.62	77	2	0.846	0.7	1.227	0.0411112	0.00400216	0.0105818	4.43	1.11	0.12	102.4	92.4	75.8	6.81	4.74	6.92	100.8	114	102.4	85.3	92.4	92.9	69.5	75.8	79.7
FALSE	High	Master Protein	Q6PK04	Coiled-coil domain-containing protein 137 OS=Homo sapiens OX=9606 GN=CCDC137 PE=1 SV=1	0	55.769	57	18	19	18	1	289	33.2	10.93	190	18	0.846	0.913	0.866	0.0396954	0.155933	0.322746	4.37	8.63	2.15	2235.1	1770.4	2044.1	4.3	6.37	5.25	2235.1	2272.9	2093.5	1968.1	1761.7	1770.4	1879.3	2044.1	2074.2
FALSE	High	Master Protein	Q96KM6	Zinc finger protein 512B OS=Homo sapiens OX=9606 GN=ZNF512B PE=1 SV=1	0	33.993	18	11	11	11	1	892	97.2	9.83	112	11	0.846	1.022	0.781	0.105651	0.669353	0.127457	5.8	8.8	11.77	1060.7	850.4	1148.5	8.47	6.72	13.05	953.1	1060.7	1129	850.4	897.4	784.4	909.3	1153.9	1148.5
FALSE	High	Master Protein	Q9BWT1	Cell division cycle-associated protein 7 OS=Homo sapiens OX=9606 GN=CDCA7 PE=1 SV=1	0	31.318	39	10	11	9	1	371	42.5	9.45	186	10	0.846	0.9	0.939	0.0248344	0.0778717	0.00036209	0.88	0.83	0.18	663.6	570.9	607.5	2.78	1.87	1.99	663.6	638.9	674.6	556.9	577.8	570.9	593.4	607.5	617.4
FALSE	High	Master Protein	P46778	60S ribosomal protein L21 OS=Homo sapiens OX=9606 GN=RPL21 PE=1 SV=2	0	78.209	78	25	53	25	1	160	18.6	10.49	378	25	0.846	1.006	0.726	0.195633	0.798155	0.0549575	3.51	29.37	2.48	4788.6	3818	4815.3	21.24	9.49	7.41	4788.6	4511.3	6583	4186.8	3818	3461.5	4815.3	4771.1	5435.1
FALSE	High	Master Protein	P56556	NADH dehydrogenase [ubiquinone] 1 alpha subcomplex subunit 6 OS=Homo sapiens OX=9606 GN=NDUFA6 PE=1 SV=4	0	17.147	45	5	5	5	1	128	15.1	9.98	80	5	0.846	0.912	0.903	0.121726	0.11438	0.187272	7.84	3.38	5.72	406.4	344	380.8	10.82	3.86	3.61	406.4	397.1	481.7	344	360.9	334.5	380.8	388.8	362.2
FALSE	High	Master Protein	P0C860	Putative male-specific lethal-3 protein-like 2 OS=Homo sapiens OX=9606 GN=MSL3P1 PE=5 SV=1	0	14.89	13	5	5	2	1	447	51	8.37	59	5	0.846	0.824	1.053	0.0194702	0.0289505	0.834464	3.84	2.43	2.88	79.3	67.9	63.7	13.35	9.71	18.84	79.3	76.8	97.4	67.1	67.9	79.5	63.7	86.7	63.2
FALSE	High	Master Protein	A1L020	RNA-binding protein MEX3A OS=Homo sapiens OX=9606 GN=MEX3A PE=1 SV=1	0.002	6.079	6	2	2	1	1	520	54.1	7.27	66	2	0.847	0.819	1.033	0.171892	0.0834406	0.970637	12.81	8.87	34.13	22.1	19.5	18.3	7.3	21.33	7.07	20	23.1	22.1	13.7	19.5	20.9	18.3	16.5	18.9
FALSE	High	Master Protein	O75208	Ubiquinone biosynthesis protein COQ9, mitochondrial OS=Homo sapiens OX=9606 GN=COQ9 PE=1 SV=1	0	38.807	33	9	12	9	1	318	35.5	5.94	310	9	0.847	0.963	0.952	0.0793623	0.762202	0.28827	3.66	14.97	3.67	1035.2	933	997.1	10.37	11.16	2.85	1035.2	1141.6	927	975.4	933	784.7	997.1	1035.8	979.8
FALSE	High	Master Protein	P35610	Sterol O-acyltransferase 1 OS=Homo sapiens OX=9606 GN=SOAT1 PE=1 SV=3	0	42.204	20	11	14	11	1	550	64.7	8.94	148	11	0.847	0.902	0.939	0.0974521	0.0368035	0.187498	6.82	3.36	4.62	1348.4	1061.8	1198.4	5.28	10.15	5	1253.9	1348.4	1391.4	1061.8	1215.1	999.7	1131.3	1198.4	1250.4
FALSE	High	Master Protein	P62906	60S ribosomal protein L10a OS=Homo sapiens OX=9606 GN=RPL10A PE=1 SV=2	0	79.523	50	19	41	19	1	217	24.8	9.94	598	19	0.847	0.977	0.794	0.190819	0.792128	0.205802	15.12	9.01	10.84	3363	2848	3467.7	7.66	8.67	11.94	3300.3	3363	3790.6	3235.5	2848	2753.7	3224.4	3467.7	4056.7
FALSE	High	Master Protein	Q13438	Protein OS-9 OS=Homo sapiens OX=9606 GN=OS9 PE=1 SV=1	0	98.587	46	28	31	28	1	667	75.5	4.87	625	28	0.847	0.911	0.984	0.0593458	0.069668	0.495377	0.78	4.85	6.28	2267.6	2054.4	2087	3.92	5.44	2	2267.2	2267.6	2425.1	1906.6	2122.1	2054.4	2146.4	2087	2065.4
FALSE	High	Master Protein	Q9NSI2	Protein FAM207A OS=Homo sapiens OX=9606 GN=FAM207A PE=1 SV=2	0	52.312	62	13	15	13	1	230	25.4	11.08	253	13	0.847	0.865	0.964	0.073177	0.231273	0.115291	1.65	0.19	2.4	1295.9	1108.9	1150.3	2.84	4.19	7.03	1295.9	1329.2	1255.9	1098	1108.9	1184.9	1119.6	1276.4	1150.3
FALSE	High	Master Protein	Q9NVR5	Protein kintoun OS=Homo sapiens OX=9606 GN=DNAAF2 PE=1 SV=2	0	42.644	19	10	11	10	1	837	91.1	5.2	211	10	0.847	0.799	1.039	0.0505668	0.0342204	0.0229689	3.93	1.56	0.11	637.2	546.2	515.2	3.75	3.18	2.99	637.2	644.5	600.6	520	546.2	552.4	500.9	531.7	515.2
FALSE	High	Master Protein	Q53FV1	ORM1-like protein 2 OS=Homo sapiens OX=9606 GN=ORMDL2 PE=1 SV=2	0.002	6.16	12	2	2	2	1	153	17.4	9.64	29	2	0.847	0.759	1.052	0.554411	0.858429	0.951329	6.14	16.91	47.9	195.2	165.4	175.4	37.08	21	22.29	195.2	231.1	103.9	165.4	184.5	120.4	118.9	184.5	175.4
FALSE	High	Master Protein	P35580	Myosin-10 OS=Homo sapiens OX=9606 GN=MYH10 PE=1 SV=3	0	375.378	51	112	128	74	1	1976	228.9	5.54	1721	112	0.848	0.744	1.179	0.0139496	0.00909006	0.0315992	1.84	0.9	7.46	5028.6	4405.6	3737.5	3.42	3.55	1.96	5028.6	4968.4	5295.6	4188.6	4405.6	4488.6	3741.7	3614.1	3737.5
FALSE	High	Master Protein	P09012	U1 small nuclear ribonucleoprotein A OS=Homo sapiens OX=9606 GN=SNRPA PE=1 SV=3	0	78.498	47	16	31	13	1	282	31.3	9.83	500	16	0.848	1.043	0.835	0.194285	0.618072	0.168758	10.53	10.17	2.84	892.9	815.4	931.6	29.68	7.75	4.56	892.9	875.4	1432.5	756.9	815.4	883.7	931.6	891	976.1
FALSE	High	Master Protein	Q86TM6	E3 ubiquitin-protein ligase synoviolin OS=Homo sapiens OX=9606 GN=SYVN1 PE=1 SV=2	0	8.911	7	3	3	3	1	617	67.6	6.95	72	3	0.848	0.837	0.868	0.525394	0.892523	0.709768	32.72	19.99	42.39	119.7	123	141.6	38.67	23.98	24.71	119.7	209.4	106.2	147.4	123	90	100.2	166.9	141.6
FALSE	High	Master Protein	Q96EY4	Translation machinery-associated protein 16 OS=Homo sapiens OX=9606 GN=TMA16 PE=1 SV=2	0	28.817	46	11	12	11	1	203	23.8	9.26	199	11	0.848	1.063	0.834	0.0481464	0.998978	0.129425	2.93	5.9	4.47	952.8	868.1	1022.3	14.18	10.45	1.41	952.8	942.1	1200.7	807.7	868.1	989.9	1012.5	1022.3	1040.9
FALSE	High	Master Protein	Q9Y244	Proteasome maturation protein OS=Homo sapiens OX=9606 GN=POMP PE=1 SV=1	0	21.91	53	6	7	6	1	141	15.8	5.11	136	6	0.848	0.836	1.01	0.0755517	0.0119326	0.431234	8.99	0.42	2.99	407.1	353.2	325.2	3.46	6.68	4.86	389.1	416.6	407.1	357.7	353.2	316	325.2	319.3	349.6
FALSE	High	Master Protein	Q16533	snRNA-activating protein complex subunit 1 OS=Homo sapiens OX=9606 GN=SNAPC1 PE=1 SV=1	0	15.85	16	5	5	5	1	368	43	9.51	92	5	0.848	0.796	1.052	0.779317	0.889897	0.88555	2.3	0.9	1.81	412.8	342.4	344.8	23.68	4.38	9.88	412.8	433.3	271.3	342.4	367.3	339.4	325.4	393.4	344.8
FALSE	High	Master Protein	O15304	Apoptosis regulatory protein Siva OS=Homo sapiens OX=9606 GN=SIVA1 PE=1 SV=2	0	26.994	50	7	7	7	1	175	18.7	7.61	226	7	0.848	0.89	0.98	0.048566	0.173084	0.74088	4.98	5.53	4.05	575.7	526.1	511.2	9.96	6.1	5.46	574.2	575.7	680.2	486.8	526.1	549.7	511.2	481.1	536.7
FALSE	High	Master Protein	Q9Y5X3	Sorting nexin-5 OS=Homo sapiens OX=9606 GN=SNX5 PE=1 SV=1	0	106.889	62	26	34	24	1	404	46.8	6.76	485	26	0.848	0.874	0.967	0.00948679	0.045324	0.0839068	1.3	4.64	0.39	2667.5	2244.2	2320.7	2.87	1.59	4.07	2667.5	2616.6	2767.7	2289.2	2218.4	2244.2	2468	2320.7	2287.6
FALSE	High	Master Protein	Q15572	TATA box-binding protein-associated factor RNA polymerase I subunit C OS=Homo sapiens OX=9606 GN=TAF1C PE=1 SV=2	0	19.312	12	6	6	6	1	869	95.2	8.59	66	6	0.848	0.854	0.993	0.0338907	0.0255201	0.220452	0.68	0.31	0.52	449.5	380	381.5	1.79	4.74	3.52	460.9	445.3	449.5	350.2	380	381.1	359.9	383.9	381.5
FALSE	High	Master Protein	Q8N0X7	Spartin OS=Homo sapiens OX=9606 GN=SPART PE=1 SV=1	0	92.835	44	28	33	28	1	666	72.8	5.91	408	28	0.848	0.911	0.96	0.0267164	0.0372397	0.0926941	3.39	0.82	2.71	3100.9	2629.7	2774.6	5.09	0.73	2.54	3100.9	2929.3	3243.7	2629.1	2629.7	2662.8	2825.1	2774.6	2686.7
FALSE	High	Master Protein	P78559	Microtubule-associated protein 1A OS=Homo sapiens OX=9606 GN=MAP1A PE=1 SV=6	0	14.489	3	6	9	4	1	2803	305.3	4.92	61	6	0.848	1.031	0.857	0.057354	0.839833	0.262485	4.43	25.13	16.99	107	94.6	110.3	10.92	15.7	8.33	103.4	107	126.2	77.9	94.6	107	125.6	108	110.3
FALSE	High	Master Protein	Q9NZJ7	Mitochondrial carrier homolog 1 OS=Homo sapiens OX=9606 GN=MTCH1 PE=1 SV=1	0	72.363	41	18	28	18	1	389	41.5	9.32	394	18	0.848	0.874	0.971	0.0188256	0.096897	0.397289	2.47	2.81	6.88	1592.6	1336	1498.7	5.58	6.84	8.23	1539.7	1715.4	1592.6	1336	1454.7	1272.2	1311.9	1533.5	1498.7
FALSE	High	Master Protein	P61626	Lysozyme C OS=Homo sapiens OX=9606 GN=LYZ PE=1 SV=1	0	13.491	20	4	4	4	1	148	16.5	9.16	110	4	0.848	2.503	0.335	0.988457	0.236498	0.175891	1.12	67.35	13.88	55.1	51.8	125.4	9.96	32.56	139.38	55.1	61.1	50.1	78.1	51.8	42	1392.7	125.4	83.5
FALSE	High	Master Protein	Q8N1G1	RNA exonuclease 1 homolog OS=Homo sapiens OX=9606 GN=REXO1 PE=1 SV=3	0	37.583	13	12	12	12	1	1221	131.4	8.95	110	12	0.848	1.149	0.91	0.623886	0.523744	0.25535	6.78	21.03	8.15	574.9	631.9	660.4	18.42	17.67	3.44	574.9	529.6	745	456.6	632.4	631.9	660.4	650.9	694.7
FALSE	High	Master Protein	Q9Y6N5	Sulfide:quinone oxidoreductase, mitochondrial OS=Homo sapiens OX=9606 GN=SQOR PE=1 SV=1	0	146.578	67	39	54	39	1	450	49.9	9.11	964	39	0.848	0.983	0.863	0.133504	0.25725	0.271145	10.55	0.71	17.71	5733.1	4863.2	5635.6	3.1	10.59	7.41	5452.6	5733.1	5774.8	5082.6	4863.2	4133	4974.6	5704.7	5635.6
FALSE	High	Master Protein	Q9NP58	ATP-binding cassette sub-family B member 6, mitochondrial OS=Homo sapiens OX=9606 GN=ABCB6 PE=1 SV=1	0	68.502	29	17	21	17	1	842	93.8	8.48	522	17	0.849	0.757	1.069	0.0840806	0.0940038	0.173097	4.95	1.54	7.55	1332.2	1127.5	1055	9.83	2.38	4	1332.2	1393.4	1149.5	1130.5	1127.5	1083.1	990.4	1067.8	1055
FALSE	High	Master Protein	Q8IZL2	Mastermind-like protein 2 OS=Homo sapiens OX=9606 GN=MAML2 PE=1 SV=2	0.001	6.895	3	2	2	2	1	1156	125.1	9.42	78	2	0.849	0.97	0.839	0.223797	0.976807	0.00763844	14.87	14.09	0.16	36.3	27.9	33.3	15.11	6.84	4.38	27.9	37.1	36.3	27.9	27.1	30.8	33.3	35.2	32.3
FALSE	High	Master Protein	P49207	60S ribosomal protein L34 OS=Homo sapiens OX=9606 GN=RPL34 PE=1 SV=3	0	45.173	57	14	33	14	1	117	13.3	11.47	359	14	0.849	1.025	0.869	0.310594	0.819055	0.270824	19.09	14.4	14.79	2278.8	2113.1	2430.5	17.84	11.66	3.61	2278.8	2232.8	3031.8	2391	1895	2113.1	2335.9	2430.5	2511
FALSE	High	Master Protein	P22304	Iduronate 2-sulfatase OS=Homo sapiens OX=9606 GN=IDS PE=1 SV=1	0	15.308	10	4	4	4	1	550	61.8	5.45	105	4	0.849	0.905	0.938	0.935655	0.864741	0.519196	13.56	30.68	21.91	63.9	54.2	57.8	40.48	9.06	9.65	63.9	81.5	33.7	54.2	60.4	50.6	57.8	66.2	55.2
FALSE	High	Master Protein	Q15051	IQ calmodulin-binding motif-containing protein 1 OS=Homo sapiens OX=9606 GN=IQCB1 PE=1 SV=1	0	21.562	12	7	7	7	1	598	68.9	9.1	130	7	0.849	1.037	0.846	0.131208	0.381931	0.0149811	1.87	8.09	2.44	371	338.9	398.3	7.92	5.72	2.15	371	347.2	406.3	309.4	338.9	344.8	384.7	398.3	400.3
FALSE	High	Master Protein	P36957	Dihydrolipoyllysine-residue succinyltransferase component of 2-oxoglutarate dehydrogenase complex, mitochondrial OS=Homo sapiens OX=9606 GN=DLST PE=1 SV=4	0	116.619	56	28	45	28	1	453	48.7	8.95	1108	28	0.849	0.871	0.975	0.242708	0.00992967	0.580781	15.96	1.6	18.78	3870.8	3286.4	3370.3	7.45	15.87	4.92	3643.4	3870.8	4221.8	3555.1	3286.4	2588.5	3217.4	3549.5	3370.3
FALSE	High	Master Protein	Q9HC78	Zinc finger and BTB domain-containing protein 20 OS=Homo sapiens OX=9606 GN=ZBTB20 PE=1 SV=3	0	28.238	14	8	8	7	1	741	81	6.49	131	8	0.849	0.846	0.985	0.31054	0.366639	0.382401	7.68	0.41	3.3	314.9	278	275.8	7.96	8.63	6.04	314.9	327.4	280.1	248.2	278	294.9	266.4	299.3	275.8
FALSE	High	Master Protein	P50895	Basal cell adhesion molecule OS=Homo sapiens OX=9606 GN=BCAM PE=1 SV=2	0	14.368	13	5	5	5	1	628	67.4	5.81	95	5	0.849	0.854	0.927	0.135704	0.255059	0.329595	3.59	19.45	11.51	428.5	351.9	357.5	13.98	4.73	12.68	401	428.5	521.1	351.9	363.9	331.3	342.4	357.5	431.8
FALSE	High	Master Protein	P54819	Adenylate kinase 2, mitochondrial OS=Homo sapiens OX=9606 GN=AK2 PE=1 SV=2	0	134.771	83	27	66	27	1	239	26.5	7.81	896	27	0.849	0.885	0.95	0.039467	0.0276771	0.0732907	0.27	1.39	1.26	3217.2	2729.4	2882.4	4.56	2.71	0.79	3214.2	3217.2	3476.8	2729.4	2739	2608.1	2845.5	2886.4	2882.4
FALSE	High	Master Protein	O14949	Cytochrome b-c1 complex subunit 8 OS=Homo sapiens OX=9606 GN=UQCRQ PE=1 SV=4	0	22.315	66	8	13	8	1	82	9.9	10.08	111	8	0.849	0.942	0.902	0.131678	0.309582	0.465721	3.47	8.63	29.14	1083.5	950	1059.2	6.71	20.44	14.35	1083.5	1196.4	1055.5	950	1016	676.4	848.3	1059.2	1126.6
FALSE	High	Master Protein	Q9NRZ9	Lymphoid-specific helicase OS=Homo sapiens OX=9606 GN=HELLS PE=1 SV=1	0	205.148	60	51	69	51	1	838	97	7.93	926	51	0.849	0.917	0.924	0.0814452	0.146873	0.0246354	4.61	5.73	0.34	5330.6	4527.1	4888.9	2.84	7.84	5.4	5489.3	5330.6	5186.4	3971.4	4527.1	4594.7	4490.4	4975.1	4888.9
FALSE	High	Master Protein	Q9Y276	Mitochondrial chaperone BCS1 OS=Homo sapiens OX=9606 GN=BCS1L PE=1 SV=1	0	67.915	50	16	17	16	1	419	47.5	8.5	421	16	0.85	0.83	1.023	0.0590392	0.644397	0.698252	0.71	1.13	17.06	1812.8	1604.6	1568	16.32	19.25	5.21	1812.8	1888.8	1376.7	1698.3	1604.6	1161.9	1488.2	1651.9	1568
FALSE	High	Master Protein	Q9NYV4	Cyclin-dependent kinase 12 OS=Homo sapiens OX=9606 GN=CDK12 PE=1 SV=2	0	140.416	27	40	41	32	1	1490	164.1	9.44	786	40	0.85	0.96	1	0.0987685	0.279709	0.486194	1.25	4.17	2.67	3381.5	3171.4	3172.4	7.45	6.71	3.22	3381.5	3303	3787.5	2839.1	3171.4	3217.6	3346.9	3161.6	3172.4
FALSE	High	Master Protein	Q9BRJ6	Uncharacterized protein C7orf50 OS=Homo sapiens OX=9606 GN=C7orf50 PE=1 SV=1	0	48.882	60	16	17	16	1	194	22.1	9.64	258	16	0.85	0.867	0.939	0.741504	0.930364	0.0964953	19.33	14.22	2.57	2682.1	2259	2340.9	25.08	11.09	8.95	2682.1	2701.1	1670.3	1867	2294.7	2259	2027.8	2405.4	2340.9
FALSE	High	Master Protein	Q9NXE4	Sphingomyelin phosphodiesterase 4 OS=Homo sapiens OX=9606 GN=SMPD4 PE=1 SV=3	0	99.634	37	26	32	26	1	866	97.7	8.27	598	26	0.85	0.851	0.999	0.363175	0.947143	0.47604	4.11	6.86	4.04	2441.3	1994.4	2269.7	23.1	11.84	10.17	2441.3	2668.6	1672	1994.4	2267.3	1791.1	1943.4	2370.3	2269.7
FALSE	High	Master Protein	P63027	Vesicle-associated membrane protein 2 OS=Homo sapiens OX=9606 GN=VAMP2 PE=1 SV=3	0	21.499	38	5	5	2	1	116	12.7	8.13	211	5	0.85	0.942	0.812	0.133153	0.490939	0.304827	10.59	5.29	0.36	92.9	80.4	97.5	11.25	1.14	14.15	84.1	92.9	105.1	80.4	78.9	80.5	76.1	99.1	97.5
FALSE	High	Master Protein	P04004	Vitronectin OS=Homo sapiens OX=9606 GN=VTN PE=1 SV=1	0.002	5.754	5	2	2	2	1	478	54.3	5.8	20	2	0.85	1.06	0.861	0.223673	0.276437	0.151813	4.29	3.78	12.36	138.5	117.7	141	4.07	8.12	7.34	144.3	138.5	133	117.7	117.7	135	156.9	141	136.7
FALSE	High	Master Protein	Q96RP9	Elongation factor G, mitochondrial OS=Homo sapiens OX=9606 GN=GFM1 PE=1 SV=2	0	165.036	55	41	51	41	1	751	83.4	7.01	807	41	0.85	0.875	0.98	0.0622693	0.0273872	0.380264	0.95	3.47	3.2	4364.2	3742.1	3818.7	2.65	11.61	1.17	4364.2	4480.5	4249.2	3742.1	3808.1	3065.9	3818.7	3886.1	3800.8
FALSE	High	Master Protein	O95427	GPI ethanolamine phosphate transferase 1 OS=Homo sapiens OX=9606 GN=PIGN PE=1 SV=1	0	13.061	3	3	3	3	1	931	105.7	8.65	81	3	0.85	0.948	0.897	0.0781411	0.484744	0.534797	5.55	18.18	3.63	153.4	141.4	158.4	5.56	7.71	18.97	153.4	167.1	150.9	123.6	142.1	141.4	113.1	162.6	158.4
FALSE	High	Master Protein	Q9UGU5	HMG domain-containing protein 4 OS=Homo sapiens OX=9606 GN=HMGXB4 PE=1 SV=2	0	43.02	25	13	15	13	1	601	65.7	9.32	139	13	0.85	1.026	0.932	0.23587	0.787962	0.153103	5.84	5.54	3.57	773.7	748.1	794	12.21	7.77	0.62	773.7	745.8	930.8	657.7	760.6	748.1	794	802.5	793.9
FALSE	High	Master Protein	P63096	Guanine nucleotide-binding protein G(i) subunit alpha-1 OS=Homo sapiens OX=9606 GN=GNAI1 PE=1 SV=2	0	85.264	59	23	30	11	1	354	40.3	5.97	611	23	0.85	0.775	1.082	0.52068	0.530446	0.563456	8.14	5.59	2.11	1000.9	821.8	775.4	22.88	5.39	3.84	1000.9	1046	667.1	850.9	821.8	764.9	775.4	817.7	759.4
FALSE	High	Master Protein	P16930	Fumarylacetoacetase OS=Homo sapiens OX=9606 GN=FAH PE=1 SV=2	0	83.579	53	18	31	18	1	419	46.3	6.95	685	18	0.85	0.901	0.917	0.0397294	0.229543	0.0279776	4.4	1.58	2.54	2823.6	2388.5	2548.4	7.72	2.58	1.31	2929.2	2823.6	2519.1	2388.5	2400.9	2289.8	2604.1	2548.4	2543.5
FALSE	High	Master Protein	O95168	NADH dehydrogenase [ubiquinone] 1 beta subcomplex subunit 4 OS=Homo sapiens OX=9606 GN=NDUFB4 PE=1 SV=3	0	28.571	50	8	10	8	1	129	15.2	9.85	169	8	0.85	0.909	0.879	0.148867	0.12543	0.455694	10.8	7.88	13.93	727.2	618.4	693.9	6.82	8.33	11.89	666.2	727.2	763.2	623.5	618.4	535.6	564.4	693.9	703.7
FALSE	High	Master Protein	O15327	Inositol polyphosphate 4-phosphatase type II OS=Homo sapiens OX=9606 GN=INPP4B PE=1 SV=4	0	8.511	5	4	4	4	1	924	104.7	6.27	23	4	0.85	0.743	1.509	0.429355	0.267833	0.290554	17.71	21.44	59.11	239.5	268.3	177.8	42.24	24.47	21.13	237.8	239.5	469.5	202.2	268.3	333.3	222.9	146.2	177.8
FALSE	High	Master Protein	Q9Y2S6	Translation machinery-associated protein 7 OS=Homo sapiens OX=9606 GN=TMA7 PE=1 SV=1	0	28.531	44	8	12	8	1	64	7.1	9.99	99	8	0.851	0.99	0.888	0.132202	0.576358	0.210514	10.39	12.75	3.85	886.5	792.9	877.9	16.21	6.61	2.29	886.5	828.8	1118.2	754	792.9	858.9	877.9	853.1	892.8
FALSE	High	Master Protein	P51553	Isocitrate dehydrogenase [NAD] subunit gamma, mitochondrial OS=Homo sapiens OX=9606 GN=IDH3G PE=1 SV=1	0	47.166	38	12	20	12	1	393	42.8	8.5	352	12	0.851	0.913	0.953	0.0396816	0.473683	0.32025	4.12	2.74	6.24	2090.5	1894.8	1988.9	7.26	10.45	3.45	2090.5	2227.1	1925.2	1903.2	1894.8	1575.1	1909.2	2045.4	1988.9
FALSE	High	Master Protein	Q8NBX0	Saccharopine dehydrogenase-like oxidoreductase OS=Homo sapiens OX=9606 GN=SCCPDH PE=1 SV=1	0	83.604	54	17	24	17	1	429	47.1	9.14	788	17	0.851	0.897	0.944	0.110674	0.217533	0.100394	7.53	1.33	2.23	1908	1774.1	1848.6	5.44	10.2	6.35	1893.3	1908	2085.1	1497.9	1816.8	1774.1	1697.6	1848.6	1925.2
FALSE	High	Master Protein	Q6SJ93	Protein FAM111B OS=Homo sapiens OX=9606 GN=FAM111B PE=1 SV=1	0	71.882	39	22	25	21	1	734	84.6	8.59	332	22	0.851	0.884	0.963	0.00664397	0.00165126	0.0508518	0.53	0.19	0.45	2545.5	2192.7	2246.5	3.39	2.49	2.88	2489.3	2545.5	2660.1	2192.7	2155.4	2263.5	2230.8	2351.5	2246.5
FALSE	High	Master Protein	Q9UBS9	SUN domain-containing ossification factor OS=Homo sapiens OX=9606 GN=SUCO PE=1 SV=1	0	9.289	2	2	2	2	1	1254	139.3	5.01	106	2	0.851	0.9	0.834	0.15021	0.4157	0.0861117	5.59	15.5	2.48	157.7	123	147.6	13.72	8.9	13.17	144.5	157.7	188.2	123	141.1	120.1	130.1	147.6	169.2
FALSE	High	Master Protein	O15554	Intermediate conductance calcium-activated potassium channel protein 4 OS=Homo sapiens OX=9606 GN=KCNN4 PE=1 SV=1	0	10.62	11	4	4	4	1	427	47.7	9.83	56	4	0.851	1.017	0.751	0.0790912	0.831743	0.164768	7.87	22.47	0.73	598.6	477.8	636.1	9.26	3.82	11.75	598.6	625.5	521.6	509.4	477.8	476.5	516.5	639.9	636.1
FALSE	High	Master Protein	Q5FBB7	Shugoshin 1 OS=Homo sapiens OX=9606 GN=SGO1 PE=1 SV=1	0	28.214	19	9	9	9	1	561	64.2	9.16	54	9	0.851	0.915	0.93	0.000701149	0.000567056	0.00230072	0.62	0.24	0.18	487.3	412.4	443.4	2.09	1.61	2.14	473.4	493.1	487.3	406.5	419.7	412.4	433	443.4	452
FALSE	High	Master Protein	Q9UPY5	Cystine/glutamate transporter OS=Homo sapiens OX=9606 GN=SLC7A11 PE=1 SV=1	0	24.672	12	7	10	7	1	501	55.4	9.19	114	7	0.851	1.151	0.711	0.10602	0.197751	0.137481	4.08	15.1	4.25	615.9	555.2	765.6	6.3	6.95	12.34	615.9	678.1	603.7	590.7	555.2	513.9	619.3	765.6	780.4
FALSE	High	Master Protein	O14561	Acyl carrier protein, mitochondrial OS=Homo sapiens OX=9606 GN=NDUFAB1 PE=1 SV=3	0	25.568	18	4	9	4	1	156	17.4	4.93	80	4	0.851	0.895	0.919	0.149154	0.0555957	0.233084	0.14	4.33	4.39	812.7	681.8	742	5.96	14.95	1.39	799.7	812.7	891.6	681.8	691.9	523.3	742	747.3	727.4
FALSE	High	Master Protein	O60220	Mitochondrial import inner membrane translocase subunit Tim8 A OS=Homo sapiens OX=9606 GN=TIMM8A PE=1 SV=1	0	31.114	70	8	10	8	1	97	11	5.16	224	8	0.852	0.955	0.889	0.0432339	0.499214	0.00603576	3.49	0.28	0.4	695.9	604.6	679.8	6.03	4.95	3.46	659.3	695.9	743.4	604.6	573.7	633.4	679.8	709.8	663
FALSE	High	Master Protein	Q13601	KRR1 small subunit processome component homolog OS=Homo sapiens OX=9606 GN=KRR1 PE=1 SV=4	0	79.574	48	26	30	26	1	381	43.6	9.77	322	26	0.852	0.982	0.873	0.0181947	0.302123	0.000387409	2.92	2.55	0.32	3117.4	2670.7	3050	2.23	3.87	4.09	3117.4	3051.2	3190.1	2522.9	2670.7	2718.5	2889.4	3133	3050
FALSE	High	Master Protein	O95685	Protein phosphatase 1 regulatory subunit 3D OS=Homo sapiens OX=9606 GN=PPP1R3D PE=1 SV=1	0	19.423	25	5	5	5	1	299	32.5	8.07	84	5	0.852	0.913	0.973	0.179509	0.307737	0.599154	0.67	12.77	6.52	822.7	758.3	751.1	7.63	4.98	3.7	822.7	763.9	889.8	696.8	762.6	758.3	751.1	728.3	783.9
FALSE	High	Master Protein	O75446	Histone deacetylase complex subunit SAP30 OS=Homo sapiens OX=9606 GN=SAP30 PE=1 SV=1	0	32.211	35	10	11	10	1	220	23.3	9.17	181	10	0.852	0.971	0.878	0.111966	0.389312	0.153107	3.91	5.11	0.02	1007.2	889.5	966.3	18.1	4.05	4.38	995.2	1007.2	1351.6	848.2	889.5	919.7	966.3	929	1013.7
FALSE	High	Master Protein	Q9BRN9	TM2 domain-containing protein 3 OS=Homo sapiens OX=9606 GN=TM2D3 PE=2 SV=2	0.003	5.432	6	2	2	2	1	247	27.1	8.03	37	2	0.852	0.788	1.081	0.463712	0.40436	0.354688	4.81	15.18	15.79	148.8	121.2	121.6	18.62	5.23	12.49	148.8	154.3	107.6	121.2	131.5	119.5	98	123.7	121.6
FALSE	High	Master Protein	Q86U90	YrdC domain-containing protein, mitochondrial OS=Homo sapiens OX=9606 GN=YRDC PE=1 SV=1	0	38.686	53	12	12	12	1	279	29.3	8.57	249	12	0.852	1.033	0.879	0.240174	0.87161	0.172906	9.73	18.02	7.01	1150.3	1019	1159.6	15.77	3.96	5.28	1150.3	1000.8	1368.8	980.4	1019	1061.2	1188.5	1072.7	1159.6
FALSE	High	Master Protein	Q96MX3	Zinc finger protein 48 OS=Homo sapiens OX=9606 GN=ZNF48 PE=1 SV=2	0.001	6.318	8	3	3	2	1	618	67.8	9.36	44	3	0.852	1.157	1.079	0.9267	0.780741	0.813974	1.25	26.9	7.82	254.4	242	268	18.22	15.24	16.05	254.4	283.8	196.2	214.4	242	289.3	294.2	268	213
FALSE	High	Master Protein	Q9Y6X3	MAU2 chromatid cohesion factor homolog OS=Homo sapiens OX=9606 GN=MAU2 PE=1 SV=2	0	18.688	13	6	7	6	1	613	69	7.25	96	6	0.853	1.239	0.976	0.621836	0.954485	0.618093	11.34	4.03	25.74	263.9	285	297.7	24.3	13.62	15.19	263.9	240.3	373.6	225	290.6	285	335.9	247	297.7
FALSE	High	Master Protein	P50213	Isocitrate dehydrogenase [NAD] subunit alpha, mitochondrial OS=Homo sapiens OX=9606 GN=IDH3A PE=1 SV=1	0	128.668	55	32	66	32	1	366	39.6	6.92	863	32	0.853	0.986	0.865	0.176967	0.386118	0.0209411	2.81	0.62	2.4	3645.4	3108.4	3589	18.83	6.09	2.25	3645.4	3623.4	4964.3	3108.4	3170.2	2823.8	3595.4	3454.4	3589
FALSE	High	Master Protein	O43819	Protein SCO2 homolog, mitochondrial OS=Homo sapiens OX=9606 GN=SCO2 PE=1 SV=3	0	35.032	41	9	12	9	1	266	29.8	8.85	230	9	0.853	0.89	0.888	0.297583	0.0897252	0.612294	22.19	4.43	22.43	794.2	677.3	753.1	9.03	14.84	12.49	706.6	794.2	846.4	726.6	677.3	540.9	605	753.1	762.3
FALSE	High	Master Protein	A1A5C7	Solute carrier family 22 member 23 OS=Homo sapiens OX=9606 GN=SLC22A23 PE=1 SV=2	0.004	4.531	2	1	1	1	1	686	73.7	7.74	37	1	0.853	1.058	0.94	0.67952	0.809785	0.23771	6.8	32.93	5.53	35.5	31.6	39.2	9.2	14.4	17.04	35.5	37.1	31	28.4	31.6	37.6	29	40	39.2
FALSE	High	Master Protein	O95455	dTDP-D-glucose 4,6-dehydratase OS=Homo sapiens OX=9606 GN=TGDS PE=1 SV=1	0.001	6.721	8	2	2	2	1	350	40.2	6.6	24	2	0.853	1.147	0.94	0.616667	0.973176	0.426775	17.29	21.37	15.96	99.9	96.8	114.7	20.08	15.92	15.04	99.9	135.2	94.5	85.3	96.8	116.6	114.7	124.1	91.8
FALSE	High	Master Protein	Q9NUL7	Probable ATP-dependent RNA helicase DDX28 OS=Homo sapiens OX=9606 GN=DDX28 PE=1 SV=2	0	76.381	47	23	25	23	1	540	59.5	10.42	459	23	0.853	0.898	0.95	0.172393	0.11606	0.247716	11.93	5.52	3.63	2467.6	2078.7	2356.2	6.82	10.5	4.78	2436.5	2467.6	2752.2	2078.7	2338	1898.3	2187	2356.2	2394.9
FALSE	High	Master Protein	Q92887	Canalicular multispecific organic anion transporter 1 OS=Homo sapiens OX=9606 GN=ABCC2 PE=1 SV=3	0	186.12	32	49	55	48	1	1545	174.1	8.32	1011	49	0.853	1.015	0.775	0.0988062	0.631484	0.253051	8.54	15.78	13.58	4029.4	3389.5	4339.5	12.89	14.18	9.88	4029.4	4312.8	3337.2	3792.8	3389.5	2848	3653.2	4339.5	4376
FALSE	High	Master Protein	Q99797	Mitochondrial intermediate peptidase OS=Homo sapiens OX=9606 GN=MIPEP PE=1 SV=2	0	110.252	50	31	37	30	1	713	80.6	7.05	497	31	0.853	0.862	0.993	0.0394626	0.392311	0.598075	0.51	0.38	11.57	1851.7	1604	1614.9	8.88	11.79	3.45	1851.7	1879.3	1593.6	1711.2	1604	1353.6	1596.6	1702.5	1614.9
FALSE	High	Master Protein	Q8NC67	Neuropilin and tolloid-like protein 2 OS=Homo sapiens OX=9606 GN=NETO2 PE=1 SV=1	0.001	6.955	5	3	3	3	1	525	59.4	6.81	44	3	0.854	1.053	0.945	0.310625	0.917611	0.230749	0.08	2.69	4.32	103.2	94.9	105.9	12.74	6.37	5.72	90.8	103.2	117.2	94.9	88.1	100	97.3	105.9	108.7
FALSE	High	Master Protein	Q9NU23	LYR motif-containing protein 2 OS=Homo sapiens OX=9606 GN=LYRM2 PE=1 SV=1	0	9.996	40	4	4	3	1	88	10.4	10.46	48	4	0.854	0.977	0.878	0.111461	0.814674	0.0749041	10.32	0.71	3.22	282	240.7	279.7	3.82	6.8	1.91	282	270.1	291.5	240.7	252.5	220.5	274.1	284.8	279.7
FALSE	High	Master Protein	Q13330	Metastasis-associated protein MTA1 OS=Homo sapiens OX=9606 GN=MTA1 PE=1 SV=2	0	131.163	60	39	52	30	1	715	80.7	9.26	520	39	0.854	0.88	0.957	0.0650722	0.0760212	0.171018	7.9	1.48	3.61	3839.8	3213.3	3358.6	5.31	4.32	0.4	3839.8	3862.1	3507.8	3028.3	3296.8	3213.3	3380.5	3358.6	3356.5
FALSE	High	Master Protein	Q8WTP8	Apoptosis-enhancing nuclease OS=Homo sapiens OX=9606 GN=AEN PE=1 SV=2	0	22.499	27	7	7	7	1	325	36.3	9.28	84	7	0.854	0.92	0.96	0.0129886	0.0418515	0.0850856	2.02	1.79	0.87	641.3	569.9	590	6.79	5.9	3.31	698.1	611.1	641.3	584.8	521.7	569.9	609.3	590	570.2
FALSE	High	Master Protein	Q9H1X3	DnaJ homolog subfamily C member 25 OS=Homo sapiens OX=9606 GN=DNAJC25 PE=1 SV=1	0	20.179	19	6	6	6	1	360	42.4	9.13	37	6	0.854	1.061	0.799	0.0397517	0.16852	0.015558	5.75	6.23	4.4	189	152.8	194.1	10.21	6.51	5.73	158.4	191	189	143.2	163.1	152.8	179.1	200.5	194.1
FALSE	High	Master Protein	P51825	AF4/FMR2 family member 1 OS=Homo sapiens OX=9606 GN=AFF1 PE=1 SV=1	0	15.047	6	6	6	6	1	1210	131.3	9.2	38	6	0.854	0.87	1.001	0.261646	0.247739	0.509337	5.13	2.21	1.04	376.5	335.4	335	4.22	9.78	6.44	376.5	361.1	392.9	306.1	372.1	335.4	327.4	335	369
FALSE	High	Master Protein	Q9UK33	Zinc finger protein 580 OS=Homo sapiens OX=9606 GN=ZNF580 PE=1 SV=1	0.005	4.427	10	1	1	1	1	172	18.7	10.08	32	1	0.854	0.983	0.91	0.554665	0.554215	0.516206	10.67	6.46	37.59	16.2	15.8	17.3	9.25	22.28	19	15.5	18.5	16.2	12	15.8	18.9	22.6	15.9	17.3
FALSE	High	Master Protein	Q9H0W9	Ester hydrolase C11orf54 OS=Homo sapiens OX=9606 GN=C11orf54 PE=1 SV=1	0	48.62	55	13	17	13	1	315	35.1	6.7	291	13	0.854	0.988	0.864	0.337156	0.912692	0.181091	10.14	31.24	1.06	914.7	860.9	903.6	17.07	5.96	7.46	914.7	809.6	1128.2	781	860.9	872.9	903.6	873.9	1005.7
FALSE	High	Master Protein	Q9NV92	NEDD4 family-interacting protein 2 OS=Homo sapiens OX=9606 GN=NDFIP2 PE=1 SV=2	0.003	4.786	4	1	1	1	1	336	36.4	5.08	93	1	0.854	0.889	0.939	0.116529	0.192119	0.0361718	9.15	12.07	2.36	173.4	148	154.1	6.63	5.48	5.1	173.4	169.6	191.7	148	157.1	140.8	154.1	152.8	167.4
FALSE	High	Master Protein	O75952	Calcium-binding tyrosine phosphorylation-regulated protein OS=Homo sapiens OX=9606 GN=CABYR PE=1 SV=2	0.004	4.629	3	1	1	1	1	493	52.7	4.55	26	1	0.854	0.882	0.889	0.255036	0.280101	0.259351	5.67	16.84	10.43	83.6	71.4	78.5	18.77	19.99	5.34	81.2	83.6	112.4	73	71.4	49.8	82	78.5	73.7
FALSE	High	Master Protein	Q9BZX2	Uridine-cytidine kinase 2 OS=Homo sapiens OX=9606 GN=UCK2 PE=1 SV=1	0	55.267	62	15	17	13	1	261	29.3	6.7	397	15	0.854	0.847	1.009	0.0270307	0.0945007	0.497675	3.01	6.19	4.26	933.9	803.3	790.7	8.4	3.41	3.66	933.9	915.1	1064.9	797.5	803.3	848.4	790.7	762.1	820
FALSE	High	Master Protein	P08910	Monoacylglycerol lipase ABHD2 OS=Homo sapiens OX=9606 GN=ABHD2 PE=1 SV=1	0	36.035	27	11	12	11	1	425	48.3	6.7	106	11	0.854	0.882	1.014	0.0549946	0.0783804	0.705064	1.02	5.26	8.04	917.6	776.2	764.5	6.55	1.99	4.01	940.2	917.6	829.2	802.9	776.2	775.5	749.4	764.5	809.1
FALSE	High	Master Protein	P28370	Probable global transcription activator SNF2L1 OS=Homo sapiens OX=9606 GN=SMARCA1 PE=1 SV=2	0	287.553	63	88	105	63	1	1054	122.5	8.09	1207	88	0.854	0.83	1.029	0.228682	0.12564	0.92093	16.69	5.87	1.51	6782.5	5792.2	5629.3	7.17	9.98	3.76	6862.3	6782.5	6011.9	4955.8	5792.2	6012.3	5368.1	5784.4	5629.3
FALSE	High	Master Protein	P32322	Pyrroline-5-carboxylate reductase 1, mitochondrial OS=Homo sapiens OX=9606 GN=PYCR1 PE=1 SV=2	0	52.73	39	12	15	11	1	319	33.3	7.61	421	12	0.854	0.906	1.039	0.175647	0.183646	0.962935	0.4	10.36	8.67	771.6	695.9	699.4	5.25	10.4	3.74	771.6	814.8	733.7	769.2	695.9	624.3	699.4	721.6	669.7
FALSE	High	Master Protein	Q64LD2	WD repeat-containing protein 25 OS=Homo sapiens OX=9606 GN=WDR25 PE=1 SV=3	0	14.841	13	5	5	5	1	544	60.1	9	58	5	0.854	1.103	0.827	0.319365	0.34924	0.0424198	0.17	19.36	6.42	102.7	89.4	113.2	8.26	3.63	6.87	102.7	104.8	89.7	87.7	89.4	94	113.2	113.7	100.5
FALSE	High	Master Protein	Q9UHA3	Probable ribosome biogenesis protein RLP24 OS=Homo sapiens OX=9606 GN=RSL24D1 PE=1 SV=1	0	41.599	48	11	18	11	1	163	19.6	9.98	456	11	0.854	1.041	0.868	0.128122	0.675594	0.127555	10.27	5.21	6.1	1024.9	887.1	1022.2	14.69	2.52	5.93	1024.9	948.6	1252.2	875.3	887.1	918.8	1066.9	948	1022.2
FALSE	High	Master Protein	P05129	Protein kinase C gamma type OS=Homo sapiens OX=9606 GN=PRKCG PE=1 SV=3	0	12.642	10	4	5	2	1	697	78.4	7.46	58	4	0.854	1.119	0.763	0.0660843	0.328933	0.0251456	6.43	20.51	4.16	47	42.9	58.6	6.79	8.67	14.62	47	52.4	46.4	37.8	44.7	42.9	45.1	59.1	58.6
FALSE	High	Master Protein	P51149	Ras-related protein Rab-7a OS=Homo sapiens OX=9606 GN=RAB7A PE=1 SV=1	0	111.768	85	22	37	22	1	207	23.5	6.7	662	22	0.854	0.779	1.004	0.0638272	0.223398	0.917587	7.1	4.11	17.06	2668.2	2177.4	2150.9	14.54	8.94	4.88	2668.2	2784.4	2100.1	2279.2	2177.4	1911.7	1982.3	2150.9	2167.9
FALSE	High	Master Protein	P52815	39S ribosomal protein L12, mitochondrial OS=Homo sapiens OX=9606 GN=MRPL12 PE=1 SV=2	0	66.41	49	10	39	10	1	198	21.3	8.87	1067	10	0.854	0.935	0.914	0.193735	0.403233	0.0158709	14.93	15.37	0.91	1465.2	1347.4	1443.7	15.3	4.39	4.08	1380.5	1465.2	1829.4	1356.2	1251.8	1347.4	1443.7	1485.2	1369.7
FALSE	High	Master Protein	Q03135	Caveolin-1 OS=Homo sapiens OX=9606 GN=CAV1 PE=1 SV=4	0	44.513	54	12	20	12	1	178	20.5	6.02	201	12	0.855	0.889	0.864	0.26432	0.737657	0.77545	10.94	20.08	24.39	1784.8	1523.2	1763.6	17.05	20.9	16.32	1784.8	1983	1404.7	1835.6	1523.2	1200.3	1315.5	1783	1763.6
FALSE	High	Master Protein	P49755	Transmembrane emp24 domain-containing protein 10 OS=Homo sapiens OX=9606 GN=TMED10 PE=1 SV=2	0	81.396	56	18	32	18	1	219	25	7.44	651	18	0.855	0.964	0.855	0.0236989	0.425062	0.218709	3.79	9.31	3.18	2207.3	1918.2	2271.6	6.91	3.34	11.26	2140.9	2438.7	2207.3	1918.2	2011	1886.3	1893.4	2271.6	2350.8
FALSE	High	Master Protein	P05204	Non-histone chromosomal protein HMG-17 OS=Homo sapiens OX=9606 GN=HMGN2 PE=1 SV=3	0	49.655	78	16	19	12	1	90	9.4	9.99	234	16	0.855	0.994	0.772	0.26967	0.588259	0.0809209	15.25	8.95	3.73	3126.8	2322.1	3009.7	18.02	9.6	2.42	3126.8	3176.5	2261.6	2295.6	2714.5	2322.1	3106.7	3009.7	2963.1
FALSE	High	Master Protein	Q8WYQ3	Coiled-coil-helix-coiled-coil-helix domain-containing protein 10, mitochondrial OS=Homo sapiens OX=9606 GN=CHCHD10 PE=1 SV=1	0.003	4.777	16	1	1	1	1	142	14.1	7.84	69	1	0.855	0.992	0.86	0.162498	0.374058	0.436738	11.52	0.2	19.33	37.3	31	36	6.74	10.18	12.89	37.3	36.3	41.1	35.3	31	28.9	31.5	40.8	36
FALSE	High	Master Protein	Q9BTT0	Acidic leucine-rich nuclear phosphoprotein 32 family member E OS=Homo sapiens OX=9606 GN=ANP32E PE=1 SV=1	0	46.327	50	11	15	11	1	268	30.7	3.85	350	11	0.855	1.068	0.927	0.391543	0.95798	0.327985	6.52	13.89	13.18	1465.9	1412	1565.3	13.63	8.1	7.45	1465.9	1355.3	1758	1252.8	1468	1412	1565.3	1379.9	1582.7
FALSE	High	Master Protein	Q9BYH8	NF-kappa-B inhibitor zeta OS=Homo sapiens OX=9606 GN=NFKBIZ PE=1 SV=1	0.005	4.404	3	1	1	1	1	718	78	6.62	21	1	0.855	0.853	0.981	0.458344	0.958583	0.398329	16.5	14.44	3.08	31.1	23.9	26.5	20.95	7.9	21.57	31.5	21.2	31.1	22.8	23.9	26.6	23.3	26.5	35.1
FALSE	High	Master Protein	Q96GC5	39S ribosomal protein L48, mitochondrial OS=Homo sapiens OX=9606 GN=MRPL48 PE=1 SV=2	0	26.337	31	7	9	7	1	212	23.9	8.98	108	7	0.855	0.965	0.886	0.29652	0.676475	0.0318575	18.57	21.48	2.07	410.1	350.7	395.8	7.84	11.64	8.1	410.1	388.3	452.6	350.7	403.2	320.8	395.8	368.6	433
FALSE	High	Master Protein	P11172	Uridine 5'-monophosphate synthase OS=Homo sapiens OX=9606 GN=UMPS PE=1 SV=1	0	171.09	66	38	61	38	1	480	52.2	7.24	1262	38	0.855	0.803	1.033	0.0139588	0.00918223	0.0580188	2.2	1.34	0.11	5226.1	4470.5	4277.3	2.03	1.51	2.47	5211.3	5226.1	5404.2	4548.3	4470.5	4413.1	4405	4277.3	4195
FALSE	High	Master Protein	A0A0B4J2F0	Protein PIGBOS1 OS=Homo sapiens OX=9606 GN=PIGBOS1 PE=3 SV=1	0	10.598	26	3	4	3	1	54	6.3	8.5	77	3	0.856	0.913	0.913	0.186594	0.0829474	0.416281	14.08	3.3	8.78	401.2	343.3	366.6	6.12	9.62	2.73	390.1	401.2	438	377	343.3	310.9	356.1	366.6	376.1
FALSE	High	Master Protein	P29084	Transcription initiation factor IIE subunit beta OS=Homo sapiens OX=9606 GN=GTF2E2 PE=1 SV=1	0	101.989	69	26	29	26	1	291	33	9.66	444	26	0.856	0.839	1.036	0.0295176	0.015953	0.0296263	0.38	1.95	0.27	2086.8	1798.5	1753.9	3.06	1.15	1.38	2101.9	2086.8	1986	1798.5	1779.3	1820.5	1762.7	1753.9	1717.4
FALSE	High	Master Protein	P05114	Non-histone chromosomal protein HMG-14 OS=Homo sapiens OX=9606 GN=HMGN1 PE=1 SV=3	0	45.679	68	11	14	11	1	100	10.7	9.6	145	11	0.856	0.802	1.031	0.45053	0.685643	0.843794	4.36	0.71	5.04	1372.7	1127.5	1113.1	17.71	4.02	7.79	1372.7	1387.2	996.1	1127.5	1187	1097.1	1093.2	1258.1	1113.1
FALSE	High	Master Protein	Q969V5	Mitochondrial ubiquitin ligase activator of NFKB 1 OS=Homo sapiens OX=9606 GN=MUL1 PE=1 SV=1	0	38.201	43	12	13	12	1	352	39.8	8.13	254	12	0.856	0.948	0.891	0.11113	0.113837	0.183992	9.25	1.86	0.1	972.2	830	922.2	8.95	0.73	6.37	875.8	972.2	1048.3	830	832	820.7	829.9	922.2	934.1
FALSE	High	Master Protein	P78545	ETS-related transcription factor Elf-3 OS=Homo sapiens OX=9606 GN=ELF3 PE=1 SV=1	0	12.1	12	4	4	4	1	371	41.4	5.77	42	4	0.856	0.691	1.313	0.805402	0.0519444	0.0678512	11.69	10.67	8.31	233.9	200.2	138.4	17.17	11.62	9.51	237.9	233.9	172.2	181.7	200.2	228.6	138.4	136.9	161.6
FALSE	High	Master Protein	Q14061	Cytochrome c oxidase copper chaperone OS=Homo sapiens OX=9606 GN=COX17 PE=1 SV=2	0	24.296	84	6	6	6	1	63	6.9	7.24	91	6	0.856	0.843	1.035	0.205679	0.0670327	0.718565	15.88	1.95	1.79	663.2	567.8	597.5	7.22	9.04	6.01	637.8	663.2	732.3	625.8	567.8	522.6	597.5	617.3	548.6
FALSE	High	Master Protein	Q8TAP9	M-phase-specific PLK1-interacting protein OS=Homo sapiens OX=9606 GN=MPLKIP PE=1 SV=1	0	9.336	22	2	2	2	1	179	19.1	10.23	94	2	0.856	0.596	1.436	0.0966442	0.134753	0.534078	3.5	1.29	8.62	34.6	30.5	21.3	7.57	18.4	20.12	35.7	30.8	34.6	30.5	21.8	30.6	21.3	20.1	28.8
FALSE	High	Master Protein	P52926	High mobility group protein HMGI-C OS=Homo sapiens OX=9606 GN=HMGA2 PE=1 SV=1	0	33.703	54	10	13	10	1	109	11.8	10.62	299	10	0.856	1.049	0.818	0.323959	0.248601	0.000996372	1.15	1.67	0.89	2337	2034.1	2464.5	9.24	2.96	2.54	2337	2375.8	1999.8	1979.7	2034.1	2100.2	2451.9	2567.3	2464.5
FALSE	High	Master Protein	Q9BRR6	ADP-dependent glucokinase OS=Homo sapiens OX=9606 GN=ADPGK PE=1 SV=1	0	37.444	24	8	12	8	1	497	54.1	6.2	255	8	0.856	0.822	1.028	0.190893	0.335364	0.984448	3.87	2.29	1.96	886.5	759.1	745	11.98	2.14	3.91	927.7	886.5	734.4	766.1	759.1	735.3	745	785.9	728.7
FALSE	High	Master Protein	Q6P087	Mitochondrial mRNA pseudouridine synthase RPUSD3 OS=Homo sapiens OX=9606 GN=RPUSD3 PE=1 SV=3	0	33.583	32	10	11	10	1	351	38.4	10.32	227	10	0.856	0.892	0.933	0.0865805	0.14215	0.136737	8.23	1.02	4.92	933	799	880.1	3.5	5.9	5.17	933	926.3	986.9	799	853.2	758.6	824.8	880.1	914.3
FALSE	High	Master Protein	Q8NB49	Phospholipid-transporting ATPase IG OS=Homo sapiens OX=9606 GN=ATP11C PE=1 SV=3	0	79.393	26	23	24	23	1	1132	129.4	6.67	455	23	0.856	0.848	1.01	0.108153	0.0307171	0.569343	0	4.09	8.46	2273.8	2034.3	2013.8	2.94	5.63	5.84	2247.5	2375.5	2273.8	2176.1	2034.3	1947.2	1832	2044.2	2013.8
FALSE	High	Master Protein	Q7Z5G4	Golgin subfamily A member 7 OS=Homo sapiens OX=9606 GN=GOLGA7 PE=1 SV=2	0	19.153	39	5	5	5	1	137	15.8	7.05	76	5	0.856	0.899	0.902	0.202529	0.100979	0.570782	12.73	6.63	22.28	436	362.9	402.1	7.35	13.04	9.57	436	423.7	486	417.1	362.9	321.6	360.6	437	402.1
FALSE	High	Master Protein	Q9ULD4	Bromodomain and PHD finger-containing protein 3 OS=Homo sapiens OX=9606 GN=BRPF3 PE=1 SV=2	0	29.252	9	11	12	6	1	1205	135.7	6.58	152	11	0.856	0.972	0.859	0.0307489	0.511472	0.0359764	3.37	3.98	4.96	736.2	630.5	714.1	0.25	5.42	4.53	738.5	736.2	734.9	652	630.5	585.8	758.8	714.1	695.1
FALSE	High	Master Protein	Q9UQ90	Paraplegin OS=Homo sapiens OX=9606 GN=SPG7 PE=1 SV=2	0	109.031	46	29	36	29	1	795	88.2	8.69	658	29	0.857	1.038	0.814	0.208337	0.726396	0.477019	16.44	2.1	14.14	2255.8	2092.4	2313.1	5.03	16.3	15.19	2255.8	2442.6	2229.4	2224.5	2092.4	1612.2	1890.8	2313.1	2570.2
FALSE	High	Master Protein	O95817	BAG family molecular chaperone regulator 3 OS=Homo sapiens OX=9606 GN=BAG3 PE=1 SV=3	0	175.164	74	37	74	37	1	575	61.6	6.95	1379	37	0.857	0.989	0.901	0.0332023	0.33665	0.0569077	5.27	1.6	1.71	3881.1	3334.5	3757.4	1.33	6.09	3.08	3881.1	3892.4	3798.2	3496.5	3334.5	3096.2	3881.8	3757.4	3650
FALSE	High	Master Protein	O95834	Echinoderm microtubule-associated protein-like 2 OS=Homo sapiens OX=9606 GN=EML2 PE=1 SV=1	0	70.736	33	19	19	18	1	649	70.6	6.32	356	19	0.857	0.939	0.931	0.0330354	0.167519	0.0762994	4.81	2.94	2.67	1233.9	1072.6	1159.1	4.38	2.14	3.58	1232.5	1233.9	1329.1	1102.6	1057.1	1072.6	1183.8	1103.6	1159.1
FALSE	High	Master Protein	Q8IWU2	Serine/threonine-protein kinase LMTK2 OS=Homo sapiens OX=9606 GN=LMTK2 PE=1 SV=2	0	58.24	20	17	17	16	1	1503	164.8	4.48	271	17	0.857	0.854	1.023	0.0368472	0.0135057	0.920105	4.83	2.56	0.65	854.7	732.2	725.7	4.14	1.02	3.28	818.2	854.7	888.9	742.4	732.2	727.8	725.7	759.2	712.6
FALSE	High	Master Protein	P56381	ATP synthase subunit epsilon, mitochondrial OS=Homo sapiens OX=9606 GN=ATP5F1E PE=1 SV=2	0	14.563	75	7	8	7	1	51	5.8	9.92	60	7	0.857	1.062	0.932	0.162205	0.970374	0.205646	0.4	0.37	5.67	444.9	438.7	468.9	8.75	8.48	2.56	444.9	441.6	513.9	441.1	378.3	438.7	473.6	451	468.9
FALSE	High	Master Protein	Q9Y3B9	RRP15-like protein OS=Homo sapiens OX=9606 GN=RRP15 PE=1 SV=2	0	59.243	43	20	24	20	1	282	31.5	5.52	285	20	0.857	0.897	0.992	0.0833461	0.0757651	0.326031	2.29	4.4	0.68	1465	1265.6	1314.3	2.91	4.07	2.32	1465	1477	1398.9	1228.9	1265.6	1331.3	1314.3	1336.2	1276.1
FALSE	High	Master Protein	Q8IYW5	E3 ubiquitin-protein ligase RNF168 OS=Homo sapiens OX=9606 GN=RNF168 PE=1 SV=1	0	14.06	8	4	4	4	1	571	65	7.96	57	4	0.857	0.906	1.016	0.291308	0.0511492	0.863852	4.16	2.31	17.97	201.5	173.7	172.5	5.05	8	7.56	210.8	201.5	190.5	173.7	172.6	198.3	194.5	172.5	169.8
FALSE	High	Master Protein	Q16890	Tumor protein D53 OS=Homo sapiens OX=9606 GN=TPD52L1 PE=1 SV=1	0	15.661	22	5	5	5	1	204	22.4	5.62	91	5	0.857	0.703	1.378	0.111145	0.0471978	0.07419	1.01	4.42	17.98	332.8	301.2	218.6	7.88	4.02	10.96	310.9	332.8	363.5	301.2	285.2	308.6	218.6	199.8	248.1
FALSE	High	Master Protein	P52655	Transcription initiation factor IIA subunit 1 OS=Homo sapiens OX=9606 GN=GTF2A1 PE=1 SV=1	0	12.958	9	4	4	4	1	376	41.5	4.55	79	4	0.857	0.953	0.997	0.0776452	0.231133	0.562204	1.78	2.72	5.1	552.4	483.7	493.1	4.46	2.76	9.77	517.6	552.4	564.4	491.5	465.7	483.7	493.1	548.5	451.5
FALSE	High	Master Protein	Q09028	Histone-binding protein RBBP4 OS=Homo sapiens OX=9606 GN=RBBP4 PE=1 SV=3	0	68.884	32	16	26	8	1	425	47.6	4.89	522	16	0.857	0.929	1.042	0.26933	0.185928	0.791367	6.11	2.68	6.55	1280.7	1112.2	1126.5	7.32	6.13	5.46	1280.7	1187.3	1374.8	1097.6	1225.9	1112.2	1190.2	1067.2	1126.5
FALSE	High	Master Protein	O15375	Monocarboxylate transporter 6 OS=Homo sapiens OX=9606 GN=SLC16A5 PE=2 SV=1	0.008	3.821	3	1	1	1	1	505	55	8.22	18	1	0.857	0.826	1.031	0.202236	0.0325144	0.432044	0.8	4.98	8.74	26	22.3	21	7.98	16.37	9.6	22.9	26	26.7	19.5	22.3	26.9	18.9	21	22.9
FALSE	High	Master Protein	P47985	Cytochrome b-c1 complex subunit Rieske, mitochondrial OS=Homo sapiens OX=9606 GN=UQCRFS1 PE=1 SV=2	0	72.34	55	17	24	17	1	274	29.6	8.32	391	17	0.857	0.928	0.918	0.349101	0.0419181	0.659829	18.92	0.88	15.24	2228.3	1910	2081.4	10.86	9.75	9.01	1914.9	2228.3	2377.4	2046.7	1910	1683.8	1776.5	2090	2081.4
FALSE	High	Master Protein	O43181	NADH dehydrogenase [ubiquinone] iron-sulfur protein 4, mitochondrial OS=Homo sapiens OX=9606 GN=NDUFS4 PE=1 SV=1	0	41.771	36	9	11	9	1	175	20.1	10.3	161	9	0.857	0.964	0.946	0.0509885	0.470199	0.171921	5.51	11.12	0.93	797	678.3	768.4	0.44	6.16	9.17	797.4	791.2	797	732.1	678.3	648.7	768.4	685.6	824
FALSE	High	Master Protein	Q16526	Cryptochrome-1 OS=Homo sapiens OX=9606 GN=CRY1 PE=1 SV=1	0	31.779	20	10	11	9	1	586	66.4	8	171	10	0.857	0.843	1.017	0.533226	0.350304	0.315552	5.93	3.72	2.94	361	332.6	326.9	14.56	5.86	4.79	361	410.3	305.8	309.5	332.6	347.9	304.2	326.9	333.5
FALSE	High	Master Protein	Q8IUE6	Histone H2A type 2-B OS=Homo sapiens OX=9606 GN=HIST2H2AB PE=1 SV=3	0	41.542	48	11	52	2	1	130	14	10.89	671	11	0.858	0.893	0.915	0.0806985	0.0861675	0.109206	0.97	7.01	6.21	253.8	209.9	229.4	7.09	4.88	1.1	253.8	242.6	278.4	217.7	209.9	197.6	226.6	231.6	229.4
FALSE	High	Master Protein	Q9HAJ7	Histone deacetylase complex subunit SAP30L OS=Homo sapiens OX=9606 GN=SAP30L PE=1 SV=1	0	15.963	27	5	6	5	1	183	20.9	9.36	83	5	0.858	1.013	0.861	0.0178807	0.794637	0.0133058	2.61	2.6	3.08	405.3	357.4	415.2	3.55	1.61	1.74	405.3	399.1	426.9	347.7	357.7	357.4	417.7	415.2	404.2
FALSE	High	Master Protein	P49821	NADH dehydrogenase [ubiquinone] flavoprotein 1, mitochondrial OS=Homo sapiens OX=9606 GN=NDUFV1 PE=1 SV=4	0	112.386	64	30	38	30	1	464	50.8	8.21	760	30	0.858	0.924	0.968	0.0722833	0.0341577	0.282999	6.12	1.73	1.76	2800	2442.1	2523.7	3.2	10.98	1.69	2847	2800	2675.3	2442.1	2536.5	2051.1	2523.7	2506.8	2588.3
FALSE	High	Master Protein	Q96GC9	Vacuole membrane protein 1 OS=Homo sapiens OX=9606 GN=VMP1 PE=1 SV=1	0	13.984	13	3	6	3	1	406	46.2	6.95	167	3	0.858	0.876	0.979	0.0681547	0.373493	0.555454	3.93	0.16	13.48	419.3	367.7	414.6	9.63	8.02	12.8	392.1	473.1	419.3	367.7	405.8	346.7	343.1	442.4	414.6
FALSE	High	Master Protein	Q9UBV2	Protein sel-1 homolog 1 OS=Homo sapiens OX=9606 GN=SEL1L PE=1 SV=3	0	117.182	46	28	34	28	1	794	88.7	5.39	873	28	0.858	0.943	0.898	0.0664352	0.0174804	0.0991194	1.99	1.7	3.75	2249.3	1737.7	2149.2	8.12	6.52	7.87	1989.3	2249.3	2329.3	1737.7	1929.6	1717.8	1876.6	2165.6	2149.2
FALSE	High	Master Protein	Q16236	Nuclear factor erythroid 2-related factor 2 OS=Homo sapiens OX=9606 GN=NFE2L2 PE=1 SV=3	0	16.364	9	5	5	5	1	605	67.8	4.78	94	5	0.858	0.881	0.951	0.00302001	0.0557886	0.301481	0.61	4.07	5.24	424.3	364	363.5	2.33	3.82	5.61	424.3	409.1	427.4	364	343	368.7	398.3	363.5	360.7
FALSE	High	Master Protein	Q96G23	Ceramide synthase 2 OS=Homo sapiens OX=9606 GN=CERS2 PE=1 SV=1	0	12.29	12	4	4	4	1	380	44.8	8.98	56	4	0.858	1.088	0.774	0.0319755	0.313957	0.0894896	4.2	2.91	1.74	335.6	290.7	336.6	4.91	8.89	7.47	309.5	335.6	338.9	255.3	304	290.7	336.6	375.8	327
FALSE	High	Master Protein	Q05639	Elongation factor 1-alpha 2 OS=Homo sapiens OX=9606 GN=EEF1A2 PE=1 SV=1	0	186.072	69	41	145	21	1	463	50.4	9.03	2064	41	0.858	0.906	0.947	0.2752	0.687084	0.242021	2.3	9.28	7.03	3215.3	2700.2	2908.5	13.81	3.54	4.97	3263.6	3215.3	2523	2799.7	2700.2	2608.3	2956.8	2908.5	2690.8
FALSE	High	Master Protein	P33991	DNA replication licensing factor MCM4 OS=Homo sapiens OX=9606 GN=MCM4 PE=1 SV=5	0	289.777	68	65	99	64	1	863	96.5	6.74	1944	65	0.858	0.81	1.079	0.105792	0.0542617	0.0104772	9.62	5.99	0.95	6799.4	6103.5	5640.8	10.71	2.69	1.46	6558.7	6799.4	7982.1	6123.1	5833.7	6103.5	5640.8	5658.8	5508.5
FALSE	High	Master Protein	Q8TCF1	AN1-type zinc finger protein 1 OS=Homo sapiens OX=9606 GN=ZFAND1 PE=1 SV=1	0	16.423	22	7	8	7	1	268	30.8	7.39	84	7	0.858	1.019	0.847	0.0126447	0.686843	0.18201	1.63	5.12	0.65	1179.2	1011.7	1167	9.79	7.32	3	1179.2	1107	1338.2	1011.7	988.6	1131	1201.7	1131.7	1167
FALSE	High	Master Protein	Q16637	Survival motor neuron protein OS=Homo sapiens OX=9606 GN=SMN1 PE=1 SV=1	0	49.254	42	13	19	13	1	294	31.8	6.55	319	13	0.858	0.887	0.994	0.00500307	0.0213858	0.360647	0.82	2.75	0.93	1421.5	1210.4	1234.4	3.86	5.31	3.83	1468.8	1359.7	1421.5	1294.5	1166.7	1210.4	1302.8	1210.5	1234.4
FALSE	High	Master Protein	Q9BYG3	MKI67 FHA domain-interacting nucleolar phosphoprotein OS=Homo sapiens OX=9606 GN=NIFK PE=1 SV=1	0	109.512	68	26	30	26	1	293	34.2	9.88	560	26	0.858	0.952	0.923	0.113244	0.364355	0.00804219	10.62	10	0.06	2711	2446.6	2651.1	9.86	3.62	2.34	2711	2644	3158.4	2326.3	2496.9	2446.6	2580.8	2651.1	2704.2
FALSE	High	Master Protein	Q92626	Peroxidasin homolog OS=Homo sapiens OX=9606 GN=PXDN PE=1 SV=2	0	128.717	30	35	37	35	1	1479	165.2	7.17	695	35	0.858	0.888	0.96	0.0441166	0.0637423	0.0155655	5.6	5.84	0.86	1812.3	1536.5	1600.1	4.84	1.8	0.87	1875.1	1812.3	1703.1	1501.2	1555.4	1536.5	1582.3	1600.1	1609.6
FALSE	High	Master Protein	Q04912	Macrophage-stimulating protein receptor OS=Homo sapiens OX=9606 GN=MST1R PE=1 SV=3	0	33.332	11	9	9	8	1	1400	152.1	6.55	224	9	0.858	0.942	0.896	0.00265773	0.196502	0.344841	1.19	4.19	1.73	269.3	231.1	250.2	1.26	2.64	7.24	272.3	269.3	265.5	236.2	231.1	224.1	226.8	250.2	261.9
FALSE	High	Master Protein	Q9HBT8	Zinc finger protein 286A OS=Homo sapiens OX=9606 GN=ZNF286A PE=1 SV=1	0	8.769	5	3	3	1	1	521	60.1	8.32	72	3	0.858	1.142	0.865	0.38249	0.638149	0.0976555	13.62	5.69	6.34	49.1	44.2	55.4	12.41	9.77	5.04	49.1	58.8	46.7	42.1	44.2	50.7	56.1	55.4	51
FALSE	High	Master Protein	P13667	Protein disulfide-isomerase A4 OS=Homo sapiens OX=9606 GN=PDIA4 PE=1 SV=2	0	320.503	66	69	123	69	1	645	72.9	5.07	2041	69	0.858	0.842	1.016	0.00238449	0.0115027	0.282133	1.04	0.36	0.9	11003.1	9539.4	9268.1	1.23	0.97	4.11	11218.6	11003.1	10967.1	9539.4	9595.4	9414.7	9448.1	9268.1	8726.2
FALSE	High	Master Protein	Q9Y3P4	Rhomboid domain-containing protein 3 OS=Homo sapiens OX=9606 GN=RHBDD3 PE=2 SV=1	0	9.729	11	3	3	3	1	386	40.5	6.58	83	3	0.858	0.987	1.041	0.261382	0.553639	0.938662	8.79	16.95	21.75	60.4	49.8	41.7	20.48	9.04	28.71	63.1	60.4	42.3	49.8	51.8	43.5	41.7	41.7	66.6
FALSE	High	Master Protein	Q8NC96	Adaptin ear-binding coat-associated protein 1 OS=Homo sapiens OX=9606 GN=NECAP1 PE=1 SV=2	0	32.358	33	8	10	7	1	275	29.7	6.8	222	8	0.859	0.942	0.908	0.276997	0.960228	0.0151117	0.37	3.43	0.67	787.5	682.8	755.9	11.42	2.39	3.76	826.8	787.5	661	707.4	676.1	682.8	778.9	755.9	722.6
FALSE	High	Master Protein	Q9BWF2	E3 ubiquitin-protein ligase TRAIP OS=Homo sapiens OX=9606 GN=TRAIP PE=1 SV=1	0	10.383	9	3	3	3	1	469	53.3	8.48	28	3	0.859	0.963	0.927	0.04958	0.390677	0.29208	4.32	7.98	11.55	174.3	155.6	168	13.13	7.39	2.16	165.7	174.3	211.2	142.3	155.6	165	168.9	162.3	168
FALSE	High	Master Protein	Q6DHV7	Adenosine deaminase-like protein OS=Homo sapiens OX=9606 GN=ADAL PE=2 SV=2	0.001	6.731	6	2	2	2	1	355	40.2	6.32	30	2	0.859	0.825	1.115	0.0459371	0.0201852	0.0928402	0.92	1.25	2.82	132	112.4	104.2	7.72	3.72	4.83	132	137.8	118.4	112.4	118.4	110.2	108.9	98.9	104.2
FALSE	High	Master Protein	Q9UMS0	NFU1 iron-sulfur cluster scaffold homolog, mitochondrial OS=Homo sapiens OX=9606 GN=NFU1 PE=1 SV=2	0	22.063	34	7	7	7	1	254	28.4	5.07	173	7	0.859	0.932	0.922	0.241181	0.252668	0.241434	12.46	2.87	10.29	534.6	459.2	493.1	15.9	10.11	2.18	534.6	517.6	684.9	459.2	495.3	404.3	498.2	477.6	493.1
FALSE	High	Master Protein	Q8N9F7	Lysophospholipase D GDPD1 OS=Homo sapiens OX=9606 GN=GDPD1 PE=1 SV=2	0	14.819	18	4	4	4	1	314	36.1	8.47	81	4	0.859	1.025	0.844	0.156551	0.699474	0.0069424	9.38	5.95	0.66	250.9	205.2	243.2	13.94	9.94	7.59	224.9	250.9	295.8	193.2	234	205.2	230.4	243.2	267.4
FALSE	High	Master Protein	P08579	U2 small nuclear ribonucleoprotein B'' OS=Homo sapiens OX=9606 GN=SNRPB2 PE=1 SV=1	0	53.379	53	14	20	11	1	225	25.5	9.72	394	14	0.859	1.084	0.898	0.246183	0.632446	0.480303	14.58	6.04	18.2	932.5	902.4	1004.6	34.22	10.93	7.77	932.5	927	1616.5	801	902.4	997.8	1051.8	902	1004.6
FALSE	High	Master Protein	P39656	Dolichyl-diphosphooligosaccharide--protein glycosyltransferase 48 kDa subunit OS=Homo sapiens OX=9606 GN=DDOST PE=1 SV=4	0	58.733	38	17	19	17	1	456	50.8	6.55	337	17	0.859	0.987	0.873	0.00043812	0.613897	0.335654	0.3	12.88	10.35	1357.6	1166.2	1388.6	6	6.52	13.6	1357.6	1454.9	1291.7	1166.2	1253.1	1100.7	1106.3	1388.6	1436
FALSE	High	Master Protein	O15239	NADH dehydrogenase [ubiquinone] 1 alpha subcomplex subunit 1 OS=Homo sapiens OX=9606 GN=NDUFA1 PE=1 SV=1	0.007	4.03	17	2	2	2	1	70	8.1	8.84	0	2	0.859	1.005	0.855	0.332452	0.871056	0.175222	16.77	81.67	1.11	94.3	81	101.2	62.1	8.46	18.11	94.3	74.4	224.1	81	73.7	87.4	94.8	101.2	131.8
FALSE	High	Master Protein	Q9H061	Transmembrane protein 126A OS=Homo sapiens OX=9606 GN=TMEM126A PE=1 SV=1	0	34.658	58	9	11	9	1	195	21.5	9.26	192	9	0.859	0.919	0.935	0.487044	0.582134	0.924237	3.35	13.47	26.03	452.8	478.3	482.6	13.83	16.97	16.28	452.8	556.8	433	502.5	478.3	360.6	371.2	482.6	511.6
FALSE	High	Master Protein	Q9NNW7	Thioredoxin reductase 2, mitochondrial OS=Homo sapiens OX=9606 GN=TXNRD2 PE=1 SV=3	0	59.21	40	16	20	14	1	524	56.5	7.5	458	16	0.859	0.937	0.917	0.15827	0.411064	0.0655866	6.01	1.33	4.78	1634.1	1404.1	1537.2	7.46	2.44	2.5	1487.2	1634.1	1726.2	1462.9	1404.1	1401.8	1537.2	1601.8	1531.9
FALSE	High	Master Protein	Q96RF0	Sorting nexin-18 OS=Homo sapiens OX=9606 GN=SNX18 PE=1 SV=2	0	40.372	19	11	12	11	1	628	68.9	5.68	182	11	0.859	1.001	0.903	0.0770388	0.891045	0.0368442	0.1	8.05	2.84	969.5	838.7	975.7	2.98	3.07	4.57	976.9	924.3	969.5	838.7	880.8	833	978.2	901.6	975.7
FALSE	High	Master Protein	Q8WYQ9	Zinc finger CCHC domain-containing protein 14 OS=Homo sapiens OX=9606 GN=ZCCHC14 PE=2 SV=1	0.004	4.588	1	1	1	1	1	949	100	8.18	64	1	0.859	0.799	0.932	0.0911985	0.131314	0.807001	5.27	2.77	1.44	23.8	18.4	19.4	6.7	10.06	16.38	24.3	21.4	23.8	17.9	18.4	21.5	19.4	23	16.6
FALSE	High	Master Protein	Q9NYA4	Myotubularin-related protein 4 OS=Homo sapiens OX=9606 GN=MTMR4 PE=1 SV=2	0	12.382	5	4	4	4	1	1195	133.3	6.04	78	4	0.86	0.824	0.949	0.949905	0.988757	0.812882	9.91	6.19	6.56	129.2	101	110.3	33.65	11.61	2.45	142.6	129.2	70.4	122.6	101	100.7	110.3	111.6	106.5
FALSE	High	Master Protein	Q6UXV4	MICOS complex subunit MIC27 OS=Homo sapiens OX=9606 GN=APOOL PE=1 SV=1	0	66.594	73	18	19	18	1	268	29.1	9.52	379	18	0.86	0.88	0.815	0.282783	0.350266	0.390276	16.15	6.62	16.97	2194.2	1886.3	2161.6	14.94	14.59	15.27	1942	2194.2	2607.1	1915.5	1886.3	1458.6	1708.7	2161.6	2313.9
FALSE	High	Master Protein	Q96GN5	Cell division cycle-associated 7-like protein OS=Homo sapiens OX=9606 GN=CDCA7L PE=1 SV=2	0	49.748	33	16	17	15	1	454	52.2	5.74	214	16	0.86	0.952	0.903	0.0126955	0.313213	0.124384	1.61	8.4	2.52	746.5	642	710.7	6.47	4.07	1.58	714.1	746.5	810.4	638.9	642	686.6	722.3	699.8	710.7
FALSE	High	Master Protein	Q9NWW7	Uncharacterized protein C2orf42 OS=Homo sapiens OX=9606 GN=C2orf42 PE=1 SV=1	0	12.501	8	4	4	4	1	574	64	8.92	62	4	0.86	0.967	0.901	0.166002	0.0921582	0.254609	13.13	1.78	12.68	247.4	229.3	239.1	5.63	15.44	4.02	239.2	247.4	266.7	176.8	238.2	229.3	236.3	254.4	239.1
FALSE	High	Master Protein	P50616	Protein Tob1 OS=Homo sapiens OX=9606 GN=TOB1 PE=1 SV=1	0	9.238	12	2	2	2	1	345	38.1	6.93	73	2	0.86	0.837	0.824	0.296042	0.284386	0.526437	17.33	10.62	11.63	89.3	73.2	84.8	15.66	18.25	8.83	85.1	89.3	113	73.2	88.9	61.8	88.9	84.8	74.7
FALSE	High	Master Protein	Q9BUM1	Glucose-6-phosphatase 3 OS=Homo sapiens OX=9606 GN=G6PC3 PE=1 SV=2	0	8.594	6	2	2	2	1	346	38.7	8.21	67	2	0.86	0.918	0.937	0.39707	0.349172	0.851272	15.85	13.88	31.58	50.1	41.7	46	20.4	2.66	31.39	37.4	56.7	50.1	40.9	41.7	43.1	30.5	46	58.9
FALSE	High	Master Protein	Q96GZ6	Solute carrier family 41 member 3 OS=Homo sapiens OX=9606 GN=SLC41A3 PE=1 SV=2	0.001	8.044	6	2	2	1	1	507	54.7	7.83	64	2	0.86	0.562	0.71	0.311741	0.633473	0.800269	12.6	10.31	21.65	21.4	11.4	16.1	49.55	37.94	30.74	21.4	28.7	9.3	18.4	11.4	8.9	9.4	17.7	16.1
FALSE	High	Master Protein	Q9H3J6	Probable peptide chain release factor C12orf65, mitochondrial OS=Homo sapiens OX=9606 GN=C12orf65 PE=2 SV=1	0	9.245	24	4	4	3	1	166	18.8	9.8	65	4	0.86	0.938	0.917	0.396977	0.946363	0.127989	17.28	2.34	1.38	222.6	191.6	220.5	5.74	15.55	9.91	222.6	214	239.4	191.6	234.1	173.6	208.8	220.5	252.3
FALSE	High	Master Protein	Q9P2K3	REST corepressor 3 OS=Homo sapiens OX=9606 GN=RCOR3 PE=1 SV=2	0	61.032	38	18	20	14	1	495	55.5	8.27	320	18	0.86	0.896	0.986	0.0149502	0.0596067	0.250095	3.06	4.85	0.26	1491.6	1315.6	1335.8	4.56	2.91	0.91	1455.2	1491.6	1588.5	1252.1	1319.2	1315.6	1356.4	1334.5	1335.8
FALSE	High	Master Protein	P13646	Keratin, type I cytoskeletal 13 OS=Homo sapiens OX=9606 GN=KRT13 PE=1 SV=4	0	33.904	21	11	11	3	1	458	49.6	4.96	172	11	0.861	0.913	0.938	0.907888	0.957985	0.950186	23.12	25.52	54.43	152.5	132.7	141.5	18.05	53.6	27.38	139.3	152.5	195.4	119.9	295.5	132.7	219.4	141.5	139.3
FALSE	High	Master Protein	Q12840	Kinesin heavy chain isoform 5A OS=Homo sapiens OX=9606 GN=KIF5A PE=1 SV=2	0	65.598	15	19	21	2	1	1032	117.3	5.9	304	19	0.861	0.842	1.063	0.124679	0.134599	0.565795	7.37	8.6	3.84	73.2	65	61.3	13.95	1.87	5.9	73.2	70.8	90.8	63	65	65.1	66.7	61.3	59.6
FALSE	High	Master Protein	Q9NV56	MRG/MORF4L-binding protein OS=Homo sapiens OX=9606 GN=MRGBP PE=1 SV=1	0	18.721	25	6	7	6	1	204	22.4	5.83	113	6	0.861	0.976	0.989	0.408146	0.629747	0.365116	9.94	18.32	1.22	764.5	659.7	742.7	11.15	6.4	6.72	764.5	673.3	842.8	658	734.7	659.7	746.5	661.3	742.7
FALSE	High	Master Protein	Q4VC44	FLYWCH-type zinc finger-containing protein 1 OS=Homo sapiens OX=9606 GN=FLYWCH1 PE=1 SV=2	0	20.741	13	6	7	5	1	716	80.1	8.34	130	6	0.861	0.912	0.928	0.0338954	0.0637805	0.151757	3.03	4.72	7.33	251.6	216.5	221	8.63	3.53	7.6	231.9	275.5	251.6	205.1	219.3	216.5	221	220.7	251.2
FALSE	High	Master Protein	Q6ZRP7	Sulfhydryl oxidase 2 OS=Homo sapiens OX=9606 GN=QSOX2 PE=1 SV=3	0	71.429	28	19	24	19	1	698	77.5	7.72	321	19	0.861	0.995	0.865	0.345015	0.386685	0.487444	4.19	1.12	5.05	1786.1	1537.3	1776.4	8.46	4.64	10.91	1556.5	1826.8	1786.1	1648.8	1512.4	1537.3	1486.2	1776.4	1830.8
FALSE	High	Master Protein	P23434	Glycine cleavage system H protein, mitochondrial OS=Homo sapiens OX=9606 GN=GCSH PE=1 SV=2	0	24.358	34	3	13	3	1	173	18.9	4.88	390	3	0.861	0.997	0.972	0.399128	0.602436	0.314561	20.12	15.09	3.74	578	497.5	567.9	13.03	9.7	9.4	578	516.7	668.9	497.5	566.6	470.4	576.2	484	567.9
FALSE	High	Master Protein	P12931	Proto-oncogene tyrosine-protein kinase Src OS=Homo sapiens OX=9606 GN=SRC PE=1 SV=3	0	127.434	56	33	41	23	1	536	59.8	7.42	787	33	0.861	0.773	1.113	0.102058	0.00173167	0.0889207	0.14	0.23	0.2	2793.6	2427.8	2158.9	1.42	5.47	3.29	2742.6	2793.6	2820.2	2650.1	2401.9	2427.8	2052.7	2185.2	2158.9
FALSE	High	Master Protein	P48651	Phosphatidylserine synthase 1 OS=Homo sapiens OX=9606 GN=PTDSS1 PE=1 SV=1	0	17.417	13	5	5	5	1	473	55.5	8.43	110	5	0.861	1.011	0.788	0.101305	0.774015	0.0527371	4.47	14.56	5.53	472.3	354.1	478.1	8.53	13.45	6.66	472.3	483.6	411.3	339.3	433.3	354.1	430.6	478.1	489
FALSE	High	Master Protein	Q8N3C7	CAP-Gly domain-containing linker protein 4 OS=Homo sapiens OX=9606 GN=CLIP4 PE=1 SV=1	0	51.54	28	15	17	15	1	705	76.3	8.7	278	15	0.861	0.858	0.988	0.0190592	0.0645763	0.356867	1.72	4.68	2.37	837.8	721.2	731.4	6.26	2.81	1.09	890.9	837.8	786	722.3	721.2	687.3	731.4	733.1	718.6
FALSE	High	Master Protein	O94776	Metastasis-associated protein MTA2 OS=Homo sapiens OX=9606 GN=MTA2 PE=1 SV=1	0	185.642	77	54	67	47	1	668	75	9.66	890	54	0.861	0.944	0.952	0.0913655	0.289695	0.428953	6.91	6.68	5.68	3691.3	3486	3546.6	13.42	8.82	4.06	3576.1	3691.3	4543.2	3079	3486	3665.8	3377.2	3546.6	3661.9
FALSE	High	Master Protein	Q7Z2K6	Endoplasmic reticulum metallopeptidase 1 OS=Homo sapiens OX=9606 GN=ERMP1 PE=1 SV=2	0	53.29	16	16	18	16	1	904	100.2	7.52	349	16	0.861	0.901	0.92	0.0639982	0.48795	0.137497	4.65	8.7	4.85	1839.6	1469	1743	8.44	8.72	7.8	1839.6	1935.1	1636.9	1414.6	1666.1	1469	1537	1782.2	1743
FALSE	High	Master Protein	Q14696	LRP chaperone MESD OS=Homo sapiens OX=9606 GN=MESD PE=1 SV=2	0	47.04	49	13	20	13	1	234	26.1	7.78	351	13	0.861	0.781	1.026	0.0377291	0.0197969	0.23088	1.98	0.87	2.07	1986.8	1706.7	1655	5.01	1.16	3.82	1947.2	1986.8	2139.3	1706.7	1710.6	1674.7	1663	1655	1551.9
FALSE	High	Master Protein	Q9Y3D3	28S ribosomal protein S16, mitochondrial OS=Homo sapiens OX=9606 GN=MRPS16 PE=1 SV=1	0	43.836	61	11	19	11	1	137	15.3	9.5	321	11	0.861	0.883	0.871	0.111309	0.297065	0.129089	5.13	4.76	3.78	1459.5	1256.6	1372.1	6.52	6.08	7.48	1459.5	1443.6	1621.3	1256.6	1301	1154.4	1288.2	1372.1	1494.3
FALSE	High	Master Protein	Q9NRF9	DNA polymerase epsilon subunit 3 OS=Homo sapiens OX=9606 GN=POLE3 PE=1 SV=1	0	55.803	52	10	19	10	1	147	16.8	4.74	549	10	0.861	0.877	0.982	0.274409	0.402797	0.424436	7.82	11.33	3.72	1204.9	1083.2	1116.4	14.99	4.3	3.63	1048.5	1204.9	1413.7	1083.2	1037.7	1130.9	1132.4	1116.4	1056.5
FALSE	High	Master Protein	P26373	60S ribosomal protein L13 OS=Homo sapiens OX=9606 GN=RPL13 PE=1 SV=4	0	116.814	61	30	63	29	1	211	24.2	11.65	446	30	0.861	1.137	0.978	0.442409	0.69315	0.413767	37.6	7.19	5.57	3983.9	4071.6	4236.9	48.05	11.5	7.29	3725.5	3983.9	8287.1	4306	3431.6	4071.6	4236.9	4163.7	4750.4
FALSE	High	Master Protein	Q8IU60	m7GpppN-mRNA hydrolase OS=Homo sapiens OX=9606 GN=DCP2 PE=1 SV=3	0	12.269	11	5	5	5	1	420	48.4	8	87	5	0.862	0.98	0.939	0.0538862	0.508069	0.24251	5.99	9.31	7.06	394.6	363.2	386.8	10	5.77	3.66	392.6	394.6	465.9	338.4	363.2	379.7	410	383.7	386.8
FALSE	High	Master Protein	Q9UMY1	Nucleolar protein 7 OS=Homo sapiens OX=9606 GN=NOL7 PE=1 SV=2	0	57.534	40	18	21	18	1	257	29.4	9.67	291	18	0.862	0.941	0.93	0.0505381	0.246629	0.0288439	0.83	6.22	1.9	1958	1731.1	1842.2	4.83	1.67	0.98	1958	1849.1	2036.5	1687.7	1731.1	1742.1	1842.2	1825.2	1861.5
FALSE	High	Master Protein	Q9H7L9	Sin3 histone deacetylase corepressor complex component SDS3 OS=Homo sapiens OX=9606 GN=SUDS3 PE=1 SV=2	0	46.596	24	11	12	11	1	328	38.1	5.66	290	11	0.862	0.994	0.867	0.084934	0.656661	0.0106809	7.52	6.31	2.69	766.1	660.5	761.5	4.09	4.67	2.2	766.1	736.6	799.4	660.5	678.4	619	761.5	734	763.7
FALSE	High	Master Protein	P22830	Ferrochelatase, mitochondrial OS=Homo sapiens OX=9606 GN=FECH PE=1 SV=2	0	90.906	51	22	32	22	1	423	47.8	8.73	679	22	0.862	0.804	1.012	0.102741	0.0155096	0.84525	4.15	3.17	13.42	2426.7	2051.1	1994.9	3.93	8.38	1.86	2426.7	2379.1	2565	2171	2051.1	1837	1952	1994.9	2025.9
FALSE	High	Master Protein	Q86UT8	Coiled-coil domain-containing protein 84 OS=Homo sapiens OX=9606 GN=CCDC84 PE=1 SV=1	0.008	3.815	5	2	2	2	1	332	38	8.22	35	2	0.862	0.82	0.983	0.0253098	0.274936	0.924557	2.29	10.17	20.39	101.7	83.3	83.4	6.3	6.73	11.93	101.7	94.7	107.4	82	83.3	92.6	83.4	79.1	98.9
FALSE	High	Master Protein	Q86Y13	E3 ubiquitin-protein ligase DZIP3 OS=Homo sapiens OX=9606 GN=DZIP3 PE=1 SV=2	0	15.155	8	7	7	5	1	1208	138.5	6.87	42	7	0.862	0.954	1.072	0.541285	0.454016	0.840848	3.81	13.95	0.3	338.4	306	293.5	13.79	3.78	6.65	338.4	367.5	278.7	291.8	306	314.6	323	293.5	284.9
FALSE	High	Master Protein	P37173	TGF-beta receptor type-2 OS=Homo sapiens OX=9606 GN=TGFBR2 PE=1 SV=2	0	50.944	28	15	16	15	1	567	64.5	5.9	252	15	0.862	0.879	0.936	0.0387224	0.191707	0.140815	3.32	4	6.26	1598.3	1378.3	1470.6	8.65	3.3	2.85	1598.3	1746.7	1469.4	1378.3	1386.8	1305.3	1405.4	1470.6	1482.3
FALSE	High	Master Protein	Q15526	Surfeit locus protein 1 OS=Homo sapiens OX=9606 GN=SURF1 PE=1 SV=1	0	27.392	31	8	8	8	1	300	33.3	9.6	230	8	0.862	0.951	0.907	0.149806	0.198063	0.508708	11.57	3.68	19.54	648.8	558.1	622.2	6.06	8.48	12.53	585.7	654.5	648.8	558.1	564.4	482.8	501.3	633.8	622.2
FALSE	High	Master Protein	Q15118	[Pyruvate dehydrogenase (acetyl-transferring)] kinase isozyme 1, mitochondrial OS=Homo sapiens OX=9606 GN=PDK1 PE=1 SV=1	0	16.832	15	5	5	4	1	436	49.2	8.81	148	5	0.862	1.109	0.779	0.0694366	0.0481285	0.0307133	2.94	4.25	5.29	182.9	157.7	203.4	0.97	7	5.14	180.1	183.5	182.9	151.2	173.1	157.7	194	215	203.4
FALSE	High	Master Protein	Q9UNS1	Protein timeless homolog OS=Homo sapiens OX=9606 GN=TIMELESS PE=1 SV=2	0	161.3	45	50	53	50	1	1208	138.6	5.4	947	50	0.862	0.821	1.034	0.186481	0.212288	0.333813	1.71	0.67	3.35	4829.6	4165.5	4076.1	10.41	1.72	2.44	4965.9	4829.6	4072.7	4216.6	4165.5	4075.7	4076.1	4128.7	3937.7
FALSE	High	Master Protein	O75127	Pentatricopeptide repeat-containing protein 1, mitochondrial OS=Homo sapiens OX=9606 GN=PTCD1 PE=1 SV=2	0	81.35	31	23	23	23	1	700	78.8	8.59	429	23	0.863	0.915	0.962	0.0653424	0.00959904	0.250084	3.65	1.36	1.73	1847.3	1593.4	1687.4	2.4	10.21	2.73	1847.3	1910.2	1823.9	1593.4	1702.1	1388.1	1656.9	1687.4	1748
FALSE	High	Master Protein	O75844	CAAX prenyl protease 1 homolog OS=Homo sapiens OX=9606 GN=ZMPSTE24 PE=1 SV=2	0	70.678	31	17	22	17	1	475	54.8	7.49	411	17	0.863	0.994	0.856	0.0329866	0.628119	0.170598	1.54	11.61	11.03	2492	2149.5	2709	13.59	9.68	10.43	2492	2726.4	2074.1	2149.5	2318.8	1909.3	2279.6	2778.2	2709
FALSE	High	Master Protein	P10620	Microsomal glutathione S-transferase 1 OS=Homo sapiens OX=9606 GN=MGST1 PE=1 SV=1	0	33.976	39	9	14	9	1	155	17.6	9.39	172	9	0.863	0.978	0.808	0.241096	0.513943	0.124115	9.29	13.06	6.05	976.2	778.9	966.4	24.12	7.05	12.34	832.9	976.2	1322.6	778.9	842	731.8	814.4	966.4	1042.4
FALSE	High	Master Protein	Q9H9L3	Interferon-stimulated 20 kDa exonuclease-like 2 OS=Homo sapiens OX=9606 GN=ISG20L2 PE=1 SV=1	0	66.937	49	18	18	18	1	353	39.1	9.94	295	18	0.863	0.937	0.885	0.0690316	0.181331	0.0691379	4.27	6.37	0.84	2308.8	1992.2	2224.6	6.76	2.26	2.75	2293.4	2308.8	2581.2	2055.4	1992.2	1967.7	2148.2	2224.6	2268.6
FALSE	High	Master Protein	Q9H8V3	Protein ECT2 OS=Homo sapiens OX=9606 GN=ECT2 PE=1 SV=4	0	184.879	55	52	62	52	1	914	103.4	7.71	864	52	0.863	0.828	1.011	0.0412363	0.0445288	0.288536	5.77	2.31	1.6	6342.8	5394.5	5334.5	5.81	1.16	1.01	6595.7	6342.8	5877.4	5394.5	5473.5	5350.2	5334.5	5348.4	5249.4
FALSE	High	Master Protein	P09874	Poly [ADP-ribose] polymerase 1 OS=Homo sapiens OX=9606 GN=PARP1 PE=1 SV=4	0	348.412	70	92	137	92	1	1014	113	8.88	2031	92	0.863	0.881	0.957	0.135339	0.0288197	0.348499	3.41	2.74	7.53	12964.9	11189.8	11304.8	1.93	13.41	2.72	13322.7	12964.9	12836.1	8876.2	11189.8	11420.7	11080.6	11304.8	11690.5
FALSE	High	Master Protein	Q16719	Kynureninase OS=Homo sapiens OX=9606 GN=KYNU PE=1 SV=1	0	164.563	68	41	71	41	1	465	52.3	7.03	830	41	0.863	0.915	1.033	0.49189	0.448434	0.925209	4.37	16.42	7.88	8193.7	7128.5	7117.3	12.12	3.95	6.7	8193.7	8259.2	6613.8	6792.3	7128.5	7348.8	7495.6	7117.3	6555.6
FALSE	High	Master Protein	Q9BVJ6	U3 small nucleolar RNA-associated protein 14 homolog A OS=Homo sapiens OX=9606 GN=UTP14A PE=1 SV=1	0	191.804	63	50	61	50	1	771	87.9	7.87	1058	50	0.863	0.92	0.95	0.0160454	0.120266	0.415565	0.58	4.66	1.57	5234.8	4662.4	4814.3	6.08	4.54	1.2	5234.8	5147.1	5751.8	4518.4	4662.4	4938.6	4814.3	4803.8	4909.6
FALSE	High	Master Protein	Q9Y3A4	Ribosomal RNA-processing protein 7 homolog A OS=Homo sapiens OX=9606 GN=RRP7A PE=1 SV=2	0	55.475	56	16	17	16	1	280	32.3	9.58	301	16	0.863	0.901	0.933	0.298972	0.657303	0.16955	2.83	4.73	1.46	1834.2	1608.1	1723.2	10.7	1.07	5.18	1834.2	1912.1	1552.6	1583.2	1608.1	1616.2	1588.1	1751.6	1723.2
FALSE	High	Master Protein	P15260	Interferon gamma receptor 1 OS=Homo sapiens OX=9606 GN=IFNGR1 PE=1 SV=1	0	17.748	15	7	7	7	1	489	54.4	4.91	40	7	0.863	0.836	1.011	0.149268	0.0883906	0.812679	6.45	8.34	3.08	439.3	379.3	389.2	14.41	2.47	4.54	439.3	430.8	553.3	379.3	393.6	375.8	367.4	402	389.2
FALSE	High	Master Protein	Q9BZJ4	Solute carrier family 25 member 39 OS=Homo sapiens OX=9606 GN=SLC25A39 PE=2 SV=2	0.006	4.224	4	1	1	1	1	359	39.2	9.61	60	1	0.863	0.866	0.993	0.250781	0.0421779	0.782607	12.93	0.41	37.28	8.7	6.7	7.5	26.75	34.94	31.58	6.9	11.7	8.7	6.7	10.1	5.1	5.4	7.5	10.2
FALSE	High	Master Protein	P18846	Cyclic AMP-dependent transcription factor ATF-1 OS=Homo sapiens OX=9606 GN=ATF1 PE=1 SV=2	0	17.246	25	6	7	4	1	271	29.2	8.37	194	6	0.864	1.019	0.847	0.274559	0.630219	0.671738	14.49	36.7	9.94	412	361.6	419.9	44.82	13.73	12.76	412	370.2	798.5	355.7	361.6	451.2	419.9	364.1	470.7
FALSE	High	Master Protein	P30519	Heme oxygenase 2 OS=Homo sapiens OX=9606 GN=HMOX2 PE=1 SV=2	0	103.999	71	22	31	22	1	316	36	5.41	634	22	0.864	0.868	0.962	0.110486	0.515943	0.389796	3.56	3.17	8.7	2076.4	1792	1880.2	9.11	5.33	6.95	2076.4	2228	1855.8	1735.4	1924	1792	1803.3	2062.5	1880.2
FALSE	High	Master Protein	Q9UHQ4	B-cell receptor-associated protein 29 OS=Homo sapiens OX=9606 GN=BCAP29 PE=1 SV=2	0	32.763	31	12	13	12	1	241	28.3	9.54	122	12	0.864	1.046	0.829	0.218806	0.29046	0.118237	5.56	0.32	0.6	1235.9	1061.4	1279.9	3.27	10.01	0.75	1215.1	1235.9	1293.8	1049.6	1249.4	1061.4	1273.2	1279.9	1292.1
FALSE	High	Master Protein	O95081	Arf-GAP domain and FG repeat-containing protein 2 OS=Homo sapiens OX=9606 GN=AGFG2 PE=1 SV=2	0	28.224	23	9	9	5	1	481	48.9	9.11	129	9	0.864	0.822	1.015	0.0316743	0.0117925	0.378416	4.53	0.75	3.02	393	349.7	338.9	4.41	2.87	3.29	390	422.1	393	336.9	349.7	356.6	338.9	323.2	344.5
FALSE	High	Master Protein	Q9NP50	SIN3-HDAC complex-associated factor OS=Homo sapiens OX=9606 GN=SINHCAF PE=1 SV=1	0	26.7	37	8	10	8	1	221	24.8	9.41	145	8	0.864	0.878	0.984	0.0423477	0.175336	0.2358	4.65	5.08	0.37	1118.3	966	987.9	8.94	3.9	0.78	1188.7	1118.3	994.4	983.7	966	912.3	996.9	987.9	981.6
FALSE	High	Master Protein	Q8NCE0	tRNA-splicing endonuclease subunit Sen2 OS=Homo sapiens OX=9606 GN=TSEN2 PE=1 SV=2	0	40.922	28	12	12	12	1	465	53.2	7.85	265	12	0.864	0.916	0.96	0.00590112	0.0811752	0.157187	0.32	2.27	1.62	740.8	645.4	678.9	1.21	2.17	5.12	749	740.8	731.1	645.4	659.8	631.8	726.5	657.7	678.9
FALSE	High	Master Protein	Q14679	Tubulin polyglutamylase TTLL4 OS=Homo sapiens OX=9606 GN=TTLL4 PE=1 SV=2	0	23.717	9	7	7	7	1	1199	133.3	8.85	99	7	0.864	0.903	1.023	0.071065	0.0471145	0.752239	7.76	0.5	2.75	567.9	504	495.1	3.31	5.76	2.94	545.9	583.2	567.9	506.3	504	456.4	495.1	512.9	483.9
FALSE	High	Master Protein	Q9H2H9	Sodium-coupled neutral amino acid transporter 1 OS=Homo sapiens OX=9606 GN=SLC38A1 PE=1 SV=1	0.001	6.236	5	3	3	3	1	487	54	7.02	41	3	0.864	1.04	0.798	0.0606038	0.542388	0.157958	4.38	18.82	15.51	177.2	149.4	187.2	11.47	6.28	11.67	177.2	180	145.4	153.2	149.4	135.8	160.9	203.5	187.2
FALSE	High	Master Protein	P10589	COUP transcription factor 1 OS=Homo sapiens OX=9606 GN=NR2F1 PE=1 SV=1	0	17.565	13	5	5	1	1	423	46.1	8.25	112	5	0.864	0.833	0.97	0.512755	0.595517	0.735876	21.18	7.19	18.69	61	58.2	52.1	13.5	17.67	10.77	61	51.3	67.3	42.6	59.7	58.2	50.8	52.1	61.6
FALSE	High	Master Protein	Q14534	Squalene monooxygenase OS=Homo sapiens OX=9606 GN=SQLE PE=1 SV=3	0	69.519	42	17	18	17	1	574	63.9	8.63	443	17	0.864	0.81	1.042	0.0749419	0.00781695	0.259557	6.34	2.34	5.69	1158.8	1001.6	961.5	3.77	11.65	6.02	1129.2	1215.8	1158.8	878.8	1111	1001.6	877.2	961.5	985.1
FALSE	High	Master Protein	Q9Y4P3	Transducin beta-like protein 2 OS=Homo sapiens OX=9606 GN=TBL2 PE=1 SV=1	0	85.874	51	22	28	22	1	447	49.8	9.44	561	22	0.864	1.095	0.885	0.15825	0.299859	0.0870988	3.42	0.05	2.19	2142.2	2110.3	2347.5	9.5	11.88	3.44	2037.2	2142.2	2441.4	1706.6	2116.6	2110.3	2231.7	2384.7	2347.5
FALSE	High	Master Protein	Q86XJ1	GAS2-like protein 3 OS=Homo sapiens OX=9606 GN=GAS2L3 PE=1 SV=1	0	8.44	6	2	2	2	1	694	75.2	9.63	41	2	0.864	0.875	0.988	0.932776	0.918946	0.862588	4.15	11.67	2.73	80.6	80	81	19.73	10.81	15.16	80.6	92.6	61.9	67.1	80	82.4	63.2	85	81
FALSE	High	Master Protein	P31431	Syndecan-4 OS=Homo sapiens OX=9606 GN=SDC4 PE=1 SV=2	0.005	4.489	5	1	1	1	1	198	21.6	4.5	35	1	0.865	0.902	0.963	0.0138044	0.400685	0.326516	0.92	0.6	5.34	261.1	223.9	234.9	3.14	0.68	10.88	247.4	261.6	261.1	223.3	226.2	223.9	223.3	274	234.9
FALSE	High	Master Protein	O43719	HIV Tat-specific factor 1 OS=Homo sapiens OX=9606 GN=HTATSF1 PE=1 SV=1	0	168.988	47	45	55	44	1	755	85.8	4.4	819	45	0.865	0.871	0.993	0.0157102	0.0153218	0.674604	0.63	1.75	3.05	4254.2	3713.3	3595.2	2.9	4.92	2.89	4294.7	4254.2	4065.8	3713.3	3855.5	3495.5	3739.4	3595.2	3535.7
FALSE	High	Master Protein	Q92859	Neogenin OS=Homo sapiens OX=9606 GN=NEO1 PE=1 SV=2	0	70.64	18	16	18	16	1	1461	159.9	6.54	426	16	0.865	0.84	0.924	0.0402826	0.221237	0.707998	0.7	9.14	9.39	1059.8	877.9	930.3	10.36	7.43	8.29	1059.8	1131.2	920	922.2	877.9	795.5	812.6	930.3	950.4
FALSE	High	Master Protein	Q7Z7K0	COX assembly mitochondrial protein homolog OS=Homo sapiens OX=9606 GN=CMC1 PE=1 SV=1	0	21.753	41	5	7	5	1	106	12.5	8.63	120	5	0.865	1.076	0.809	0.234785	0.983734	0.0640763	15.46	4.48	3.4	377.4	334.7	413.8	15.89	6.7	1.82	377.4	375.2	490.3	326.3	369.7	334.7	418.2	413.8	403.6
FALSE	High	Master Protein	Q8ND82	Zinc finger protein 280C OS=Homo sapiens OX=9606 GN=ZNF280C PE=1 SV=1	0	84.375	42	26	31	21	1	737	83	9.11	632	26	0.865	0.934	0.926	0.00953863	0.0471268	0.146732	2.61	2.44	5.61	2211.8	1936.9	2071.2	1.44	3.51	2.68	2239.6	2176	2211.8	1936.9	1832.7	1957.9	2092.3	1988.5	2071.2
FALSE	High	Master Protein	Q96RQ3	Methylcrotonoyl-CoA carboxylase subunit alpha, mitochondrial OS=Homo sapiens OX=9606 GN=MCCC1 PE=1 SV=3	0	80.996	39	23	23	23	1	725	80.4	7.78	462	23	0.865	0.908	0.947	0.124247	0.0751016	0.190298	0.39	1.19	0.83	2195.8	1893.7	1987.6	4.68	10.87	1.98	2189.6	2195.8	2375.2	1893.7	1905.7	1563.2	1987.6	1935.9	2012.7
FALSE	High	Master Protein	Q16625	Occludin OS=Homo sapiens OX=9606 GN=OCLN PE=1 SV=1	0	40.473	26	11	11	11	1	522	59.1	6.09	256	11	0.865	0.704	1.228	0.271065	0.000132225	0.19156	18.57	0.13	25.05	746.4	645.5	525.6	3.92	13.7	4.61	699.3	746.4	751.3	713.1	645.5	541	486.9	530	525.6
FALSE	High	Master Protein	Q96KP6	TNFAIP3-interacting protein 3 OS=Homo sapiens OX=9606 GN=TNIP3 PE=1 SV=2	0.003	5.196	8	3	3	2	1	325	38.9	7.64	0	3	0.865	1.032	0.839	0.36392	0.821397	0.617564	17.76	7.93	21.14	16.1	13.9	16.6	6.28	13.44	18.86	16.1	15.2	17.2	13.9	16.3	12.5	16.6	18.7	12.8
FALSE	High	Master Protein	Q5TGY3	AT-hook DNA-binding motif-containing protein 1 OS=Homo sapiens OX=9606 GN=AHDC1 PE=1 SV=1	0	57.239	16	16	17	16	1	1603	168.2	9.04	451	16	0.865	0.901	0.967	0.159186	0.149419	0.245563	6.18	7.53	1.01	1174.6	1016.2	1031.8	6.79	2.92	2.26	1197.8	1174.6	1053.5	978.7	1016.2	1036.9	1011.7	1031.8	1058.3
FALSE	High	Master Protein	Q99735	Microsomal glutathione S-transferase 2 OS=Homo sapiens OX=9606 GN=MGST2 PE=1 SV=1	0.01	3.564	10	1	1	1	1	147	16.6	9.55	50	1	0.865	0.879	0.974	0.178329	0.582778	0.244175	3.71	2.6	1.56	72.9	61.3	62.9	15.29	7.02	1.62	55.3	73.2	72.9	55.1	61.3	63.1	62	64	62.9
FALSE	High	Master Protein	P78504	Protein jagged-1 OS=Homo sapiens OX=9606 GN=JAG1 PE=1 SV=3	0	13.268	5	6	6	6	1	1218	133.7	6.06	88	6	0.866	0.959	0.904	0.118856	0.139894	0.202015	6.55	2.22	2.16	661.2	572.4	624	3.77	5.08	2.29	643.1	692.7	661.2	619.3	564.2	572.4	616.8	644.4	624
FALSE	High	Master Protein	Q9NYZ3	G2 and S phase-expressed protein 1 OS=Homo sapiens OX=9606 GN=GTSE1 PE=1 SV=3	0	47.551	24	13	15	13	1	720	76.6	9.39	255	13	0.866	0.832	1.028	0.0821645	0.0979974	0.278587	6.44	4.75	1.84	926.7	802.3	771.2	3.99	3.21	5.25	954.2	926.7	881.4	778.3	802.3	829.8	757.4	835	771.2
FALSE	High	Master Protein	P39060	Collagen alpha-1(XVIII) chain OS=Homo sapiens OX=9606 GN=COL18A1 PE=1 SV=5	0	49.364	12	13	14	13	1	1754	178.1	6.01	347	13	0.866	0.926	0.899	0.604437	0.954412	0.20534	4.32	8.93	0.3	930.3	805.4	867.5	18.66	2.11	5.85	930.3	970.9	675.3	805.4	807.9	777.5	800.9	867.5	899
FALSE	High	Master Protein	Q9BRP1	Programmed cell death protein 2-like OS=Homo sapiens OX=9606 GN=PDCD2L PE=1 SV=1	0	51.462	48	12	18	12	1	358	39.4	4.86	354	12	0.866	0.857	0.984	0.158386	0.316122	0.988726	2.84	7.37	6.38	1130.1	953.4	969	10.86	3.15	4.2	1130.1	1132.7	931.1	953.4	980.7	920.8	969	979.3	905.5
FALSE	High	Master Protein	Q9NZT1	Calmodulin-like protein 5 OS=Homo sapiens OX=9606 GN=CALML5 PE=1 SV=2	0.003	4.815	16	1	1	1	1	146	15.9	4.44	93	1	0.866	2.69	0.357	0.651539	0.372373	0.0856497	51.95	79.59	1.84	10.7	13.6	22.9	71.02	35.49	47.95	10.7	29.5	8.5	15.8	13.6	7.4	44.2	22.9	18.6
FALSE	High	Master Protein	P38398	Breast cancer type 1 susceptibility protein OS=Homo sapiens OX=9606 GN=BRCA1 PE=1 SV=2	0	126.732	25	38	41	38	1	1863	207.6	5.41	575	38	0.866	0.871	1.001	0.125305	0.0288599	0.896643	5.95	0.76	6.92	2933.7	2573.5	2555.9	5.71	4.02	2.17	2971.7	2933.7	2671.7	2573.5	2404.7	2586.7	2571.4	2469.3	2555.9
FALSE	High	Master Protein	P62424	60S ribosomal protein L7a OS=Homo sapiens OX=9606 GN=RPL7A PE=1 SV=2	0	123.722	57	32	69	31	1	266	30	10.61	875	32	0.866	1.147	0.737	0.468679	0.171853	0.314732	3.87	3.53	0.96	5982.4	5143.3	6863	3.25	18.83	5.1	6299.9	5938.7	5982.4	6923.7	5143.3	5000.7	6333.3	6863	6975.1
FALSE	High	Master Protein	O94808	Glutamine--fructose-6-phosphate aminotransferase [isomerizing] 2 OS=Homo sapiens OX=9606 GN=GFPT2 PE=1 SV=3	0	153.263	63	41	52	35	1	682	76.9	7.37	822	41	0.866	0.974	0.898	0.0214333	0.343166	0.0615651	2.93	1.41	4.1	3590.6	3131.5	3487.7	2.21	2	3.54	3590.6	3468.7	3615.6	3028.1	3138.9	3131.5	3627.2	3487.7	3380
FALSE	High	Master Protein	Q9NS18	Glutaredoxin-2, mitochondrial OS=Homo sapiens OX=9606 GN=GLRX2 PE=1 SV=1	0	17.034	30	5	6	5	1	164	18	9.11	118	5	0.866	0.925	0.878	0.136547	0.257251	0.109305	4.35	9	0.39	324.4	280.9	298.8	10.44	4.99	4.41	324.4	321.3	384.9	280.9	289.2	262.2	321.2	298.8	297.1
FALSE	High	Master Protein	Q9Y676	28S ribosomal protein S18b, mitochondrial OS=Homo sapiens OX=9606 GN=MRPS18B PE=1 SV=1	0	40.682	50	12	17	12	1	258	29.4	9.38	274	12	0.866	0.926	0.943	0.0712247	0.185618	0.338519	2.73	4.11	10.51	1040.2	898.8	962.8	1.98	5.83	3.72	1040.2	1063.6	1022.6	984.8	898.8	885.8	962.8	1020.1	952.7
FALSE	High	Master Protein	P25208	Nuclear transcription factor Y subunit beta OS=Homo sapiens OX=9606 GN=NFYB PE=1 SV=2	0	15.261	22	4	4	4	1	207	22.8	4.59	80	4	0.866	0.952	0.966	0.188952	0.193025	0.462335	7.19	2.04	8.04	896.5	808.6	836.7	7.39	8.65	2.44	896.5	868.6	998	893.1	752.4	808.6	866.1	836.7	826.5
FALSE	High	Master Protein	Q6ZV89	SH2 domain-containing protein 5 OS=Homo sapiens OX=9606 GN=SH2D5 PE=1 SV=2	0	19.345	16	5	5	5	1	423	46.8	8.51	89	5	0.866	0.96	0.878	0.743102	0.822818	0.265325	2.98	16.34	0.6	216.5	198.2	207.9	13.83	6.95	11.2	216.5	228.8	174.4	182.6	198.2	209.8	207.9	240.2	193.4
FALSE	High	Master Protein	P18850	Cyclic AMP-dependent transcription factor ATF-6 alpha OS=Homo sapiens OX=9606 GN=ATF6 PE=1 SV=3	0	28.414	18	8	8	8	1	670	74.5	8.22	206	8	0.866	0.97	0.893	0.181006	0.878208	0.0530493	3.39	12.63	0.9	529	504.7	530.2	8.38	6.05	6.4	529	515.2	600.8	458.4	513.9	504.7	513.3	530.2	580
FALSE	High	Master Protein	Q1ZZU3	DNA repair protein SWI5 homolog OS=Homo sapiens OX=9606 GN=SWI5 PE=1 SV=1	0	8.783	5	1	2	1	1	235	26.7	10.24	87	1	0.867	0.99	0.915	0.0154071	0.464702	0.608582	0.81	5.37	10.54	85.9	74.1	81	7.59	6.09	9.15	85.9	81.8	94.8	73.9	74.1	82.1	88.2	73.5	81
FALSE	High	Master Protein	Q5UIP0	Telomere-associated protein RIF1 OS=Homo sapiens OX=9606 GN=RIF1 PE=1 SV=2	0	384.575	43	99	114	98	1	2472	274.3	5.52	2093	99	0.867	0.866	0.963	0.0539086	0.122468	0.214844	5.45	4.54	3.7	9184.7	8036.6	8140.3	3.07	5.5	5.82	9184.7	9396.8	8840.1	7349.8	8144.4	8036.6	7631.6	8575.5	8140.3
FALSE	High	Master Protein	P38159	RNA-binding motif protein, X chromosome OS=Homo sapiens OX=9606 GN=RBMX PE=1 SV=3	0	156.386	70	51	97	19	1	391	42.3	10.05	1340	51	0.867	1.015	0.854	0.10731	0.804375	0.345079	2.96	16.93	0.02	2599.5	2433.1	2711.6	17.07	12.49	3.9	2599.5	2518.8	3395.2	2253.1	2433.1	2864.6	2638.4	2711.6	2848.5
FALSE	High	Master Protein	Q9Y4L1	Hypoxia up-regulated protein 1 OS=Homo sapiens OX=9606 GN=HYOU1 PE=1 SV=1	0	238.392	53	59	84	59	1	999	111.3	5.22	1234	59	0.867	0.877	0.999	0.00106666	0.0171061	0.952429	0.54	1.63	4.33	5945.6	5128.7	5130.8	3.18	2.72	2.35	5945.6	5759.2	6137.1	5128.7	5046	5319.6	5290.2	5130.8	5052.2
FALSE	High	Master Protein	Q6PIU2	Neutral cholesterol ester hydrolase 1 OS=Homo sapiens OX=9606 GN=NCEH1 PE=1 SV=3	0	66.538	51	17	23	17	1	408	45.8	7.23	345	17	0.867	0.945	0.986	0.144812	0.234349	0.306919	2.67	7.44	0.76	1605.8	1422.7	1569.2	3.44	5.63	6.63	1605.8	1572.6	1681.4	1392	1546.7	1422.7	1404.9	1588.5	1569.2
FALSE	High	Master Protein	Q9BT17	Mitochondrial ribosome-associated GTPase 1 OS=Homo sapiens OX=9606 GN=MTG1 PE=1 SV=2	0	40.969	47	12	13	12	1	334	37.2	9.47	224	12	0.867	0.97	0.893	0.0307142	0.532363	0.137298	2.44	5.05	7.12	989.4	876.5	1021.7	3.67	6.89	5.64	989.4	1053.7	989.4	876.5	913.5	797.2	925.5	1021.7	1022.6
FALSE	High	Master Protein	Q9C0K1	Zinc transporter ZIP8 OS=Homo sapiens OX=9606 GN=SLC39A8 PE=2 SV=1	0.003	4.795	5	1	1	1	1	460	49.6	6.09	67	1	0.867	1.03	0.776	0.148992	0.781338	0.301932	8.8	32.33	9.61	49.6	43	55.2	16.43	7.15	18.12	49.6	54.6	39.2	43	43.6	38.2	39.9	55.2	56.3
FALSE	High	Master Protein	Q5T8P6	RNA-binding protein 26 OS=Homo sapiens OX=9606 GN=RBM26 PE=1 SV=3	0	161.749	36	47	51	44	1	1007	113.5	9.16	739	47	0.867	1.004	0.965	0.116225	0.517354	0.238829	3.77	2.42	1.7	4146.5	3845.1	3984.7	8.06	4.11	3.6	4146.5	3969	4630.3	3594.9	3845.1	3878.7	4230.8	3970.7	3984.7
FALSE	High	Master Protein	Q86X40	Leucine-rich repeat-containing protein 28 OS=Homo sapiens OX=9606 GN=LRRC28 PE=2 SV=1	0.002	5.578	10	3	3	3	1	367	41.9	7.94	34	3	0.867	0.849	1.033	0.0015418	0.0349822	0.357021	0.94	2.84	6.6	243.6	213.5	205.3	3.21	3.73	3.28	251.2	235.6	243.6	217.8	202.5	213.5	194.6	206.7	205.3
FALSE	High	Master Protein	Q11206	CMP-N-acetylneuraminate-beta-galactosamide-alpha-2,3-sialyltransferase 4 OS=Homo sapiens OX=9606 GN=ST3GAL4 PE=2 SV=1	0	10.803	12	3	3	3	1	333	38	9.41	63	3	0.867	0.933	0.805	0.0595724	0.484401	0.618442	0.33	22.27	1.45	127.7	103.5	115.6	13.27	9.56	17.19	127.7	137.9	105.7	111	103.5	91.7	90.8	115.6	128.6
FALSE	High	Master Protein	Q13303	Voltage-gated potassium channel subunit beta-2 OS=Homo sapiens OX=9606 GN=KCNAB2 PE=1 SV=2	0	59.244	53	16	18	16	1	367	41	9	340	16	0.867	0.842	0.989	0.104461	0.158566	0.760561	8.46	4.05	3.92	1739.7	1468.1	1465.7	7.9	2.13	2.39	1805.5	1739.7	1547.4	1446.7	1508.5	1468.1	1462.5	1525.4	1465.7
FALSE	High	Master Protein	Q9UBC5	Unconventional myosin-Ia OS=Homo sapiens OX=9606 GN=MYO1A PE=1 SV=1	0	17.793	5	6	9	1	1	1043	118.3	9.31	150	6	0.867	0.928	0.972	0.0686536	0.221816	0.289179	4.49	5.65	3.81	116.6	99.4	99.5	13.28	10.58	6.51	128.6	116.6	98.4	99.4	105.2	85.3	99.5	95.4	108.3
FALSE	High	Master Protein	O43676	NADH dehydrogenase [ubiquinone] 1 beta subcomplex subunit 3 OS=Homo sapiens OX=9606 GN=NDUFB3 PE=1 SV=3	0	21.893	39	7	7	7	1	98	11.4	9.2	109	7	0.867	0.936	0.927	0.0707809	0.290501	0.303147	3.8	6.03	10.75	741.3	664.8	698.9	5.85	13.25	4.42	741.3	772	687.2	664.8	669.5	525	661.6	698.9	722.4
FALSE	High	Master Protein	Q9GZY4	Cytochrome c oxidase assembly factor 1 homolog OS=Homo sapiens OX=9606 GN=COA1 PE=1 SV=1	0	10.244	30	4	5	4	1	146	16.7	8.81	31	4	0.867	0.954	0.935	0.0671863	0.554902	0.346127	3.18	14.02	11.02	499.2	419.5	483.6	2.38	8.54	12.69	483.7	506.9	499.2	419.5	452.2	380.9	413.5	534	483.6
FALSE	High	Master Protein	A0PJW6	Transmembrane protein 223 OS=Homo sapiens OX=9606 GN=TMEM223 PE=1 SV=1	0	9.995	13	4	4	4	1	202	22	11.02	57	4	0.867	0.924	0.881	0.161989	0.197741	0.534318	10.2	8.17	13.4	470.2	431.9	434.6	4.34	13.55	12.5	457.8	498	470.2	433.3	431.9	338.4	381.3	434.6	490.1
FALSE	High	Master Protein	Q96RR1	Twinkle protein, mitochondrial OS=Homo sapiens OX=9606 GN=TWNK PE=1 SV=1	0	61.869	35	18	18	18	1	684	77.1	8.98	361	18	0.868	0.921	1.006	0.0351686	0.356777	0.533342	1.17	10.66	3.44	1161.2	1007.5	1070.4	7.44	10.8	5.78	1161.2	1187.1	1030.8	1007.5	1099.8	885.1	978.9	1070.4	1093.4
FALSE	High	Master Protein	Q96CB8	Integrator complex subunit 12 OS=Homo sapiens OX=9606 GN=INTS12 PE=1 SV=1	0	48.519	37	15	17	15	1	462	48.8	9.69	249	15	0.868	0.971	0.938	0.0591959	0.333138	0.125019	0.67	5.11	5.07	1763.1	1588.5	1692.7	5.95	3.81	0.87	1763.1	1681.3	1891.2	1520.8	1588.5	1641.2	1712.4	1683.4	1692.7
FALSE	High	Master Protein	Q9Y255	PRELI domain-containing protein 1, mitochondrial OS=Homo sapiens OX=9606 GN=PRELID1 PE=1 SV=1	0	19.782	29	6	6	6	1	219	25.2	9.54	132	6	0.868	0.887	0.975	0.0482539	0.0440679	0.0702024	0.76	1.13	0.4	618.4	539.7	553.4	8.47	1.25	2.85	618.4	617.7	713.4	536.7	539.7	549.6	548.7	578.4	553.4
FALSE	High	Master Protein	O43292	Glycosylphosphatidylinositol anchor attachment 1 protein OS=Homo sapiens OX=9606 GN=GPAA1 PE=1 SV=3	0	33.953	14	7	10	7	1	621	67.6	8.06	343	7	0.868	0.989	0.841	0.117638	0.790414	0.274782	4.58	21.75	16.73	699.9	607.5	759.5	15.56	8.18	14.34	699.9	767.7	561.2	607.5	639	543.2	588.7	768.2	759.5
FALSE	High	Master Protein	Q13557	Calcium/calmodulin-dependent protein kinase type II subunit delta OS=Homo sapiens OX=9606 GN=CAMK2D PE=1 SV=3	0	113.681	53	28	41	24	1	499	56.3	7.25	663	28	0.868	1.021	0.871	0.0840032	0.601593	0.073299	2.83	4.13	5.75	2164	1926.2	2210.4	12.68	2.86	3.63	2148.4	2164	2667	1865.2	1926.2	1975.1	2255.6	2101	2210.4
FALSE	High	Master Protein	Q9H974	Queuine tRNA-ribosyltransferase accessory subunit 2 OS=Homo sapiens OX=9606 GN=QTRT2 PE=1 SV=1	0	62.026	49	16	16	16	1	415	46.7	6.81	391	16	0.868	0.934	0.929	0.0183182	0.16221	0.104521	1.68	6.44	0.47	1982.1	1721	1851.6	4.49	1.65	1.73	2067.1	1982.1	1889.5	1767.7	1721	1715.8	1797.2	1852.9	1851.6
FALSE	High	Master Protein	Q5JTH9	RRP12-like protein OS=Homo sapiens OX=9606 GN=RRP12 PE=1 SV=2	0	232.266	52	65	83	65	1	1297	143.6	8.75	1341	65	0.868	0.919	0.945	0.257653	0.503001	0.121645	7.13	0.06	3.3	7480.7	6608.8	6990.8	5.4	7.3	2.9	7480.7	7611	6870.1	6081.6	6608.8	7040.3	6867.7	7266.2	6990.8
FALSE	High	Master Protein	Q8NCF5	NFATC2-interacting protein OS=Homo sapiens OX=9606 GN=NFATC2IP PE=1 SV=1	0	42.525	35	11	14	11	1	419	45.8	6.6	289	11	0.868	0.913	1.013	0.211349	0.155919	0.958021	4.95	7.32	4.32	1007.3	902.7	907.5	7.38	3.97	1.57	1007.3	938.6	1087.8	874.6	946.1	902.7	919.3	891	907.5
FALSE	High	Master Protein	Q9UBI9	Headcase protein homolog OS=Homo sapiens OX=9606 GN=HECA PE=1 SV=1	0.004	4.646	3	1	1	1	1	543	58.8	8.54	36	1	0.868	0.972	0.928	0.453577	0.945931	0.0254984	4.98	12.04	0.69	25.3	22	24.6	3.4	11.76	11.3	25.4	23.9	25.3	21.1	26.1	22	22.6	24.6	28.2
FALSE	High	Master Protein	O75352	Mannose-P-dolichol utilization defect 1 protein OS=Homo sapiens OX=9606 GN=MPDU1 PE=1 SV=2	0.001	7.059	12	2	3	2	1	247	26.6	8.94	58	2	0.868	1.092	0.795	0.103594	0.132276	0.114678	7.79	7.86	13.33	340.6	290.4	396.2	7.48	15.35	5.22	334.5	382.9	340.6	290.4	364.2	275.2	365.4	403.6	396.2
FALSE	High	Master Protein	P13804	Electron transfer flavoprotein subunit alpha, mitochondrial OS=Homo sapiens OX=9606 GN=ETFA PE=1 SV=1	0	118.448	79	26	37	26	1	333	35.1	8.38	785	26	0.869	0.99	0.878	0.122549	0.366441	0.0555438	2.68	1.09	1.87	2189.4	1861.8	2121	7.43	6.96	1.88	2189.4	2093.3	2416.2	1901.6	1861.8	1666.2	2166.9	2121	2087.4
FALSE	High	Master Protein	Q6P1R3	Myb/SANT-like DNA-binding domain-containing protein 2 OS=Homo sapiens OX=9606 GN=MSANTD2 PE=1 SV=1	0	26.838	28	8	8	8	1	559	61.3	6.19	223	8	0.869	0.988	0.827	0.459829	0.759906	0.600324	10.09	8.76	3.43	140.7	122.2	147.7	10.02	7.4	14.27	123.2	150.6	140.7	136.5	119	122.2	114.4	147.7	148.9
FALSE	High	Master Protein	Q9Y6M9	NADH dehydrogenase [ubiquinone] 1 beta subcomplex subunit 9 OS=Homo sapiens OX=9606 GN=NDUFB9 PE=1 SV=3	0	43.368	64	14	16	14	1	179	21.8	8.38	262	14	0.869	0.987	0.88	0.123061	0.672876	0.422627	7.29	13.75	25.78	1184.4	1095.8	1259.3	4.73	13.52	13.12	1184.4	1275.4	1169.7	1095.8	1107.8	862.7	995.5	1264.8	1259.3
FALSE	High	Master Protein	P47914	60S ribosomal protein L29 OS=Homo sapiens OX=9606 GN=RPL29 PE=1 SV=2	0	42.977	43	13	25	13	1	159	17.7	11.66	153	13	0.869	1.092	0.862	0.352626	0.590503	0.295655	19.53	12.57	8.41	2519.1	2381.7	2750.4	58.44	6.97	7.49	2334.3	2519.1	6128.3	2381.7	2188.3	2515.7	2764.6	2414.6	2750.4
FALSE	High	Master Protein	Q96IL0	Cytochrome c oxidase assembly factor 8 OS=Homo sapiens OX=9606 GN=COA8 PE=1 SV=3	0.002	5.958	11	2	2	2	1	206	24.1	9.96	36	2	0.869	0.97	0.896	0.154968	0.475992	0.367645	11.25	8.97	21.26	115.7	93.7	105.6	4.25	13.11	7.53	115.7	116.6	107.8	86.8	111.5	93.7	119.4	104.6	105.6
FALSE	High	Master Protein	Q96CE8	Transmembrane 4 L6 family member 18 OS=Homo sapiens OX=9606 GN=TM4SF18 PE=2 SV=1	0.009	3.637	7	1	1	1	1	201	22.3	7.4	25	1	0.869	0.96	0.905	0.536667	0.325173	0.948136	24	4.24	0.05	34.1	29.6	30.9	17.08	11.09	6.32	34.1	41	29.2	29.6	28	34.5	32.7	28.9	30.9
FALSE	High	Master Protein	O75525	KH domain-containing, RNA-binding, signal transduction-associated protein 3 OS=Homo sapiens OX=9606 GN=KHDRBS3 PE=1 SV=1	0	10.307	7	3	5	1	1	346	38.8	7.61	26	3	0.869	1.177	0.816	0.77804	0.348124	0.0823204	2.33	30.76	9.47	121.8	125.6	143.3	13.5	13.51	11.55	121.8	114.8	147.6	105.8	139	125.6	143.3	137.7	170.2
FALSE	High	Master Protein	P49257	Protein ERGIC-53 OS=Homo sapiens OX=9606 GN=LMAN1 PE=1 SV=2	0	90.072	47	24	33	23	1	510	57.5	6.77	514	24	0.869	0.869	0.897	0.0908034	0.111456	0.238541	1.41	2.89	5.92	1648.1	1367.2	1577.2	9.42	3.29	9.11	1553.5	1648.1	1863.7	1367.2	1432.4	1345	1349.5	1577.2	1596.3
FALSE	High	Master Protein	Q96HY7	Probable 2-oxoglutarate dehydrogenase E1 component DHKTD1, mitochondrial OS=Homo sapiens OX=9606 GN=DHTKD1 PE=1 SV=2	0	109.038	36	31	34	31	1	919	103	6.93	534	31	0.869	0.961	0.91	0.129961	0.0632536	0.195333	1.89	0.8	1.34	2752	2372.3	2628.3	1.55	13.68	2.65	2684.4	2752	2762.3	2372.3	2391.8	1859.2	2578.8	2717.2	2628.3
FALSE	High	Master Protein	P04183	Thymidine kinase, cytosolic OS=Homo sapiens OX=9606 GN=TK1 PE=1 SV=2	0	87.754	64	20	29	20	1	234	25.5	8.51	398	20	0.869	0.843	1.03	0.0269434	0.0348389	0.251385	2.82	5.47	3.63	3436.5	2911.6	2824.9	5.4	3.25	1.84	3436.5	3184.9	3541	2911.6	2909.7	3077.7	2897.6	2796	2824.9
FALSE	High	Master Protein	Q7Z3K6	Mesoderm induction early response protein 3 OS=Homo sapiens OX=9606 GN=MIER3 PE=1 SV=2	0	16.662	9	5	5	5	1	550	61.4	4.51	60	5	0.869	1.022	0.857	0.134843	0.950966	0.00822742	10.7	14.26	0.8	575	517.3	587.7	10.57	2.1	1.72	575	538.9	660.6	499.8	517.3	519.4	587.7	585.1	603.8
FALSE	High	Master Protein	Q8N5I9	Uncharacterized protein C12orf45 OS=Homo sapiens OX=9606 GN=C12orf45 PE=1 SV=2	0	32.11	52	9	12	9	1	185	20.1	5.22	182	9	0.869	0.956	1.037	0.200628	0.278551	0.894533	8.43	0.96	6.98	523.4	486.4	468.8	12.5	4.56	4.69	523.4	486.8	618.2	454.9	486.4	496.9	500.5	457.5	468.8
FALSE	High	Master Protein	Q9Y512	Sorting and assembly machinery component 50 homolog OS=Homo sapiens OX=9606 GN=SAMM50 PE=1 SV=3	0	90.155	50	24	28	24	1	469	51.9	6.9	493	24	0.869	0.899	0.936	0.121565	0.638554	0.587943	3.67	4.47	22.58	1837.3	1760.2	1881	10.68	10.26	9.89	1837.3	2093.4	1698.2	1785.8	1760.2	1476.2	1589.2	1909.8	1881
FALSE	High	Master Protein	Q96D53	Atypical kinase COQ8B, mitochondrial OS=Homo sapiens OX=9606 GN=COQ8B PE=1 SV=2	0	78.144	46	21	24	20	1	544	60	7.23	581	21	0.869	0.932	0.977	0.0729504	0.107049	0.372061	5.25	3.79	3.92	1652.4	1436.7	1484.1	4.67	12.36	5.02	1652.4	1695.1	1547	1436.7	1542.9	1205.5	1431.2	1484.1	1579.6
FALSE	High	Master Protein	Q7Z7H5	Transmembrane emp24 domain-containing protein 4 OS=Homo sapiens OX=9606 GN=TMED4 PE=1 SV=1	0	42.109	44	9	18	7	1	227	25.9	8.28	256	9	0.87	0.939	0.926	0.00206569	0.631634	0.109947	0.71	2.59	0.57	772.2	661.2	751.8	5.22	4.88	4.22	772.2	800.9	722	661.2	696.5	631.9	710.5	772.2	751.8
FALSE	High	Master Protein	Q8TBM8	DnaJ homolog subfamily B member 14 OS=Homo sapiens OX=9606 GN=DNAJB14 PE=1 SV=1	0	80.736	54	25	25	25	1	379	42.5	8.59	345	25	0.87	1.082	0.853	0.169068	0.201402	0.0180051	1.85	8.56	1.93	2079.9	2011	2356.8	7.55	7.52	3.57	2057.7	2079.9	2351.2	1789.6	2067.8	2011	2226.9	2356.8	2380.9
FALSE	High	Master Protein	Q9BUQ8	Probable ATP-dependent RNA helicase DDX23 OS=Homo sapiens OX=9606 GN=DDX23 PE=1 SV=3	0	223.061	63	63	80	63	1	820	95.5	9.55	870	63	0.87	0.866	1.07	0.0766765	0.112317	0.412527	7.37	4.98	5.4	6388.5	5921.2	5664.3	12.77	6.69	1.7	6319.7	6388.5	7870.6	5496.2	5921.2	6284.3	5717	5664.3	5531.3
FALSE	High	Master Protein	Q92598	Heat shock protein 105 kDa OS=Homo sapiens OX=9606 GN=HSPH1 PE=1 SV=1	0	322.916	69	71	126	67	1	858	96.8	5.39	2421	71	0.87	0.928	0.968	0.0293579	0.0955503	0.12614	3.59	0.87	2.15	9011.5	7812.3	7950.6	5.55	1.4	3.55	9011.5	8509.1	9509.3	7838.2	7638.4	7812.3	8416.6	7950.6	7893.9
FALSE	High	Master Protein	Q9NYF3	Protein FAM53C OS=Homo sapiens OX=9606 GN=FAM53C PE=1 SV=1	0.005	4.525	8	3	3	3	1	392	43.1	8.65	0	3	0.87	1.05	0.941	0.741183	0.803926	0.231529	8.33	32.8	6.14	100.7	103.2	105.7	20.07	10.26	4.37	100.7	86.7	128.2	87.6	106.7	103.2	105.7	104.8	113.4
FALSE	High	Master Protein	P61353	60S ribosomal protein L27 OS=Homo sapiens OX=9606 GN=RPL27 PE=1 SV=2	0	61.334	65	14	38	14	1	136	15.8	10.56	289	14	0.87	1	0.924	0.910064	0.707045	0.733939	13.21	25.04	47.96	2798.5	2434.3	2615.3	10.65	23.34	30.67	2547	2798.5	3147.5	3557.8	2434.3	2415.6	2546.7	2615.3	4245.6
FALSE	High	Master Protein	P00374	Dihydrofolate reductase OS=Homo sapiens OX=9606 GN=DHFR PE=1 SV=2	0	108.633	91	23	42	23	1	187	21.4	7.42	639	23	0.87	0.889	0.991	0.0969834	0.131547	0.613958	9.11	7.85	1.92	3303.6	2926.2	2938.3	7.7	1.87	2.07	3303.6	3171.7	3673.9	2873.7	2983.1	2926.2	2938.3	2888.6	3009.9
FALSE	High	Master Protein	P33316	Deoxyuridine 5'-triphosphate nucleotidohydrolase, mitochondrial OS=Homo sapiens OX=9606 GN=DUT PE=1 SV=4	0	74.322	54	16	27	16	1	252	26.5	9.36	568	16	0.87	0.851	1.022	0.126331	0.0979179	0.196737	1.12	1.05	0.03	1643.8	1415.8	1385.2	12.88	2.7	1.46	1611.4	1643.8	2018.9	1415.8	1429.9	1358.6	1385.2	1359.5	1399.3
FALSE	High	Master Protein	Q8WXK3	Ankyrin repeat and SOCS box protein 13 OS=Homo sapiens OX=9606 GN=ASB13 PE=1 SV=2	0.003	4.787	8	1	1	1	1	278	30	6.81	73	1	0.87	1.356	0.702	0.481631	0.167304	0.0727857	7.54	24.56	10.77	56.9	52.6	74.9	13.85	8.52	9.22	47.4	56.9	62.6	52.6	46.2	54.5	74.9	64.7	77.2
FALSE	High	Master Protein	P78371	T-complex protein 1 subunit beta OS=Homo sapiens OX=9606 GN=CCT2 PE=1 SV=4	0	348.607	89	57	168	57	1	535	57.5	6.46	4142	57	0.87	0.861	1.011	0.187259	0.19885	0.280626	13.62	14.13	0.14	8494.2	7824	7687	16.9	5.83	3.1	7973.4	8494.2	10861.5	7824	7392.2	8305.5	7746.8	7687	7312.5
FALSE	High	Master Protein	Q8N5Y8	Protein mono-ADP-ribosyltransferase PARP16 OS=Homo sapiens OX=9606 GN=PARP16 PE=1 SV=2	0	12.194	17	4	4	4	1	322	36.4	9.06	53	4	0.87	1.03	0.887	0.332859	0.695771	0.203868	16.47	2.83	5.52	123.8	117.2	130	16.98	12.97	5.62	115.4	123.8	157.8	100.4	130.5	117.2	118.9	132.2	130
FALSE	High	Master Protein	P20290	Transcription factor BTF3 OS=Homo sapiens OX=9606 GN=BTF3 PE=1 SV=1	0	121.537	84	22	55	20	1	206	22.2	9.38	1297	22	0.871	0.957	0.91	0.123234	0.199916	0.0670467	4.63	0.43	4.65	3062	2645.9	2907.9	7.34	6	1.26	3062	3039.4	3455.2	2775.4	2645.9	2461.5	2938.9	2866.2	2907.9
FALSE	High	Master Protein	P78395	Melanoma antigen preferentially expressed in tumors OS=Homo sapiens OX=9606 GN=PRAME PE=1 SV=1	0	29.811	24	8	9	8	1	509	57.9	6.9	170	8	0.871	0.853	1.021	0.54792	0.55615	0.607412	1.88	10.47	9.69	573.8	499.5	486.3	18.62	4.96	3.45	573.8	596.6	415.8	499.5	510.8	464	489.2	486.3	459.3
FALSE	High	Master Protein	Q9BTN0	Leucine-rich repeat and fibronectin type-III domain-containing protein 3 OS=Homo sapiens OX=9606 GN=LRFN3 PE=2 SV=1	0.008	3.915	3	1	1	1	1	628	66.2	7.24	57	1	0.871	1.261	0.828	0.318652	0.513388	0.412698	18.76	59.62	40.07	5.8	6.1	7.4	24.23	30.56	30.97	5.8	8	5.1	6.1	7	3.7	7.4	10.9	6.1
FALSE	High	Master Protein	P10636	Microtubule-associated protein tau OS=Homo sapiens OX=9606 GN=MAPT PE=1 SV=5	0.002	5.602	5	3	3	2	1	758	78.9	6.71	0	3	0.871	0.857	1.016	0.137877	0.0506044	0.976236	10.19	6.71	24.72	33.5	29.2	28.7	4.16	14.92	2.53	31.6	34.3	33.5	24.1	32.6	29.2	28.8	28.7	27.5
FALSE	High	Master Protein	Q8WUM9	Sodium-dependent phosphate transporter 1 OS=Homo sapiens OX=9606 GN=SLC20A1 PE=1 SV=1	0	21.81	11	8	9	8	1	679	73.7	7.08	62	8	0.871	0.976	0.882	0.00799096	0.366862	0.0588638	1.24	4.08	2.81	755.2	650.3	725.4	3	4.09	1.43	755.8	755.2	716.9	677.4	650.3	624.3	716.7	725.4	737.4
FALSE	High	Master Protein	Q96LW9	Zinc finger and SCAN domain-containing protein 31 OS=Homo sapiens OX=9606 GN=ZSCAN31 PE=1 SV=2	0.002	6.213	5	2	2	1	1	406	47.3	6.89	49	2	0.871	1.003	1.039	0.699562	0.722206	0.71078	9.11	34.39	24.34	25.4	21.9	19.6	44.5	4.65	21.03	25.4	25.5	9.9	20.4	22.2	21.9	19.6	17.1	25.6
FALSE	High	Master Protein	O14770	Homeobox protein Meis2 OS=Homo sapiens OX=9606 GN=MEIS2 PE=1 SV=2	0	14.311	11	4	4	4	1	477	51.8	6.4	66	4	0.871	0.95	0.946	0.0249781	0.0497652	0.0475062	0.52	1.72	1.53	362.3	325.4	340	4.29	2.66	4.76	383.8	353.2	362.3	332.7	325.4	315.5	364.8	333.6	340
FALSE	High	Master Protein	Q15435	Protein phosphatase 1 regulatory subunit 7 OS=Homo sapiens OX=9606 GN=PPP1R7 PE=1 SV=1	0	114.26	57	28	34	28	1	360	41.5	4.91	596	28	0.871	0.793	1.105	0.00304264	0.00572452	0.0124812	0.66	0.85	2.2	2826.8	2424.1	2227.4	2.2	3	3.93	2906.3	2826.8	2783.4	2545.9	2412.5	2424.1	2304.6	2227.4	2130.2
FALSE	High	Master Protein	Q9BVT8	Transmembrane and ubiquitin-like domain-containing protein 1 OS=Homo sapiens OX=9606 GN=TMUB1 PE=1 SV=1	0	17.278	26	5	5	5	1	246	26.2	5.72	136	5	0.871	0.854	0.954	0.140229	0.0865014	0.472551	4.51	3.76	14.39	311.1	270.9	256.5	4.56	18.26	10.07	287.9	312.7	311.1	198.5	283.3	270.9	246	256.5	296.8
FALSE	High	Master Protein	P37235	Hippocalcin-like protein 1 OS=Homo sapiens OX=9606 GN=HPCAL1 PE=1 SV=3	0	104.7	79	21	35	21	1	193	22.3	5.35	435	21	0.871	1.068	0.815	0.0489655	0.679745	0.0886732	4.61	15.99	3.9	3347.3	2846	3433.8	8.58	4.13	8.38	3347.3	3406.5	2901.2	2915.9	2846	2689	3576.1	3433.8	3034.9
FALSE	High	Master Protein	Q86XI8	Uncharacterized protein ZSWIM9 OS=Homo sapiens OX=9606 GN=ZSWIM9 PE=1 SV=2	0	12.318	9	5	5	5	1	627	70	8.57	57	5	0.871	0.882	0.98	0.141946	0.00564263	0.918705	7.52	0.93	8.44	634.9	547.5	558.9	0.61	9.36	1.32	634.9	628.5	635.5	516.2	547.5	618.6	560.1	546.9	558.9
FALSE	High	Master Protein	Q03169	Tumor necrosis factor alpha-induced protein 2 OS=Homo sapiens OX=9606 GN=TNFAIP2 PE=2 SV=2	0	169.31	59	41	55	41	1	654	72.6	6.46	1128	41	0.871	0.685	1.253	0.475907	0.067496	0.00130605	2.95	0.12	1.65	4043.3	3430.5	2768.8	15.55	3.22	2.33	4043.3	4108.1	3070	3430.5	3579.4	3361.5	2768.8	2683	2808.4
FALSE	High	Master Protein	P35568	Insulin receptor substrate 1 OS=Homo sapiens OX=9606 GN=IRS1 PE=1 SV=1	0	139.373	32	31	40	30	1	1242	131.5	8.54	1023	31	0.871	1.07	0.85	0.0468064	0.497096	0.0101219	6.03	1.47	1.72	1748.5	1601.1	1870.4	6.36	2.89	0.71	1748.5	1744	1945.9	1523.6	1601.1	1603.7	1870.4	1857.4	1884.1
FALSE	High	Master Protein	O94992	Protein HEXIM1 OS=Homo sapiens OX=9606 GN=HEXIM1 PE=1 SV=1	0	84.693	52	23	29	22	1	359	40.6	4.89	528	23	0.871	0.895	1.009	0.0088077	0.0402994	0.870753	0.02	1.81	5.55	1997.6	1777.2	1760.7	3.52	2.6	1.93	1997.6	1968.3	2103.7	1740.6	1777.2	1832.7	1814.1	1750.2	1760.7
FALSE	High	Master Protein	Q96I15	Selenocysteine lyase OS=Homo sapiens OX=9606 GN=SCLY PE=1 SV=4	0	97.2	65	23	30	23	1	445	48.1	7.12	603	23	0.871	0.775	1.111	0.109954	0.0847482	0.0606068	4.1	2.27	1.68	1471.5	1235.5	1158.4	9.23	3.61	2.5	1493.8	1471.5	1258.3	1301.7	1235.5	1215.4	1158.4	1164	1111.9
FALSE	High	Master Protein	P38117	Electron transfer flavoprotein subunit beta OS=Homo sapiens OX=9606 GN=ETFB PE=1 SV=3	0	107.741	87	26	55	26	1	255	27.8	8.1	961	26	0.872	1.004	0.841	0.210297	0.592425	0.00654951	5.01	13.93	1.58	3465	2997.4	3525	24.79	0.91	1.98	3465	3292.6	5064	3020	2997.4	2965.9	3479.4	3525	3616.9
FALSE	High	Master Protein	O43709	Probable 18S rRNA (guanine-N(7))-methyltransferase OS=Homo sapiens OX=9606 GN=BUD23 PE=1 SV=2	0	29.228	33	8	10	8	1	281	31.9	8.73	133	8	0.872	0.888	0.968	0.10369	0.155649	0.10294	5.09	0.19	1.9	751.2	683.6	705.9	7.75	2.74	4.81	828.3	751.2	711.9	689.3	654.7	683.6	734.2	705.9	666.9
FALSE	High	Master Protein	P51398	28S ribosomal protein S29, mitochondrial OS=Homo sapiens OX=9606 GN=DAP3 PE=1 SV=1	0	73.488	55	20	23	20	1	398	45.5	8.88	396	20	0.872	0.936	0.895	0.212118	0.169117	0.315853	12.75	5.3	9.87	2550.6	2223.2	2460.7	7.95	9.41	2.9	2550.6	2513.6	2895.9	2223.2	2439	2019.6	2483.6	2460.7	2351.6
FALSE	High	Master Protein	Q9UNL2	Translocon-associated protein subunit gamma OS=Homo sapiens OX=9606 GN=SSR3 PE=1 SV=1	0	17.141	18	6	6	6	1	185	21.1	9.61	54	6	0.872	0.911	0.882	0.279876	0.830531	0.164296	15.43	3.51	7.32	937.3	815.8	866.3	10.7	9.74	4.33	937.3	979	794.6	705.1	853.3	815.8	853.7	925.2	866.3
FALSE	High	Master Protein	O95997	Securin OS=Homo sapiens OX=9606 GN=PTTG1 PE=1 SV=1	0	15.945	32	7	7	7	1	202	22	6.6	66	7	0.872	0.972	0.897	0.221168	0.816032	0.0142639	11	17.35	1.42	388.4	348.4	377.4	8.24	6.71	8.18	382.5	388.4	443	384.1	338.6	348.4	433.3	377	377.4
FALSE	High	Master Protein	Q8TCS8	Polyribonucleotide nucleotidyltransferase 1, mitochondrial OS=Homo sapiens OX=9606 GN=PNPT1 PE=1 SV=2	0	205.552	58	50	66	50	1	783	85.9	7.77	1139	50	0.872	0.912	0.93	0.150282	0.129716	0.18068	1.53	5.19	3.6	5367.2	4656.2	4995.8	8.51	9.09	1.24	5269	5367.2	6137.9	4656.2	4679.5	3969.8	5009.2	4995.8	4896.6
FALSE	High	Master Protein	Q12931	Heat shock protein 75 kDa, mitochondrial OS=Homo sapiens OX=9606 GN=TRAP1 PE=1 SV=3	0	204.623	65	50	107	49	1	704	80.1	8.21	2351	50	0.872	0.902	0.966	0.0958695	0.0227517	0.383177	1.32	2.37	6.96	5686.8	4958.3	5132	0.32	11.27	2.56	5706.3	5686.8	5669.7	5033.8	4958.3	4082.5	4960.6	5216.9	5132
FALSE	High	Master Protein	Q9Y6X5	Bis(5'-adenosyl)-triphosphatase ENPP4 OS=Homo sapiens OX=9606 GN=ENPP4 PE=1 SV=3	0.004	4.638	3	1	1	1	1	453	51.6	6.15	45	1	0.872	0.734	1.188	0.000164384	0.0302518	0.0948026	0.01	6.1	13.1	140.2	122.3	102.9	2.98	2.8	12.29	139.1	140.2	146.9	121.9	122.3	128.1	94.3	119.8	102.9
FALSE	High	Master Protein	Q9UGH3	Solute carrier family 23 member 2 OS=Homo sapiens OX=9606 GN=SLC23A2 PE=1 SV=1	0	22.728	13	6	6	6	1	650	70.3	7.68	77	6	0.872	1.009	0.856	0.18415	0.535487	0.417698	10.72	1.5	19.3	422.3	368.3	430.5	5.15	9.93	13.07	411.5	422.3	454	393	368.3	322.3	353.7	458.2	430.5
FALSE	High	Master Protein	O75691	Small subunit processome component 20 homolog OS=Homo sapiens OX=9606 GN=UTP20 PE=1 SV=3	0	369.203	38	99	122	99	1	2785	318.2	7.39	1608	99	0.872	0.851	0.98	0.415609	0.478577	0.476558	17.12	5	6.54	9690.6	8544.9	8340.8	12.32	9.8	5.15	9690.6	9795.9	7804.9	7172.4	8546.5	8544.9	7867.6	8722.4	8340.8
FALSE	High	Master Protein	Q15637	Splicing factor 1 OS=Homo sapiens OX=9606 GN=SF1 PE=1 SV=4	0	130.792	36	24	47	23	1	639	68.3	8.98	926	24	0.873	0.976	0.993	0.459515	0.666839	0.581105	0.93	16.7	6.14	1952.6	1892.8	1905.6	11.78	6.27	1.77	1746.8	1952.6	2209.8	1892.8	1703.7	1912.2	1906.3	1848.2	1905.6
FALSE	High	Master Protein	Q70Z53	Protein FRA10AC1 OS=Homo sapiens OX=9606 GN=FRA10AC1 PE=1 SV=3	0	35.609	38	10	11	10	1	315	37.5	8.1	159	10	0.873	0.922	1.041	0.08528	0.137924	0.862275	1.32	2.91	6.02	751.2	715.9	687.8	5.48	5.71	3.4	751.2	745.8	821.8	648	715.9	717.2	708.7	662.1	687.8
FALSE	High	Master Protein	Q9UJT0	Tubulin epsilon chain OS=Homo sapiens OX=9606 GN=TUBE1 PE=2 SV=1	0	10.924	11	4	4	4	1	475	52.9	6.64	71	4	0.873	0.948	0.956	0.292598	0.625939	0.172511	0.02	9.67	5.07	251.6	224.2	238.4	8.09	1.86	3.1	251.6	256.9	220.5	219.6	224.2	227.9	238.6	238.4	225.9
FALSE	High	Master Protein	Q8TBP6	Solute carrier family 25 member 40 OS=Homo sapiens OX=9606 GN=SLC25A40 PE=1 SV=1	0	29.96	33	8	9	8	1	338	38.1	9.35	101	8	0.873	0.891	0.98	0.106658	0.224819	0.691449	6.74	10.68	23.53	187.8	163.4	178.4	6.26	10.04	13.99	176.7	200.2	187.8	163.4	174.8	143	143.1	188.4	178.4
FALSE	High	Master Protein	Q02790	Peptidyl-prolyl cis-trans isomerase FKBP4 OS=Homo sapiens OX=9606 GN=FKBP4 PE=1 SV=3	0	289.307	89	59	134	58	1	459	51.8	5.43	2060	59	0.873	0.901	0.99	0.00889796	0.0140343	0.314879	2.45	2.04	0.87	8787.7	7671.9	8036.7	1.18	3.35	2.56	8958.4	8787.7	8770.1	7990.7	7671.9	7479.5	8072.5	8036.7	7704.4
FALSE	High	Master Protein	Q9P0J1	[Pyruvate dehydrogenase [acetyl-transferring]]-phosphatase 1, mitochondrial OS=Homo sapiens OX=9606 GN=PDP1 PE=1 SV=3	0	75.922	47	21	22	21	1	537	61	6.67	432	21	0.873	0.938	0.93	0.119558	0.053815	0.187591	5.29	0.04	6.05	1559.6	1324.8	1405.2	4.85	8.31	3.69	1449.5	1559.6	1591.2	1324.8	1361.7	1161.5	1360	1405.2	1463.8
FALSE	High	Master Protein	Q8NBM8	Prenylcysteine oxidase-like OS=Homo sapiens OX=9606 GN=PCYOX1L PE=1 SV=2	0.001	7.63	6	3	3	3	1	494	54.6	7.31	64	3	0.873	0.832	1.058	0.461719	0.260002	0.233366	4.73	9.67	7.38	222.5	195.6	184.8	13.29	4.06	3.43	222.5	231.2	178.9	186.2	201.8	195.6	185.1	184.8	174.2
FALSE	High	Master Protein	P20020	Plasma membrane calcium-transporting ATPase 1 OS=Homo sapiens OX=9606 GN=ATP2B1 PE=1 SV=4	0	255.888	37	58	79	45	1	1220	134.6	5.91	1633	58	0.873	1.019	0.853	0.256384	0.753813	0.400005	14.59	0.74	13.46	5438.8	4749	5567.6	2.87	11.71	7.89	5323.7	5438.8	5634.2	5406.2	4749	4284.4	4928.9	5738.9	5567.6
FALSE	High	Master Protein	Q16762	Thiosulfate sulfurtransferase OS=Homo sapiens OX=9606 GN=TST PE=1 SV=4	0	47.558	40	12	14	11	1	297	33.4	7.25	313	12	0.873	0.949	0.92	0.188077	0.162698	0.21607	9.53	1.31	9.25	755.7	630.9	698.3	6.87	11.51	2.79	722.6	755.7	825.9	630.9	715.5	569.1	685.9	698.3	724.4
FALSE	High	Master Protein	Q9Y483	Metal-response element-binding transcription factor 2 OS=Homo sapiens OX=9606 GN=MTF2 PE=1 SV=3	0	23.635	18	10	11	9	1	593	67	8.75	82	10	0.873	0.951	0.968	0.326118	0.5091	0.186326	6.89	14.66	2.95	427.4	379.8	402.6	7.31	6.35	6.9	427.4	435	379.2	350.5	379.8	397.8	362.2	402.6	413.8
FALSE	High	Master Protein	Q96J42	Thioredoxin domain-containing protein 15 OS=Homo sapiens OX=9606 GN=TXNDC15 PE=1 SV=1	0	27.332	20	5	6	5	1	360	39.9	4.83	205	5	0.873	0.922	0.876	0.145648	0.664729	0.560961	8.48	10.81	13.39	223.6	195.8	211.7	12.81	14.08	8.57	223.6	242.4	187.5	217.6	195.8	163.7	188.4	211.7	223.4
FALSE	High	Master Protein	O95182	NADH dehydrogenase [ubiquinone] 1 alpha subcomplex subunit 7 OS=Homo sapiens OX=9606 GN=NDUFA7 PE=1 SV=3	0	42.81	84	11	15	11	1	113	12.5	10.18	230	11	0.873	0.976	0.924	0.0159031	0.268197	0.175699	2.36	0.49	4.05	1376.4	1226.6	1327.2	3.91	1.84	3.7	1376.4	1354.9	1458.4	1202	1226.6	1247	1343.6	1252.9	1327.2
FALSE	High	Master Protein	Q9Y666	Solute carrier family 12 member 7 OS=Homo sapiens OX=9606 GN=SLC12A7 PE=1 SV=3	0	98.529	29	28	31	27	1	1083	119	6.71	539	28	0.873	0.938	0.912	0.00694541	0.572325	0.332839	2.13	10.85	14.26	2448	2158	2363.9	7.5	7.29	6.59	2448	2522.9	2182.7	2178.3	2158	1906.2	2105.3	2363.9	2366.6
FALSE	High	Master Protein	Q8TAA5	GrpE protein homolog 2, mitochondrial OS=Homo sapiens OX=9606 GN=GRPEL2 PE=1 SV=1	0	23.754	39	7	7	7	1	225	25.4	7.72	151	7	0.873	0.951	0.918	0.113028	0.113023	0.113412	3.39	2.18	1.69	622.2	538.7	586.5	1.99	10	2.52	622.2	616.7	640.6	559.7	538.7	461	601.3	571.7	586.5
FALSE	High	Master Protein	Q8TAT5	Endonuclease 8-like 3 OS=Homo sapiens OX=9606 GN=NEIL3 PE=1 SV=3	0	58.128	33	17	17	17	1	605	67.7	9	261	17	0.873	0.968	0.902	0.115197	0.449662	0.219881	9.46	1.01	11.05	1092.3	954	1057.4	0.86	8.34	4.01	1097.9	1092.3	1079.5	864.5	954	1021.8	1119.8	1037.5	1057.4
FALSE	High	Master Protein	Q8WTV0	Scavenger receptor class B member 1 OS=Homo sapiens OX=9606 GN=SCARB1 PE=1 SV=1	0	27.081	14	8	9	8	1	552	60.8	8.24	123	8	0.873	0.738	1.16	0.102556	0.181284	0.267271	2.28	5.35	13.79	1246.6	1080.9	932	14.09	8.11	5.98	1246.6	1262.9	972	1088.9	1080.9	939.6	859	966.8	932
FALSE	High	Master Protein	Q9H2W6	39S ribosomal protein L46, mitochondrial OS=Homo sapiens OX=9606 GN=MRPL46 PE=1 SV=1	0	62.733	58	17	21	17	1	279	31.7	7.05	368	17	0.874	0.967	0.903	0.213803	0.390658	0.0319409	9.51	6.72	3.67	1023.5	894.1	990.1	14.05	6.62	3.49	1023.5	995.1	1275.3	894.1	942.3	825.5	990.1	942.8	1009.3
FALSE	High	Master Protein	Q9NSG2	Uncharacterized protein C1orf112 OS=Homo sapiens OX=9606 GN=C1orf112 PE=1 SV=1	0	20.064	8	5	5	5	1	853	96.5	6	103	5	0.874	0.877	0.964	0.035444	0.0991858	0.997892	2.96	6.8	5.32	366.6	321.3	321.6	4.9	7.08	4.06	366.6	358.4	393.3	298.1	321.3	343.6	321.6	307.2	333.2
FALSE	High	Master Protein	O14548	Cytochrome c oxidase subunit 7A-related protein, mitochondrial OS=Homo sapiens OX=9606 GN=COX7A2L PE=1 SV=2	0	29.347	67	9	9	9	1	114	12.6	9.42	128	9	0.874	0.839	0.971	0.246735	0.0810158	0.881676	14.25	7.56	8.49	979.9	856.1	828.1	10.71	9.02	6.72	918.6	979.9	1128.7	903.5	856.1	755.4	770.4	828.1	881.5
FALSE	High	Master Protein	O94916	Nuclear factor of activated T-cells 5 OS=Homo sapiens OX=9606 GN=NFAT5 PE=1 SV=1	0	78.289	17	21	22	21	1	1531	165.7	5.24	382	21	0.874	0.841	1.031	0.0112136	0.000717373	0.0897631	2.82	0.73	1.35	1545.6	1350.3	1309.1	1.59	0.94	1.21	1545.6	1526.7	1575.7	1350.3	1367.3	1342.3	1309.1	1313.3	1284.3
FALSE	High	Master Protein	P02792	Ferritin light chain OS=Homo sapiens OX=9606 GN=FTL PE=1 SV=2	0	13.061	37	5	5	5	1	175	20	5.78	67	5	0.874	1.049	0.833	0.114758	0.587824	0.17924	0.13	22.11	13.24	456.8	399.1	479	14.02	8.13	8.11	465.6	456.8	357.8	406.3	399.1	348.9	415.4	480.5	479
FALSE	High	Master Protein	P13929	Beta-enolase OS=Homo sapiens OX=9606 GN=ENO3 PE=1 SV=5	0	80.009	41	15	101	6	1	434	47	7.71	2029	15	0.874	0.722	1.201	0.00421548	0.00933317	0.0171542	0.78	3.61	4.67	543.1	484.7	406.8	5.19	5.06	3.46	538.6	543.1	590.8	467.3	484.7	516.1	389	406.8	416.6
FALSE	High	Master Protein	Q96B49	Mitochondrial import receptor subunit TOM6 homolog OS=Homo sapiens OX=9606 GN=TOMM6 PE=1 SV=1	0	17.777	57	2	8	2	1	74	8	4.89	288	2	0.874	0.885	0.904	0.134192	0.30308	0.149055	3.81	15.06	4.07	98.8	81.8	87.5	7.73	7.93	6.91	90.6	98.8	105.8	81.8	86.4	73.7	93.6	81.6	87.5
FALSE	High	Master Protein	O15318	DNA-directed RNA polymerase III subunit RPC7 OS=Homo sapiens OX=9606 GN=POLR3G PE=1 SV=2	0	26.055	38	8	9	8	1	223	25.9	4.63	82	8	0.874	1.061	0.804	0.112903	0.948918	0.449129	4.64	3.56	1.72	618.9	518.6	632	3.78	9.56	10.88	623.7	618.9	581.7	602.9	518.6	508.2	532	632	656.7
FALSE	High	Master Protein	Q9BZE4	Nucleolar GTP-binding protein 1 OS=Homo sapiens OX=9606 GN=GTPBP4 PE=1 SV=3	0	180.637	74	54	69	54	1	634	73.9	9.5	848	54	0.874	0.991	0.881	0.126986	0.865166	0.0146535	4.77	10.07	2.77	7970.2	6983.4	7923	5.89	2.69	5.18	7970.2	7991.7	7194.3	6671.1	6983.4	7000.4	7355.8	8137.9	7923
FALSE	High	Master Protein	Q9UKU7	Isobutyryl-CoA dehydrogenase, mitochondrial OS=Homo sapiens OX=9606 GN=ACAD8 PE=1 SV=1	0	52.223	40	14	15	14	1	415	45	7.85	368	14	0.874	0.884	0.95	0.079393	0.0229656	0.446923	3.7	2.51	11.87	800.2	720	704.4	1.81	9.37	4.88	800.2	823.9	797.3	722.1	720	610	691.6	704.4	757.7
FALSE	High	Master Protein	Q99942	E3 ubiquitin-protein ligase RNF5 OS=Homo sapiens OX=9606 GN=RNF5 PE=1 SV=1	0	14.448	31	4	5	4	1	180	19.9	6.65	110	4	0.874	0.965	0.921	0.00372264	0.289676	0.0408071	0.69	3.03	0.51	188.5	168.2	181.9	10.51	10.68	7.26	160.1	188.5	196.4	139.9	168.2	170.6	161.6	185.2	181.9
FALSE	High	Master Protein	P27144	Adenylate kinase 4, mitochondrial OS=Homo sapiens OX=9606 GN=AK4 PE=1 SV=1	0	48.095	76	16	19	16	1	223	25.3	8.4	221	16	0.874	0.846	1.008	0.0516145	0.0399532	0.705254	2.7	0.25	8.74	1912.1	1635.8	1614.5	5.38	8.21	0.55	1917.3	1912.1	1741.8	1635.8	1792.4	1522.5	1622.7	1604.9	1614.5
FALSE	High	Master Protein	Q96IC2	RNA exonuclease 5 OS=Homo sapiens OX=9606 GN=REXO5 PE=2 SV=1	0.008	3.763	2	2	2	2	1	774	86.8	8.32	41	2	0.874	0.959	0.903	0.00638805	0.413362	0.100184	1.1	8	4.21	246.6	217.3	236.5	2.88	2.45	3.88	242.4	256.3	246.6	217.3	224.1	213.5	249.3	236.5	231.3
FALSE	High	Master Protein	O15534	Period circadian protein homolog 1 OS=Homo sapiens OX=9606 GN=PER1 PE=1 SV=2	0.001	7.259	2	2	2	2	1	1290	136.1	6.09	89	2	0.874	0.859	1.218	0.898654	0.492455	0.157845	5.56	22.41	8.1	139.4	121.9	99.3	25.75	4.57	12.4	139.4	140	85.5	121.9	116.4	127.5	119.7	99.3	95.5
FALSE	High	Master Protein	Q86Y91	Kinesin-like protein KIF18B OS=Homo sapiens OX=9606 GN=KIF18B PE=1 SV=4	0	64.214	27	17	19	16	1	852	93	8.62	508	17	0.874	0.87	0.974	0.0475061	0.0305066	0.29604	3.25	1.21	4.5	1396	1197.8	1230.1	3.64	3.19	0.77	1431.1	1396	1331.8	1146.5	1220.5	1197.8	1231.7	1230.1	1214.6
FALSE	High	Master Protein	Q8WVX9	Fatty acyl-CoA reductase 1 OS=Homo sapiens OX=9606 GN=FAR1 PE=1 SV=1	0	85.226	44	23	27	23	1	515	59.3	9.17	452	23	0.874	0.788	1.061	0.0486565	0.0508606	0.112986	4.95	0.66	4.56	2533.5	2215.1	2068.1	3.81	1.34	5.03	2533.5	2623.7	2430.9	2215.1	2193.8	2252.5	1982.5	2190.8	2068.1
FALSE	High	Master Protein	Q86TJ2	Transcriptional adapter 2-beta OS=Homo sapiens OX=9606 GN=TADA2B PE=1 SV=2	0	27.272	20	8	8	8	1	420	48.4	7.83	181	8	0.874	0.937	0.972	0.864414	0.95957	0.378265	0.54	10.5	6.17	492.3	430.5	439.2	19.31	1.01	5.14	492.3	500.4	347.2	430.5	435.5	426.9	423.9	439.2	468.7
FALSE	High	Master Protein	Q13454	Tumor suppressor candidate 3 OS=Homo sapiens OX=9606 GN=TUSC3 PE=1 SV=1	0	14.201	15	5	5	5	1	348	39.7	9.91	67	5	0.874	1.032	0.776	0.646619	0.389287	0.048552	9.58	4.91	5.09	664.1	583.6	745	20.34	10.33	7.57	664.1	746.8	493.6	531.7	653	583.6	685.2	797.6	745
FALSE	High	Master Protein	Q8IX18	Probable ATP-dependent RNA helicase DHX40 OS=Homo sapiens OX=9606 GN=DHX40 PE=1 SV=2	0	57.168	25	19	22	19	1	779	88.5	8.65	243	19	0.875	0.871	0.986	0.289927	0.319243	0.368617	14.4	4.49	2.63	1777	1527.6	1547.6	10.23	7.17	2.29	1779.3	1777	1480.5	1358.5	1554	1527.6	1487.7	1549.1	1547.6
FALSE	High	Master Protein	Q8TDY4	Arf-GAP with SH3 domain, ANK repeat and PH domain-containing protein 3 OS=Homo sapiens OX=9606 GN=ASAP3 PE=1 SV=1	0.001	7.355	3	3	3	2	1	903	99.1	6.4	27	3	0.875	0.981	0.991	0.108979	0.501877	0.816005	0.38	10.21	20.4	59.4	54.8	58.2	6.23	8.79	10.3	59.4	55.4	62.8	57.7	48.5	54.8	58.2	48.4	58.3
FALSE	High	Master Protein	Q9Y3B4	Splicing factor 3B subunit 6 OS=Homo sapiens OX=9606 GN=SF3B6 PE=1 SV=1	0	36.578	67	9	13	9	1	125	14.6	9.38	156	9	0.875	0.925	0.946	0.116465	0.124077	0.113995	4.78	0.83	4.69	1718.9	1503.5	1589.7	5.42	6.32	2.9	1710.8	1718.9	1880.9	1559.5	1503.5	1377	1592.6	1512.5	1589.7
FALSE	High	Master Protein	O95562	Vesicle transport protein SFT2B OS=Homo sapiens OX=9606 GN=SFT2D2 PE=1 SV=1	0.001	7.835	7	2	2	2	1	160	17.8	9.13	73	2	0.875	0.713	1.019	0.852251	0.968321	0.675008	19.23	13.03	25.64	180.6	147.7	132.1	52.68	17.65	15.3	180.6	203.3	58.8	158	147.7	111.3	106.5	132.1	145
FALSE	High	Master Protein	Q9NV66	S-adenosyl-L-methionine-dependent tRNA 4-demethylwyosine synthase TYW1 OS=Homo sapiens OX=9606 GN=TYW1 PE=2 SV=2	0	49.096	23	15	15	15	1	732	83.6	6.87	203	15	0.875	0.996	0.952	0.175766	0.70568	0.136326	1.58	6.71	0.68	881.6	850.4	892.9	6.9	9.25	3.95	852.3	881.6	971.7	735.4	878.9	850.4	848.9	892.9	918.2
FALSE	High	Master Protein	O00311	Cell division cycle 7-related protein kinase OS=Homo sapiens OX=9606 GN=CDC7 PE=1 SV=1	0	31.858	22	10	10	10	1	574	63.8	8.73	123	10	0.875	0.936	0.935	0.033665	0.0601361	0.176488	1.76	2.72	4.83	588.5	482.6	561.6	5.32	7.58	5.28	551.4	588.5	613.2	482.6	476.1	544.9	515.9	561.6	569.6
FALSE	High	Master Protein	Q99714	3-hydroxyacyl-CoA dehydrogenase type-2 OS=Homo sapiens OX=9606 GN=HSD17B10 PE=1 SV=3	0	130.802	91	22	66	22	1	261	26.9	7.78	1831	22	0.875	0.827	1.037	0.116821	0.0249126	0.950694	2.97	4.86	3.15	3803.9	3307.4	3178.6	5.39	7.17	0.74	3803.9	3681.9	4087.2	3330	3307.4	2923.4	3145.7	3178.6	3190.7
FALSE	High	Master Protein	O43493	Trans-Golgi network integral membrane protein 2 OS=Homo sapiens OX=9606 GN=TGOLN2 PE=1 SV=4	0	138.672	63	37	41	37	1	437	45.9	5.63	515	37	0.876	0.953	0.929	0.022605	0.00579225	0.060338	1.73	0.1	3.47	5487.2	5032.9	5234.1	4.03	4.32	3.34	5484.8	5487.2	5878.4	5032.9	4731.3	5146.8	5227.8	5539.4	5234.1
FALSE	High	Master Protein	Q9UIU6	Homeobox protein SIX4 OS=Homo sapiens OX=9606 GN=SIX4 PE=1 SV=2	0	21.209	14	7	7	7	1	781	82.9	5.71	176	7	0.876	0.83	1.018	0.0399757	0.0524481	0.58686	0.37	6.39	5.42	270.4	222.1	224.3	4	4.88	3.94	270.4	252.8	271.9	236.7	222.1	215.3	224.3	211.5	228.1
FALSE	High	Master Protein	O43766	Lipoyl synthase, mitochondrial OS=Homo sapiens OX=9606 GN=LIAS PE=1 SV=3	0.003	5.111	8	2	2	2	1	372	41.9	8.59	23	2	0.876	0.925	0.947	0.0179461	0.777986	0.440759	0.01	7.44	15.15	211.2	192.9	203.8	3.78	4.45	12.18	211.2	220.3	204.4	194	192.9	179	183.9	234.1	203.8
FALSE	High	Master Protein	P83731	60S ribosomal protein L24 OS=Homo sapiens OX=9606 GN=RPL24 PE=1 SV=1	0	94.234	69	24	51	24	1	157	17.8	11.25	510	24	0.876	1.06	0.753	0.273981	0.912582	0.0998972	11.95	14.29	8.43	3166.2	2600.4	3451.9	18.76	13.08	2.2	3166.2	2969.2	4171	3064.4	2600.4	2377.2	3357.4	3507.2	3451.9
FALSE	High	Master Protein	P09871	Complement C1s subcomponent OS=Homo sapiens OX=9606 GN=C1S PE=1 SV=1	0	18.356	17	7	7	7	1	688	76.6	4.96	79	7	0.876	0.846	0.991	0.0993724	0.166427	0.538283	6.9	14.49	2.82	259.6	227.4	225.3	9.17	1.83	12.22	259.6	281.6	234.2	227.4	231.6	223.3	187.3	225.3	238.3
FALSE	High	Master Protein	P11388	DNA topoisomerase 2-alpha OS=Homo sapiens OX=9606 GN=TOP2A PE=1 SV=3	0	463.854	59	119	165	97	1	1531	174.3	8.72	2314	119	0.876	0.935	0.937	0.223951	0.246382	0.247776	10.67	1.91	0.95	10989	9625.1	10272.4	1.44	17.55	14.69	11165.6	10989	10850.1	7320.5	9625.1	10395	7870.4	10291.7	10272.4
FALSE	High	Master Protein	P29372	DNA-3-methyladenine glycosylase OS=Homo sapiens OX=9606 GN=MPG PE=1 SV=3	0	56.399	52	16	18	16	1	298	32.8	9.57	352	16	0.876	0.875	1.001	0.781516	0.772203	0.692673	1.97	3.95	1.46	1034	911.3	904.7	16.11	1.66	2.79	1058.8	1034	780.1	911.3	905.7	934.3	894.2	942.7	904.7
FALSE	High	Master Protein	Q3ZCQ8	Mitochondrial import inner membrane translocase subunit TIM50 OS=Homo sapiens OX=9606 GN=TIMM50 PE=1 SV=2	0	77.239	48	21	29	21	1	353	39.6	8.37	498	21	0.876	0.947	0.925	0.118002	0.603403	0.583775	8.7	15.43	25.54	1988.8	1870.8	1961.2	8.76	14.57	10.16	1988.8	2135.7	1791.6	1905	1870.8	1449.3	1664.5	1961.2	2022.1
FALSE	High	Master Protein	P14406	Cytochrome c oxidase subunit 7A2, mitochondrial OS=Homo sapiens OX=9606 GN=COX7A2 PE=1 SV=1	0	8.879	18	2	7	2	1	83	9.4	9.76	107	2	0.876	0.847	0.92	0.301084	0.117378	0.782305	12.89	8.54	0.33	458.1	401.3	430.8	6.41	10.03	11.32	454.5	458.1	508.8	471.5	401.3	395.3	353.9	430.8	436.3
FALSE	High	Master Protein	O15235	28S ribosomal protein S12, mitochondrial OS=Homo sapiens OX=9606 GN=MRPS12 PE=1 SV=1	0	20.953	54	9	9	9	1	138	15.2	10.29	82	9	0.876	0.885	0.942	0.0471312	0.837659	0.531672	5.42	12.74	23.6	1139.9	951.1	1009.4	18.77	15.46	6.48	1183.6	1139.9	822.8	1036.9	951.1	760.3	933.2	1062.3	1009.4
FALSE	High	Master Protein	P02042	Hemoglobin subunit delta OS=Homo sapiens OX=9606 GN=HBD PE=1 SV=2	0.003	4.934	13	2	2	2	1	147	16	8.05	58	2	0.876	1.311	0.668	0.262446	0.00357978	0.0253044	13.38	4.07	6.06	199.6	174.9	258.2	7.99	6.77	5.69	199.6	174.7	202.8	174.9	178.1	156.8	261.6	258.2	235.3
FALSE	High	Master Protein	Q9H5X1	Cytosolic iron-sulfur assembly component 2A OS=Homo sapiens OX=9606 GN=CIAO2A PE=1 SV=1	0	26.486	44	7	7	7	1	160	18.3	4.88	182	7	0.876	0.921	0.951	0.131371	0.409071	0.873324	5.17	18.88	4.39	248.5	235.2	228.9	11.75	6.75	7.08	248.5	241.4	298	217.7	235.2	249.2	228.9	224.9	255.7
FALSE	High	Master Protein	P02786	Transferrin receptor protein 1 OS=Homo sapiens OX=9606 GN=TFRC PE=1 SV=2	0	203.927	59	50	72	50	1	760	84.8	6.61	963	50	0.876	1.001	0.876	0.213339	0.950537	0.106818	14.33	6.64	9.04	5269.3	4616.7	5330.2	7.87	6.09	3.38	5098.1	5269.3	5908.5	5063.5	4616.7	4524.8	5330.2	5614.5	5273
FALSE	High	Master Protein	Q14527	Helicase-like transcription factor OS=Homo sapiens OX=9606 GN=HLTF PE=1 SV=2	0	228.177	54	63	74	63	1	1009	113.9	8.6	1012	63	0.876	0.922	0.942	0.132345	0.2704	0.0716034	10.72	3.87	1.17	6679	5826.9	6155	5.38	5.52	1.9	6683.4	6679	6077.3	5299.4	5852.4	5826.9	5969.7	6182.5	6155
FALSE	High	Master Protein	Q9H2U1	ATP-dependent DNA/RNA helicase DHX36 OS=Homo sapiens OX=9606 GN=DHX36 PE=1 SV=2	0	193.756	54	50	61	48	1	1008	114.7	7.68	996	50	0.876	0.868	1.006	0.497576	0.487579	0.933992	10.74	6.49	9.74	4968	4285.8	4259	14.79	4.26	3.91	5057.7	4968	3832.1	4013.9	4353.4	4285.8	4388.1	4259	4059.5
FALSE	High	Master Protein	Q9BWH2	FUN14 domain-containing protein 2 OS=Homo sapiens OX=9606 GN=FUNDC2 PE=1 SV=2	0	21.927	24	6	6	6	1	189	20.7	9.73	126	6	0.876	0.915	0.958	0.0700051	0.238482	0.404278	5.13	5.64	10.12	434.7	385.5	397.8	7.84	8.55	0.66	393.8	434.7	460.6	345.2	409.5	385.5	397.8	402.4	397.8
FALSE	High	Master Protein	Q6ICG6	Uncharacterized protein KIAA0930 OS=Homo sapiens OX=9606 GN=KIAA0930 PE=1 SV=1	0	29.027	25	10	11	10	1	404	45.8	7.94	109	10	0.877	0.777	1.128	0.0281671	0.0935614	0.206637	0.21	1.82	2.79	924.1	810	742.7	6.92	4.05	5.12	849.3	924.1	975.4	788.4	810	853.4	793.6	742.7	718.2
FALSE	High	Master Protein	Q96AA3	Protein RFT1 homolog OS=Homo sapiens OX=9606 GN=RFT1 PE=1 SV=1	0.001	6.555	5	3	3	3	1	541	60.3	8.85	65	3	0.877	1.084	0.8	0.871899	0.63216	0.74382	1.25	25.28	12.9	221.7	225.8	213.8	13.47	23.01	29.41	221.7	257.6	197.1	273.7	225.8	170.9	193.3	213.8	326.9
FALSE	High	Master Protein	P52565	Rho GDP-dissociation inhibitor 1 OS=Homo sapiens OX=9606 GN=ARHGDIA PE=1 SV=3	0	85.015	68	20	42	20	1	204	23.2	5.11	335	20	0.877	0.895	0.961	0.554685	0.907535	0.433954	2.18	6.11	10.24	2663.9	2415.3	2384.5	12.44	3.04	8.41	2170.2	2663.9	2754.9	2416	2290.8	2415.3	2721.3	2339.1	2384.5
FALSE	High	Master Protein	O14681	Etoposide-induced protein 2.4 homolog OS=Homo sapiens OX=9606 GN=EI24 PE=1 SV=4	0	14.71	11	6	6	6	1	340	38.9	9.72	83	6	0.877	0.977	0.885	0.17005	0.979828	0.0283235	12.52	6.14	1.6	379.6	343.6	383	3.01	12.72	9.47	369.1	379.6	391.9	286.5	369.3	343.6	345	383	417.3
FALSE	High	Master Protein	Q14978	Nucleolar and coiled-body phosphoprotein 1 OS=Homo sapiens OX=9606 GN=NOLC1 PE=1 SV=2	0	205.557	46	62	79	62	1	699	73.6	9.47	827	62	0.877	0.937	0.972	0.105626	0.229012	0.478448	4.39	1.03	6.25	9140	8014.8	8327.1	15.06	4.06	2.75	9140	8728.5	11459.3	8014.8	7948.9	8553.2	8630.4	8327.1	8177.4
FALSE	High	Master Protein	Q8WYH8	Inhibitor of growth protein 5 OS=Homo sapiens OX=9606 GN=ING5 PE=1 SV=1	0	20.405	34	10	10	7	1	240	27.7	7.61	68	10	0.877	0.936	0.937	0.0923248	0.68825	0.10476	0.05	4.14	4.35	456.2	399.8	429.5	8.35	3.33	1.47	456.2	402.7	474.1	399.8	389.1	415.7	426.8	429.5	438.9
FALSE	High	Master Protein	Q9NX58	Cell growth-regulating nucleolar protein OS=Homo sapiens OX=9606 GN=LYAR PE=1 SV=2	0	125.837	63	34	39	34	1	379	43.6	9.54	539	34	0.877	0.976	0.899	0.0710051	0.769498	0.00245778	3.22	5.94	0.2	3857.7	3382.9	3763.3	2.65	2.96	3.65	3922.3	3857.7	3723.5	3342.4	3382.9	3534.3	3665.3	3938.2	3763.3
FALSE	High	Master Protein	Q96C03	Mitochondrial dynamics protein MID49 OS=Homo sapiens OX=9606 GN=MIEF2 PE=1 SV=1	0.004	4.746	9	3	3	2	1	454	49.2	5.12	19	3	0.877	0.918	1.027	0.168909	0.596223	0.643613	9.97	18.87	6.01	40.6	39.9	41.3	20.27	14.73	5.87	36.2	53.2	40.6	31.8	42.6	39.9	41.3	37.3	41.4
FALSE	High	Master Protein	O43818	U3 small nucleolar RNA-interacting protein 2 OS=Homo sapiens OX=9606 GN=RRP9 PE=1 SV=1	0	74.566	45	23	29	23	1	475	51.8	7.85	530	23	0.877	0.879	0.998	0.36405	0.43654	0.994779	6.34	9.64	3.72	2208.3	1983.8	1940.3	10.36	3.19	5.39	2208.3	2395.2	1945	1936.6	1983.8	2062.5	1940.3	2119.7	1927.3
FALSE	High	Master Protein	Q9Y613	FH1/FH2 domain-containing protein 1 OS=Homo sapiens OX=9606 GN=FHOD1 PE=1 SV=3	0	165.729	49	43	51	43	1	1164	126.5	6.39	1070	43	0.877	0.901	0.967	0.374276	0.681182	0.0465142	1.66	0.9	1	3558.4	3144.3	3229.8	9.76	1.61	2.75	3558.4	3585.1	3000.7	3075.4	3144.3	3173.4	3181.7	3355.2	3229.8
FALSE	High	Master Protein	Q6NUS6	Tectonic-3 OS=Homo sapiens OX=9606 GN=TCTN3 PE=1 SV=2	0	28.071	24	8	8	8	1	607	66.1	8.21	191	8	0.877	0.916	0.958	0.016744	0.415097	0.282645	2.1	1.09	3.72	637.8	559.4	611.2	5.08	8.12	4.29	637.8	673.3	608.5	559.4	601.5	511	584	636.3	611.2
FALSE	High	Master Protein	P15428	15-hydroxyprostaglandin dehydrogenase [NAD(+)] OS=Homo sapiens OX=9606 GN=HPGD PE=1 SV=1	0	84.805	70	18	24	18	1	266	29	5.86	560	18	0.877	0.981	0.901	0.0566515	0.296395	0.0113337	5.93	2.35	0.82	1921.5	1641.7	1799.8	5.35	2	3.18	1921.5	1974.7	1778.9	1685.6	1621.1	1641.7	1884.1	1773.2	1799.8
FALSE	High	Master Protein	Q9HCU5	Prolactin regulatory element-binding protein OS=Homo sapiens OX=9606 GN=PREB PE=1 SV=2	0	83.849	57	24	28	24	1	417	45.4	7.88	526	24	0.877	1.013	0.861	0.0515614	0.898265	0.0195199	5.76	0.94	0.14	2612.6	2292	2663.4	2.25	7.73	5.24	2549.6	2666.9	2612.6	2104.6	2457.7	2292	2448.7	2663.4	2701.6
FALSE	High	Master Protein	P05455	Lupus La protein OS=Homo sapiens OX=9606 GN=SSB PE=1 SV=2	0	218.048	80	55	80	55	1	408	46.8	7.12	920	55	0.877	0.878	0.999	0.0671737	0.122554	0.441202	6.71	7.08	0.5	6340.1	5702.1	5859.3	8.07	2.71	3.1	6104.9	6340.1	7110.7	5702.1	5562.7	5872	5896.3	5859.3	5569.3
FALSE	High	Master Protein	Q53GA4	Pleckstrin homology-like domain family A member 2 OS=Homo sapiens OX=9606 GN=PHLDA2 PE=1 SV=2	0	39.052	72	12	12	12	1	152	17.1	9.17	144	12	0.878	0.992	0.873	0.123476	0.397067	0.110287	7.58	1.94	0.32	772.8	699.4	766.3	6.52	5.78	2.96	772.8	757.1	853.6	745.5	664.4	699.4	766.3	803.1	760.8
FALSE	High	Master Protein	P57088	Transmembrane protein 33 OS=Homo sapiens OX=9606 GN=TMEM33 PE=1 SV=2	0	24.675	29	7	9	7	1	247	28	9.7	187	7	0.878	0.83	0.871	0.887746	0.79228	0.530496	20.16	12.04	31.35	713.2	620.5	712.3	39.85	10.7	21.98	713.2	858.6	359.7	625.9	620.5	514.5	521.9	818.9	712.3
FALSE	High	Master Protein	Q8NE01	Metal transporter CNNM3 OS=Homo sapiens OX=9606 GN=CNNM3 PE=1 SV=1	0	55.327	29	22	24	21	1	707	76.1	6.09	329	22	0.878	0.959	0.915	0.090636	0.708725	0.487184	4.66	12.5	19.98	2794	2546.2	2783.7	4.91	9.53	8.75	2794	2901.3	2630.5	2671.4	2546.2	2214.4	2435.2	2885.9	2783.7
FALSE	High	Master Protein	Q8NG11	Tetraspanin-14 OS=Homo sapiens OX=9606 GN=TSPAN14 PE=1 SV=1	0	13.899	20	4	4	4	1	270	30.7	6.84	112	4	0.878	0.909	0.966	0.0482299	0.538693	0.414692	5.73	13.58	8.81	284.1	248.8	258.2	11.93	7.4	4.3	299.7	284.1	237	248.8	249.3	218.4	242.1	263	258.2
FALSE	High	Master Protein	Q8NHH9	Atlastin-2 OS=Homo sapiens OX=9606 GN=ATL2 PE=1 SV=2	0	94.766	49	23	29	21	1	583	66.2	5.48	507	23	0.878	1.031	0.885	0.135275	0.300154	0.0594065	2.59	3.46	5.87	1724.3	1691.7	1819	6.85	8.04	4.12	1710.3	1724.3	1929.1	1467.1	1691.7	1693.2	1763.1	1912.6	1819
FALSE	High	Master Protein	Q3SXM5	Inactive hydroxysteroid dehydrogenase-like protein 1 OS=Homo sapiens OX=9606 GN=HSDL1 PE=1 SV=3	0	31.935	34	9	9	9	1	330	37	8.72	204	9	0.878	0.914	0.925	0.00913096	0.334437	0.176579	0.65	3.07	8.19	1133	994.5	1112.6	5.99	3.75	5.57	1133	1216.6	1080.9	994.5	1028.6	954.2	1010.4	1116.4	1112.6
FALSE	High	Master Protein	Q9NRL2	Bromodomain adjacent to zinc finger domain protein 1A OS=Homo sapiens OX=9606 GN=BAZ1A PE=1 SV=2	0	194.106	40	59	65	59	1	1556	178.6	6.6	975	59	0.878	0.887	0.951	0.123748	0.214538	0.112618	10.05	6.33	0.2	6684	5867.8	5926.7	5.25	4.34	4.07	6844.1	6684	6182.7	5455.7	5867.8	5905	5738.8	6220.7	5926.7
FALSE	High	Master Protein	Q9BWC9	Coiled-coil domain-containing protein 106 OS=Homo sapiens OX=9606 GN=CCDC106 PE=1 SV=1	0	8.793	13	3	3	3	1	280	32	9.42	43	3	0.878	1.223	0.752	0.030405	0.105824	0.0209103	3.48	2.73	5.21	152.4	140.1	186.3	5.2	3.7	4.38	149.6	152.4	164.8	131.4	140.1	140.3	186.4	172.6	186.3
FALSE	High	Master Protein	Q9BSE4	Homocysteine-responsive endoplasmic reticulum-resident ubiquitin-like domain member 2 protein OS=Homo sapiens OX=9606 GN=HERPUD2 PE=1 SV=2	0.002	6.124	6	2	2	2	1	406	45.1	5.06	39	2	0.878	0.981	0.97	0.431271	0.48695	0.57146	10.83	8.34	10.77	221.1	220.1	225.2	14.05	9.84	2.4	221.1	216.9	276.9	194.1	236.5	220.1	216.9	226.9	225.2
FALSE	High	Master Protein	Q9NR33	DNA polymerase epsilon subunit 4 OS=Homo sapiens OX=9606 GN=POLE4 PE=1 SV=2	0	21.23	44	6	7	6	1	117	12.2	4.92	122	6	0.878	1.017	0.892	0.107477	0.555176	0.551378	8.43	5.74	3.85	776	681.3	753	19.18	10.41	3.88	776	712.8	1016.4	681.3	672	806.1	789.2	731	753
FALSE	High	Master Protein	Q9BUK0	Coiled-coil-helix-coiled-coil-helix domain-containing protein 7 OS=Homo sapiens OX=9606 GN=CHCHD7 PE=1 SV=1	0.003	4.763	21	1	1	1	1	85	10.1	8.82	67	1	0.878	0.764	1.149	0.447772	0.0492454	0.513914	17.05	3.69	38.38	31.1	27.6	24.4	12.95	10.07	19.77	31.1	25	31.9	23.2	27.6	28	27.3	24.4	18.3
FALSE	High	Master Protein	O95167	NADH dehydrogenase [ubiquinone] 1 alpha subcomplex subunit 3 OS=Homo sapiens OX=9606 GN=NDUFA3 PE=1 SV=1	0.002	5.548	57	3	4	3	1	84	9.3	8.46	67	3	0.878	0.993	0.884	0.469351	0.562916	0.526278	33.64	3.16	35.86	362.2	318	359.6	11.13	20.54	13.49	298.1	362.2	365.9	341.6	318	226.7	286.7	371.1	359.6
FALSE	High	Master Protein	Q9NUN5	Probable lysosomal cobalamin transporter OS=Homo sapiens OX=9606 GN=LMBRD1 PE=1 SV=1	0.003	4.765	3	1	1	1	1	540	61.3	7.77	72	1	0.878	0.763	1.054	0.602822	0.671743	0.925005	9.68	5.2	24.1	33.9	27.2	26.5	59.91	11.14	19.41	33.9	36.9	8.2	27.2	32.4	26.6	25.8	36	26.5
FALSE	High	Master Protein	P11166	Solute carrier family 2, facilitated glucose transporter member 1 OS=Homo sapiens OX=9606 GN=SLC2A1 PE=1 SV=2	0	38.337	16	10	16	9	1	492	54	8.72	168	10	0.878	0.894	0.88	0.0659551	0.314817	0.986381	3.44	16.68	2.51	1017.3	822	858.4	11.39	10.98	15.01	1017.3	1044.4	841.4	920.2	822	738.9	691.2	858.4	934.2
FALSE	High	Master Protein	P62820	Ras-related protein Rab-1A OS=Homo sapiens OX=9606 GN=RAB1A PE=1 SV=3	0	116.604	84	23	58	11	1	205	22.7	6.21	1106	23	0.878	1.034	0.904	0.159531	0.55586	0.244156	8.21	1.09	7.29	978.7	908	1010.3	14.72	3.7	6.99	977.3	978.7	1250.5	858.3	921.2	908	1010.3	896.8	1019.1
FALSE	High	Master Protein	Q9UN79	Transcription factor SOX-13 OS=Homo sapiens OX=9606 GN=SOX13 PE=1 SV=3	0.001	6.903	5	2	2	2	1	622	69.2	6.71	40	2	0.878	0.663	1.005	0.8956	0.880443	0.990418	49.8	0.74	36.65	32.4	24.7	23.3	45.7	23.37	6.69	32.4	35.5	12.8	28.5	17.6	24.7	21.5	24.6	23.3
FALSE	High	Master Protein	Q8N6V9	Testis-expressed protein 9 OS=Homo sapiens OX=9606 GN=TEX9 PE=1 SV=1	0	9.681	10	3	3	3	1	391	44.8	6.6	77	3	0.879	0.976	0.989	0.631414	0.753277	0.624654	3.13	12.66	9.2	291.6	256.2	258.9	12.76	2.72	7.05	291.6	295.1	233	256.2	252.2	265.8	258.9	252.7	287.9
FALSE	High	Master Protein	Q9UK32	Ribosomal protein S6 kinase alpha-6 OS=Homo sapiens OX=9606 GN=RPS6KA6 PE=1 SV=1	0	33.928	13	11	12	2	1	745	83.8	6.34	204	11	0.879	0.824	1.038	0.0546225	0.0481454	0.128484	3.36	4.21	0.46	120.8	113.5	105.6	6.83	8.08	6.05	117.8	133.8	120.8	100.5	117.5	113.5	97.1	109.3	105.6
FALSE	High	Master Protein	Q6NS38	DNA oxidative demethylase ALKBH2 OS=Homo sapiens OX=9606 GN=ALKBH2 PE=1 SV=1	0	11.025	15	3	3	3	1	261	29.3	9.66	96	3	0.879	0.996	0.866	0.0489312	0.74123	0.217468	4.09	11.97	1.93	216.9	200.8	225.3	10.86	10.91	3.54	216.9	259.4	215.3	183.8	228	200.8	216	231.8	225.3
FALSE	High	Master Protein	Q6EEV4	DNA-directed RNA polymerase II subunit GRINL1A, isoforms 4/5 OS=Homo sapiens OX=9606 GN=POLR2M PE=1 SV=1	0	10.725	47	3	3	3	1	148	15.1	8.37	128	3	0.879	0.85	1.049	0.0019319	0.0262858	0.415833	0.48	2.84	1.27	237.8	208.1	198.2	2.9	2.44	6.99	237.8	246.8	233.1	208.1	216.9	207.8	196.8	198.2	222.4
FALSE	High	Master Protein	Q5U649	Uncharacterized protein C12orf60 OS=Homo sapiens OX=9606 GN=C12orf60 PE=2 SV=2	0	10.644	24	4	4	4	1	245	27.6	7.96	38	4	0.879	0.931	0.947	0.117671	0.239689	0.279036	9.52	7.81	8.09	428.2	407.6	415.2	6.5	11.26	4.53	422.2	428.2	474.6	337.3	407.6	417.1	393.2	415.2	430.4
FALSE	High	Master Protein	Q86YH6	Decaprenyl-diphosphate synthase subunit 2 OS=Homo sapiens OX=9606 GN=PDSS2 PE=1 SV=2	0	22.083	20	7	7	7	1	399	44.1	8.24	122	7	0.879	0.914	0.961	0.140218	0.0651894	0.254394	9.59	1.18	3.57	334.4	286.6	316.6	3.53	8.45	4.11	326.1	334.4	349.6	286.6	318.5	270	298.2	316.6	322.9
FALSE	High	Master Protein	P52943	Cysteine-rich protein 2 OS=Homo sapiens OX=9606 GN=CRIP2 PE=1 SV=1	0	37.463	50	11	16	11	1	208	22.5	8.72	259	11	0.879	0.806	1.117	0.121956	0.0759358	0.0480511	9.46	5.43	3.6	1290.7	1224.8	1048.4	12.39	5.32	2.84	1287.2	1290.7	1586.9	1224.8	1134.4	1258.4	1096.1	1048.4	1040.4
FALSE	High	Master Protein	P62277	40S ribosomal protein S13 OS=Homo sapiens OX=9606 GN=RPS13 PE=1 SV=2	0	89.389	80	28	58	28	1	151	17.2	10.54	591	28	0.879	0.971	0.902	0.196702	0.657281	0.171093	5.76	27.23	6.54	4951.5	4527.7	5117.8	23.02	2.97	9.55	4904	4951.5	7193.4	4527.7	4352.8	4615.7	4762	5117.8	5744.8
FALSE	High	Master Protein	Q9BXP2	Solute carrier family 12 member 9 OS=Homo sapiens OX=9606 GN=SLC12A9 PE=1 SV=1	0	19.121	12	6	7	6	1	914	96	8.07	119	6	0.879	0.834	1.054	0.483255	0.0636319	0.185995	7.24	4.99	2.31	302.7	266.1	243.4	9.36	5.94	3.08	257.9	302.7	306.6	284.2	266.1	252.5	237.5	243.4	252.5
FALSE	High	Master Protein	Q9NPI6	mRNA-decapping enzyme 1A OS=Homo sapiens OX=9606 GN=DCP1A PE=1 SV=3	0	64.738	36	18	21	18	1	582	63.2	6.25	336	18	0.879	0.857	1.025	0.200878	0.372368	0.884769	1.43	4.69	4.73	1527.9	1343.2	1310	10.42	2.66	3.61	1527.9	1575.3	1290.6	1343.2	1367.6	1297.5	1310	1382.9	1292.6
FALSE	High	Master Protein	P62241	40S ribosomal protein S8 OS=Homo sapiens OX=9606 GN=RPS8 PE=1 SV=2	0	110.37	65	25	53	25	1	208	24.2	10.32	710	25	0.879	0.946	0.979	0.195866	0.263389	0.305363	11.91	3.01	3.53	4100.6	3637.1	3880.7	11.36	5.12	3	4070.3	4100.6	4945.7	3950.5	3605.2	3637.1	3939.2	3716.7	3880.7
FALSE	High	Master Protein	Q8NI60	Atypical kinase COQ8A, mitochondrial OS=Homo sapiens OX=9606 GN=COQ8A PE=1 SV=1	0	58.219	30	18	20	18	1	647	71.9	6.99	352	18	0.879	0.997	0.882	0.0302546	0.473756	0.0824964	1.83	0.02	1.85	1205.5	1059.8	1201.6	6.4	10.7	2.14	1205.5	1227.3	1087.6	1059.8	1096.2	892.4	1201.6	1172.1	1223.3
FALSE	High	Master Protein	Q12770	Sterol regulatory element-binding protein cleavage-activating protein OS=Homo sapiens OX=9606 GN=SCAP PE=1 SV=4	0	10.747	4	3	3	3	1	1279	139.6	6.86	82	3	0.879	0.934	1.017	0.336172	0.354282	0.970489	3.25	13.33	3.51	181.8	169.6	174.8	6.42	6.78	9.85	181.8	192.9	169.6	155.3	169.6	177.7	149.2	174.8	180.2
FALSE	High	Master Protein	Q8TD22	Sideroflexin-5 OS=Homo sapiens OX=9606 GN=SFXN5 PE=1 SV=1	0	30.215	31	8	11	8	1	340	37.1	9.33	234	8	0.879	0.992	0.861	0.185152	0.67829	0.736801	3.21	15.34	7.58	375.7	343.6	363.1	9.7	12.65	13.66	375.7	402	331.1	375.4	343.6	291.1	303	363.1	399
FALSE	High	Master Protein	P48047	ATP synthase subunit O, mitochondrial OS=Homo sapiens OX=9606 GN=ATP5PO PE=1 SV=1	0	65.972	62	16	27	16	1	213	23.3	9.96	491	16	0.879	0.959	0.917	0.248967	0.348043	0.0690753	6.02	3.15	3.58	2104	1850	2026.4	26.74	4.14	0.72	2104	2065.9	3226.2	1850	1911.9	1760.3	2017.1	2045.9	2026.4
FALSE	High	Master Protein	P40939	Trifunctional enzyme subunit alpha, mitochondrial OS=Homo sapiens OX=9606 GN=HADHA PE=1 SV=2	0	349.778	78	66	135	66	1	763	82.9	9.04	2465	66	0.879	0.892	0.971	0.162424	0.0238549	0.381628	2.73	1.85	5.58	8849	7768	7967.4	4.41	12.53	2.19	8628.8	8849	9396	7768	7781.2	6200.7	7693.5	7967.4	8014.1
FALSE	High	Master Protein	Q14137	Ribosome biogenesis protein BOP1 OS=Homo sapiens OX=9606 GN=BOP1 PE=1 SV=2	0	155.141	62	44	58	44	1	746	83.6	6.19	784	44	0.879	0.894	0.988	0.0434511	0.0255145	0.836561	2.64	3.18	5.45	4234.4	3792.1	3840	2.46	3.2	1.65	4234.4	4413.9	4227.2	3956.5	3792.1	3717.2	3785.6	3911.8	3840
FALSE	High	Master Protein	P82932	28S ribosomal protein S6, mitochondrial OS=Homo sapiens OX=9606 GN=MRPS6 PE=1 SV=3	0	42.131	64	12	13	12	1	125	14.2	9.26	138	12	0.879	0.975	0.903	0.05851	0.115573	0.0729305	3.84	1.05	0.98	1275.3	1131.9	1242.9	3.08	4.29	0.85	1331.8	1275.3	1255.4	1131.9	1199.4	1104	1253.7	1232.6	1242.9
FALSE	High	Master Protein	P05423	DNA-directed RNA polymerase III subunit RPC4 OS=Homo sapiens OX=9606 GN=POLR3D PE=1 SV=2	0	33.022	30	10	10	10	1	398	44.4	6.98	115	10	0.88	1.002	0.982	0.21918	0.514062	0.392045	0.55	1.91	3.97	830.1	737.9	804.2	3.01	9.86	5.11	792.5	839	830.1	693.7	737.9	839.3	804.2	831.7	751.6
FALSE	High	Master Protein	O75197	Low-density lipoprotein receptor-related protein 5 OS=Homo sapiens OX=9606 GN=LRP5 PE=1 SV=2	0	15.856	5	6	6	3	1	1615	179	5.34	92	6	0.88	0.913	0.988	0.220474	0.246338	0.833364	2.34	5.48	17.5	105.3	90.7	96.9	5.64	12.7	3.1	106.2	95.8	105.3	107.4	84.2	90.7	96.9	91.8	97
FALSE	High	Master Protein	Q15388	Mitochondrial import receptor subunit TOM20 homolog OS=Homo sapiens OX=9606 GN=TOMM20 PE=1 SV=1	0	10.515	26	4	4	4	1	145	16.3	8.6	92	4	0.88	1.015	0.867	0.20143	0.568285	0.0682095	7.96	1.89	6.24	501.4	441.1	510.3	11.51	7.47	0.31	501.4	498.2	606.5	441.1	468.6	403.5	508.7	510.3	511.9
FALSE	High	Master Protein	Q9H5J8	TATA box-binding protein-associated factor RNA polymerase I subunit D OS=Homo sapiens OX=9606 GN=TAF1D PE=1 SV=1	0.004	4.676	6	1	1	1	1	278	32	8.73	70	1	0.88	0.823	1.054	0.0718396	0.174578	0.5044	1.7	16.8	19.35	91.4	79.2	75.1	7.3	12.04	10.03	84.6	91.4	97.9	74.4	79.2	93.4	81.2	66.4	75.1
FALSE	High	Master Protein	Q5JU85	IQ motif and SEC7 domain-containing protein 2 OS=Homo sapiens OX=9606 GN=IQSEC2 PE=1 SV=2	0	79.133	21	22	22	18	1	1488	162.7	8.56	345	22	0.88	0.858	1.024	0.0810245	0.0352487	0.822388	7.09	3.58	5.28	1182.2	1039.9	1022.5	2.44	4.95	2.95	1192.3	1138.5	1182.2	966.4	1063.4	1039.9	1022.5	980.5	1038.4
FALSE	High	Master Protein	Q8NCD3	Holliday junction recognition protein OS=Homo sapiens OX=9606 GN=HJURP PE=1 SV=2	0	77.387	39	23	26	23	1	748	83.5	9.31	359	23	0.88	0.975	0.908	0.0233737	0.137641	0.00607782	2.92	0.14	0.78	2062.9	1814.8	1987	1.13	2.55	2.23	2036.8	2083.3	2062.9	1837.4	1748.9	1814.8	1987	2010.6	1925.3
FALSE	High	Master Protein	Q9BQB6	Vitamin K epoxide reductase complex subunit 1 OS=Homo sapiens OX=9606 GN=VKORC1 PE=1 SV=1	0.002	6.026	12	2	2	2	1	163	18.2	9.36	64	2	0.88	0.875	0.921	0.986556	0.754335	0.250934	12.29	2.89	11.51	337.5	278.9	318.7	30.49	9.99	7.45	337.5	364.2	194.8	265.1	320.4	278.9	287.8	333.6	318.7
FALSE	High	Master Protein	Q92575	UBX domain-containing protein 4 OS=Homo sapiens OX=9606 GN=UBXN4 PE=1 SV=2	0	105.121	45	26	39	26	1	508	56.7	6.38	727	26	0.88	1.019	0.877	0.149578	0.417993	0.0301982	1.98	4.88	1.82	2052	1863.3	2124.3	3.91	7.24	3.69	1995.5	2052	2155	1755.7	2026.4	1863.3	2034	2124.3	2189.5
FALSE	High	Master Protein	Q15011	Homocysteine-responsive endoplasmic reticulum-resident ubiquitin-like domain member 1 protein OS=Homo sapiens OX=9606 GN=HERPUD1 PE=1 SV=1	0.001	6.595	6	2	2	2	1	391	43.7	5.25	37	2	0.88	0.953	0.923	0.690095	0.953267	0.520728	12.87	31.98	6.96	70.1	55.6	61.1	25.01	7.62	12.69	71.2	70.1	43.9	55.6	61.7	53.3	51.7	61.1	66.8
FALSE	High	Master Protein	P17568	NADH dehydrogenase [ubiquinone] 1 beta subcomplex subunit 7 OS=Homo sapiens OX=9606 GN=NDUFB7 PE=1 SV=4	0	60.973	77	15	30	15	1	137	16.4	8.92	505	15	0.88	0.944	0.86	0.259526	0.379939	0.167786	6.19	11.04	8.97	1438.9	1195.1	1400.4	26.94	6.74	9.66	1288.8	1438.9	2104.1	1195.1	1266.1	1106.2	1216.5	1400.4	1471.7
FALSE	High	Master Protein	Q8TC05	Nuclear protein MDM1 OS=Homo sapiens OX=9606 GN=MDM1 PE=1 SV=2	0	9.013	4	2	2	2	1	714	80.7	9.11	55	2	0.88	0.883	0.997	0.0441086	0.210008	0.653589	0.66	4.02	4.44	130.8	119.4	125.5	8.02	5.82	5.35	130.8	126.9	147.3	115.1	119.4	128.9	115.4	125.5	127.8
FALSE	High	Master Protein	Q12981	Vesicle transport protein SEC20 OS=Homo sapiens OX=9606 GN=BNIP1 PE=1 SV=3	0	53.261	64	15	16	15	1	228	26.1	8.95	234	15	0.88	0.977	0.9	0.144478	0.293612	0.10755	9.85	3.9	6.35	1161.9	991.9	1163.1	5.52	8.13	4.35	1104.4	1161.9	1232.8	972	1126	991.9	1079.5	1163.1	1166.9
FALSE	High	Master Protein	Q86X76	Deaminated glutathione amidase OS=Homo sapiens OX=9606 GN=NIT1 PE=1 SV=2	0	39.677	50	13	13	13	1	327	35.9	7.74	238	13	0.88	0.868	1.014	0.22225	0.321498	0.778304	2.66	5.83	4.55	1018.7	896.6	883.8	11.17	2.74	1.34	1018.7	1060.8	854.1	896.6	912.1	864.2	883.8	896.1	872.4
FALSE	High	Master Protein	P46199	Translation initiation factor IF-2, mitochondrial OS=Homo sapiens OX=9606 GN=MTIF2 PE=1 SV=2	0	95.346	42	30	30	30	1	727	81.3	7.15	460	30	0.88	0.935	0.934	0.188879	0.0413383	0.308641	7.76	1	9.81	4084.9	3437.5	3819.1	5.32	12.74	2.66	3905.2	4084.9	4340	3437.5	3838.7	2969.3	3679.1	3874.5	3819.1
FALSE	High	Master Protein	Q9Y265	RuvB-like 1 OS=Homo sapiens OX=9606 GN=RUVBL1 PE=1 SV=1	0	228.968	85	48	83	48	1	456	50.2	6.42	1513	48	0.88	0.872	1.01	0.027548	0.0388037	0.423714	2.3	4.06	1.06	7292.5	6547.8	6580.4	6.29	2.65	2.65	7292.5	7210.1	8067.6	6547.8	6346.6	6690.6	6587.6	6580.4	6286.7
FALSE	High	Master Protein	Q6NVY1	3-hydroxyisobutyryl-CoA hydrolase, mitochondrial OS=Homo sapiens OX=9606 GN=HIBCH PE=1 SV=2	0	71.546	49	17	25	17	1	386	43.5	8.19	396	17	0.88	0.906	0.945	0.0822893	0.0226137	0.316961	2.14	2.91	9.59	2164.8	1897.6	1962.3	0.89	9.16	1.76	2155.7	2192.8	2164.8	1897.6	1966.2	1646.5	2008	1962.3	1940.1
FALSE	High	Master Protein	P10914	Interferon regulatory factor 1 OS=Homo sapiens OX=9606 GN=IRF1 PE=1 SV=2	0	9.376	11	3	3	2	1	325	36.5	5.39	34	3	0.88	1.136	0.769	0.0401191	0.133203	0.0595792	2.34	1.08	6.11	547.2	481.7	610.9	2.66	7.6	4.2	566.6	547.2	537.8	508.9	481.7	437.3	576.6	610.9	626.1
FALSE	High	Master Protein	P53567	CCAAT/enhancer-binding protein gamma OS=Homo sapiens OX=9606 GN=CEBPG PE=1 SV=1	0	10.138	40	4	4	4	1	150	16.4	9.77	46	4	0.88	1.292	0.834	0.510051	0.772527	0.495632	4.77	3.53	18.9	282	269.2	322.8	25.92	15.95	12.49	282	243.9	397.1	248.3	269.2	335.1	364.4	283.6	322.8
FALSE	High	Master Protein	Q96EU6	Ribosomal RNA processing protein 36 homolog OS=Homo sapiens OX=9606 GN=RRP36 PE=1 SV=1	0	81.338	68	22	26	21	1	259	29.8	10.17	383	22	0.88	0.888	0.96	0.0195949	0.0395946	0.116678	2.14	1.59	0.68	1935	1655.5	1725.3	3.38	1.68	0.45	1935	1845	1970.5	1703.6	1654.6	1655.5	1717.6	1725.3	1733
FALSE	High	Master Protein	O75570	Peptide chain release factor 1, mitochondrial OS=Homo sapiens OX=9606 GN=MTRF1 PE=1 SV=2	0	9.1	11	4	4	4	1	445	52.3	8.5	51	4	0.881	0.878	0.977	0.222962	0.0357494	0.7583	12.08	3.12	18.01	227.6	199.1	203.8	7.02	10.7	2.45	227.6	226.1	255.6	221.5	199.1	178.8	199.8	209.7	203.8
FALSE	High	Master Protein	O75581	Low-density lipoprotein receptor-related protein 6 OS=Homo sapiens OX=9606 GN=LRP6 PE=1 SV=2	0	94.771	24	30	30	27	1	1613	180.3	5.31	346	30	0.881	0.912	0.966	0.00229235	0.0589867	0.191521	1.08	1.31	2.8	1638.9	1440.5	1494.6	1.19	0.22	4.57	1616.6	1655.4	1638.9	1436.9	1440.5	1443.2	1458.5	1494.6	1592.4
FALSE	High	Master Protein	Q9NRG1	Phosphoribosyltransferase domain-containing protein 1 OS=Homo sapiens OX=9606 GN=PRTFDC1 PE=1 SV=1	0	46.142	48	12	20	10	1	225	25.7	6.15	561	12	0.881	0.866	0.997	0.173653	0.178482	0.785233	3.9	2.08	2.12	1623.5	1429.7	1441.8	7.43	0.68	2.56	1666.7	1623.5	1445.4	1418	1429.7	1437.2	1443.3	1441.8	1379.5
FALSE	High	Master Protein	O43306	Adenylate cyclase type 6 OS=Homo sapiens OX=9606 GN=ADCY6 PE=1 SV=2	0	13.932	4	4	4	4	1	1168	130.5	8.22	76	4	0.881	0.935	0.939	0.000993733	0.13676	0.63697	0.45	2.2	1.68	641.6	562.8	596.4	2.28	2.81	5.08	656.6	641.6	627.4	583.7	562.8	552.5	546.9	596.4	599.6
FALSE	High	Master Protein	Q9UBS4	DnaJ homolog subfamily B member 11 OS=Homo sapiens OX=9606 GN=DNAJB11 PE=1 SV=1	0	74.405	43	17	23	17	1	358	40.5	6.18	500	17	0.881	0.937	0.953	0.072342	0.192736	0.200066	1.64	0.7	2.6	1601.5	1410.4	1500.4	8.1	0.95	3.62	1595.4	1601.5	1833.6	1405.1	1430.6	1410.4	1502.7	1409.4	1500.4
FALSE	High	Master Protein	O60563	Cyclin-T1 OS=Homo sapiens OX=9606 GN=CCNT1 PE=1 SV=1	0	58.061	25	19	20	18	1	726	80.6	8.78	238	19	0.881	0.9	0.992	0.0681387	0.0219357	0.431838	3.63	1.63	2.56	1750.9	1542.1	1555.4	2.32	4.9	4.75	1808	1728.7	1750.9	1430.2	1570.6	1542.1	1686.2	1553.9	1555.4
FALSE	High	Master Protein	Q7L622	G2/M phase-specific E3 ubiquitin-protein ligase OS=Homo sapiens OX=9606 GN=G2E3 PE=1 SV=1	0	8.72	4	3	3	3	1	706	80.5	7.65	42	3	0.881	0.907	0.991	0.626529	0.802744	0.866891	4.6	2.39	37.93	214	188.5	195.4	4.4	20.15	10.41	198.8	214	215.4	168.1	188.5	246.2	229.5	195.4	190.3
FALSE	High	Master Protein	P01833	Polymeric immunoglobulin receptor OS=Homo sapiens OX=9606 GN=PIGR PE=1 SV=4	0.001	7.576	3	3	3	3	1	764	83.2	5.74	48	3	0.881	1.291	0.657	0.147843	0.358334	0.308047	8.14	17.52	7.19	89	78.4	115.9	3.57	14.95	152.9	89	89.8	84	78.4	84.7	62.8	2495.7	95.7	115.9
FALSE	High	Master Protein	P82650	28S ribosomal protein S22, mitochondrial OS=Homo sapiens OX=9606 GN=MRPS22 PE=1 SV=1	0	98.199	70	26	31	26	1	360	41.3	7.9	515	26	0.881	0.847	1.079	0.0206699	0.466128	0.81404	2.91	5.72	2.82	2997.7	2694.5	2538.9	12.77	15.04	4.73	2997.7	3058.7	2406.6	2738.7	2694.5	2066.5	2538.9	2690.7	2451.3
FALSE	High	Master Protein	Q96A00	Protein phosphatase 1 regulatory subunit 14A OS=Homo sapiens OX=9606 GN=PPP1R14A PE=1 SV=1	0	28.159	50	9	10	9	1	147	16.7	9.38	118	9	0.881	0.817	1.078	0.800378	0.489172	0.0394013	2.6	4.02	2.78	954.7	846	780.1	16.19	1.59	3.98	982.5	954.7	721.2	846	841.1	866.5	770.2	829.2	780.1
FALSE	High	Master Protein	Q8TDD1	ATP-dependent RNA helicase DDX54 OS=Homo sapiens OX=9606 GN=DDX54 PE=1 SV=2	0	166.496	54	47	55	46	1	881	98.5	10.02	917	47	0.881	0.914	0.979	0.111949	0.175428	0.058233	1.52	4.18	0.79	4234.3	3730.5	3865.7	4.97	1.24	1.78	4245	4234.3	3885.1	3690.7	3730.5	3783.1	3750.5	3865.7	3871.5
FALSE	High	Master Protein	Q00765	Receptor expression-enhancing protein 5 OS=Homo sapiens OX=9606 GN=REEP5 PE=1 SV=3	0	33.453	22	10	12	10	1	189	21.5	8.1	112	10	0.881	0.982	0.898	0.00474155	0.442791	0.230638	1.25	5.59	5.75	1861.9	1622.8	1715.6	4.94	5.85	6.02	1747.8	1927.9	1861.9	1540.1	1730.4	1622.8	1715.6	1899.1	1712.1
FALSE	High	Master Protein	P17706	Tyrosine-protein phosphatase non-receptor type 2 OS=Homo sapiens OX=9606 GN=PTPN2 PE=1 SV=2	0	57.174	37	20	22	20	1	415	48.4	8.29	441	20	0.881	0.91	0.968	0.168851	0.270775	0.0947262	3.14	9.08	0.42	2054.2	1810.2	1869.9	21.73	4.15	1.66	1883.9	2054.2	2801.7	1705.3	1810.2	1848.7	1841.7	1903.9	1869.9
FALSE	High	Master Protein	Q8N335	Glycerol-3-phosphate dehydrogenase 1-like protein OS=Homo sapiens OX=9606 GN=GPD1L PE=1 SV=1	0	83.085	61	25	25	25	1	351	38.4	7.02	412	25	0.881	0.898	1.011	0.035077	0.178337	0.740637	3.4	6.36	11.52	2041.9	1852.6	1833	11.05	6.72	3.46	2034.6	2041.9	2455.1	1793	1852.6	2037	1923.5	1799.9	1833
FALSE	High	Master Protein	Q9BRA2	Thioredoxin domain-containing protein 17 OS=Homo sapiens OX=9606 GN=TXNDC17 PE=1 SV=1	0	29.062	76	8	10	8	1	123	13.9	5.52	279	8	0.881	0.945	0.964	0.0210664	0.20877	0.202557	0.7	4.3	1.88	752.8	659.5	713.7	2	4.24	6.16	752.8	728.2	755	659.5	641.8	697.1	753.5	713.7	666
FALSE	High	Master Protein	Q96E22	Dehydrodolichyl diphosphate synthase complex subunit NUS1 OS=Homo sapiens OX=9606 GN=NUS1 PE=1 SV=1	0	26.523	43	8	9	8	1	293	33.2	8.47	133	8	0.881	0.891	0.925	0.114288	0.371605	0.156694	7.32	6.5	5.03	637.7	539.8	600.4	7.86	8.94	6.68	637.7	673.6	575.8	496.7	593.6	539.8	537.2	607.9	600.4
FALSE	High	Master Protein	Q96A33	Coiled-coil domain-containing protein 47 OS=Homo sapiens OX=9606 GN=CCDC47 PE=1 SV=1	0	149.856	51	29	60	29	1	483	55.8	4.87	1357	29	0.881	0.991	0.862	0.112589	0.986918	0.117297	7.27	4.72	2.98	2840.1	2366.5	2823.2	3.76	9.64	2.53	2840.1	2885.6	2684.8	2345.3	2772.1	2366.5	2722.2	2823.2	2858.7
FALSE	High	Master Protein	O00472	RNA polymerase II elongation factor ELL2 OS=Homo sapiens OX=9606 GN=ELL2 PE=1 SV=2	0.001	6.289	4	2	2	2	1	640	72.3	9	55	2	0.882	1.097	0.838	0.0554408	0.265104	0.0869328	4.91	5.13	7.42	200.1	183.9	210.6	9.23	13.58	4.09	178.2	200.1	214.4	146	183.9	189	202.2	210.6	219.4
FALSE	High	Master Protein	Q9Y2R5	28S ribosomal protein S17, mitochondrial OS=Homo sapiens OX=9606 GN=MRPS17 PE=1 SV=1	0	19.404	62	6	6	6	1	130	14.5	9.85	185	6	0.882	0.874	0.956	0.138808	0.0231103	0.401154	2.5	0.06	10.66	988.4	871.4	896.4	2.69	11.25	3.61	973.1	988.4	1025.2	876.6	871.4	714.1	850.4	896.4	912
FALSE	High	Master Protein	P10176	Cytochrome c oxidase subunit 8A, mitochondrial OS=Homo sapiens OX=9606 GN=COX8A PE=1 SV=2	0.003	5.107	13	1	4	1	1	69	7.6	10.24	29	1	0.882	1.064	0.778	0.494533	0.424608	0.447852	17.71	9.71	8.81	509.6	476.4	542.2	4.56	18.82	12.77	494.3	540.4	509.6	557.5	476.4	380.3	474	542.2	612.6
FALSE	High	Master Protein	Q8TCC3	39S ribosomal protein L30, mitochondrial OS=Homo sapiens OX=9606 GN=MRPL30 PE=1 SV=1	0	19.153	34	6	7	6	1	161	18.5	9.99	66	6	0.882	1.059	0.833	0.300723	0.784833	0.0171656	18.55	16.36	3.89	1238.5	1092	1311.1	10.15	9.78	5.6	1238.5	1192.2	1438.6	1092	1220.4	1005.3	1311.1	1254.5	1401.4
FALSE	High	Master Protein	O14682	Ectoderm-neural cortex protein 1 OS=Homo sapiens OX=9606 GN=ENC1 PE=1 SV=2	0	17.877	10	5	5	5	1	589	66.1	6.84	73	5	0.882	0.875	0.899	0.0992671	0.330419	0.51395	6.53	3.24	7.67	216	181.9	202.2	7.35	7.15	6.55	216	231	199.3	201.3	181.9	175.7	183.7	208.7	202.2
FALSE	High	Master Protein	Q9NUT2	ATP-binding cassette sub-family B member 8, mitochondrial OS=Homo sapiens OX=9606 GN=ABCB8 PE=1 SV=3	0	62.369	31	19	19	17	1	735	79.9	8.98	319	19	0.882	0.914	0.935	0.0980343	0.0275127	0.339748	7.47	2.24	5.95	1103.5	924.7	1036.5	8.95	3.57	8.98	968.2	1103.5	1154.5	909.3	973.3	924.7	885.2	1036.5	1041
FALSE	High	Master Protein	Q9BRB3	Phosphatidylinositol N-acetylglucosaminyltransferase subunit Q OS=Homo sapiens OX=9606 GN=PIGQ PE=1 SV=3	0	9.682	6	4	4	4	1	760	84	8.05	70	4	0.882	0.798	0.962	0.766329	0.870339	0.788214	21.26	5.87	10.78	101.1	73.8	82.9	30.84	13.39	5.29	101.1	103.9	56.1	72.8	91.7	73.8	75.7	83.2	82.9
FALSE	High	Master Protein	Q8N4T4	Rho guanine nucleotide exchange factor 39 OS=Homo sapiens OX=9606 GN=ARHGEF39 PE=1 SV=1	0	8.729	14	3	3	3	1	335	38.3	9.64	73	3	0.882	0.923	0.955	0.553819	0.548162	0.563611	1.24	0.08	1.36	112.5	103.8	109.8	5.35	9.15	4.43	119	106.9	112.5	103.8	118	99.3	109.8	103.9	113.5
FALSE	High	Master Protein	Q5TDH0	Protein DDI1 homolog 2 OS=Homo sapiens OX=9606 GN=DDI2 PE=1 SV=1	0	61.744	46	16	16	16	1	399	44.5	5.05	349	16	0.882	0.84	1.044	0.0503781	0.0733877	0.196528	3.53	2.63	0.84	1550.3	1349.7	1340.7	5.24	3.08	3.34	1595.3	1550.3	1439.7	1407.7	1326.1	1349.7	1340.7	1351.4	1270.2
FALSE	High	Master Protein	P86397	Hydroxyacyl-thioester dehydratase type 2, mitochondrial OS=Homo sapiens OX=9606 GN=HTD2 PE=1 SV=1	0.001	6.533	22	2	2	2	1	168	18.5	8.92	100	2	0.883	1.041	0.902	0.503993	0.674902	0.384566	5.92	11.41	15.26	253	235.3	261	8.62	8.18	7.01	253	237.3	281.1	223.3	261.7	235.3	283.6	261	246.9
FALSE	High	Master Protein	O94876	Transmembrane and coiled-coil domains protein 1 OS=Homo sapiens OX=9606 GN=TMCC1 PE=1 SV=3	0	19.46	10	5	6	4	1	653	72	6.55	77	5	0.883	0.753	1.173	0.231764	0.266664	0.313819	15.15	16.01	10.88	122.1	107.7	94.2	19.03	5.84	11.48	107.1	122.1	154.7	107.1	107.7	118.6	112.8	94.2	91.8
FALSE	High	Master Protein	P62987	Ubiquitin-60S ribosomal protein L40 OS=Homo sapiens OX=9606 GN=UBA52 PE=1 SV=2	0	91.579	72	17	180	2	1	128	14.7	9.83	2094	17	0.883	1.087	0.853	0.157324	0.73004	0.242095	6.85	1.21	5.21	246.5	217.5	267.8	34.09	19.49	7.36	246.5	231.3	413.9	217.5	216.3	299.4	267.8	292.9	253.4
FALSE	High	Master Protein	Q86W33	Transmembrane protein adipocyte-associated 1 OS=Homo sapiens OX=9606 GN=TPRA1 PE=1 SV=1	0.002	5.85	7	2	2	2	1	373	41	6.06	44	2	0.883	0.761	0.893	0.476739	0.85362	0.706891	26.5	7.3	24.35	245.1	166.7	186.6	33.46	21.74	8.03	247.6	245.1	126.7	218.5	166.7	143.7	172.5	202.5	186.6
FALSE	High	Master Protein	Q6N043	Zinc finger protein 280D OS=Homo sapiens OX=9606 GN=ZNF280D PE=1 SV=3	0	85.926	31	25	29	20	1	979	109.2	8.19	396	25	0.883	0.891	0.954	0.56133	0.795658	0.356257	4.35	3.33	1.68	2208.9	1908.3	1967.7	14.61	2.82	2.16	2208.9	2245.4	1708.3	1876.3	1981.9	1908.3	1967.7	2026.6	1943.6
FALSE	High	Master Protein	P43121	Cell surface glycoprotein MUC18 OS=Homo sapiens OX=9606 GN=MCAM PE=1 SV=2	0.001	8.386	4	2	2	2	1	646	71.6	5.76	59	2	0.883	0.625	1.186	0.112097	0.139883	0.343814	2.61	0.6	31.8	446.4	339.1	283.5	22.31	20.72	1.2	446.4	461.9	299.2	403	339.1	264.1	279.2	283.5	285.9
FALSE	High	Master Protein	Q9ULF5	Zinc transporter ZIP10 OS=Homo sapiens OX=9606 GN=SLC39A10 PE=1 SV=2	0	25.369	7	9	10	9	1	831	94.1	6.76	139	9	0.883	1.131	0.676	0.249716	0.07563	0.0857289	12.36	1.15	8.51	630.3	556.4	733.4	2.19	17.22	7.84	628.4	630.3	653.5	614.1	556.4	433.8	710.8	733.4	822.7
FALSE	High	Master Protein	Q9NY61	Protein AATF OS=Homo sapiens OX=9606 GN=AATF PE=1 SV=1	0	103.454	46	27	34	27	1	560	63.1	4.94	549	27	0.883	0.883	0.996	0.0127304	0.0738235	0.81743	0.42	6.04	3.67	3774.6	3320.2	3338.1	5.53	3.93	0.55	3774.6	3569.6	3987	3320.2	3269.7	3519.9	3334.3	3338.1	3367.7
FALSE	High	Master Protein	Q9Y3D7	Mitochondrial import inner membrane translocase subunit TIM16 OS=Homo sapiens OX=9606 GN=PAM16 PE=1 SV=2	0	30.166	73	9	10	8	1	125	13.8	9.7	199	9	0.883	0.927	0.953	0.129819	0.104933	0.164287	6.44	4.2	2.96	751.1	645	685.3	7.06	5.04	2.53	691.9	751.1	797.1	645	663.2	600.8	662.3	685.3	696.1
FALSE	High	Master Protein	P28065	Proteasome subunit beta type-9 OS=Homo sapiens OX=9606 GN=PSMB9 PE=1 SV=2	0	51.334	64	11	17	11	1	219	23.3	5.03	320	11	0.883	0.837	1.055	0.190945	0.0296469	0.126866	9.54	4.92	3.04	1246.8	1100.9	1031.7	7.26	2.88	2.33	1315.6	1246.8	1137.9	1065.8	1100.9	1129	1031.7	997.9	1043.9
FALSE	High	Master Protein	Q8IYL3	UPF0688 protein C1orf174 OS=Homo sapiens OX=9606 GN=C1orf174 PE=1 SV=2	0	30.794	58	7	9	7	1	243	26	6.9	276	7	0.883	1.001	0.968	0.0960742	0.436621	0.243092	0.52	0.04	2.88	1064.5	977.1	1022.1	6.56	3.56	2.85	1064.5	1008.3	1148.2	940.1	977.1	1009.5	1065.9	1022.1	1009.8
FALSE	High	Master Protein	P51530	DNA replication ATP-dependent helicase/nuclease DNA2 OS=Homo sapiens OX=9606 GN=DNA2 PE=1 SV=3	0	108.23	35	31	32	28	1	1060	120.3	7.74	432	31	0.883	0.908	0.973	0.202121	0.0989554	0.420938	8.64	0.05	7.07	1349.9	1192.3	1225.7	6.06	4.43	2	1370.5	1349.9	1223.3	1120.1	1192.3	1221.5	1243.8	1195.4	1225.7
FALSE	High	Master Protein	Q6NUK4	Receptor expression-enhancing protein 3 OS=Homo sapiens OX=9606 GN=REEP3 PE=1 SV=1	0	16.143	18	5	5	5	1	255	29.2	9.57	121	5	0.883	0.974	0.871	0.562025	0.574927	0.0381008	8.69	1.95	4.19	332.1	308.7	343.9	13.59	8.05	4.61	332.1	357.9	272.9	271.3	316.2	308.7	323.6	354.5	343.9
FALSE	High	Master Protein	O76061	Stanniocalcin-2 OS=Homo sapiens OX=9606 GN=STC2 PE=1 SV=1	0	23.832	38	6	6	6	1	302	33.2	7.3	192	6	0.883	1.212	0.627	0.085688	0.106134	0.043988	1.87	7.53	5.18	183.9	139.9	228.2	11.28	14.47	4.84	198.3	183.9	158.2	178	139.9	139.8	228.2	244.5	222.9
FALSE	High	Master Protein	Q14119	Vascular endothelial zinc finger 1 OS=Homo sapiens OX=9606 GN=VEZF1 PE=1 SV=2	0	41.668	26	12	14	8	1	521	56.9	9.52	170	12	0.884	0.937	0.939	0.122219	0.302087	0.645821	7.91	9.43	14.5	450.4	416.1	422.3	6.19	10.94	6.15	450.4	440.8	494.4	352.5	416.1	436.9	422.3	391.9	443.2
FALSE	High	Master Protein	Q9Y4C8	Probable RNA-binding protein 19 OS=Homo sapiens OX=9606 GN=RBM19 PE=1 SV=3	0	154.942	38	42	47	42	1	960	107.3	6.54	838	42	0.884	0.916	1.001	0.0228346	0.0536393	0.620896	3.07	2.55	3.63	3589.7	3278.8	3275.6	2.08	3.45	2.38	3589.7	3575.7	3713	3088.1	3278.8	3281.3	3355.7	3199.8	3275.6
FALSE	High	Master Protein	Q9Y3D9	28S ribosomal protein S23, mitochondrial OS=Homo sapiens OX=9606 GN=MRPS23 PE=1 SV=2	0	53.176	44	13	14	13	1	190	21.8	8.9	265	13	0.884	0.915	0.944	0.154123	0.129985	0.197419	3.82	7.02	3.02	1494.1	1320.5	1399.8	6.67	8.13	1.72	1494.1	1462.6	1653.9	1320.5	1335.2	1149.6	1367.3	1399.8	1414.1
FALSE	High	Master Protein	A4FU01	Myotubularin-related protein 11 OS=Homo sapiens OX=9606 GN=MTMR11 PE=2 SV=2	0.006	4.261	3	2	3	1	1	709	79.5	7.03	73	2	0.884	1.139	0.801	0.0555805	0.920273	0.214335	3.91	0.19	2.99	16.4	14.8	18.5	6.29	9.15	22.29	16.2	16.4	18.1	14.8	13.3	16	18.5	20.7	13.1
FALSE	High	Master Protein	P05166	Propionyl-CoA carboxylase beta chain, mitochondrial OS=Homo sapiens OX=9606 GN=PCCB PE=1 SV=3	0	84.134	53	22	23	22	1	539	58.2	7.64	426	22	0.884	0.987	0.896	0.228026	0.903212	0.305857	12.6	1.44	17.38	1934.9	1777.3	1983.8	2.89	11.19	4.51	1900.7	2010.7	1934.9	1906.1	1777.3	1524.3	1856.5	2026	1983.8
FALSE	High	Master Protein	P05141	ADP/ATP translocase 2 OS=Homo sapiens OX=9606 GN=SLC25A5 PE=1 SV=7	0	175.173	68	37	79	13	1	298	32.8	9.69	817	37	0.884	0.893	0.837	0.27101	0.369554	0.519449	12.39	9.36	17.31	1653.6	1462	1655.3	7.75	15.43	14.3	1604	1653.6	1853.3	1569.6	1462	1154.6	1319.2	1655.3	1746.7
FALSE	High	Master Protein	Q9BPY3	Protein FAM118B OS=Homo sapiens OX=9606 GN=FAM118B PE=1 SV=1	0	39.202	36	13	13	13	1	351	39.5	5.99	148	13	0.884	0.885	1.025	0.106903	0.0638864	0.209123	4.74	5.97	1.88	1504.6	1342.3	1323.8	7.03	0.99	1.54	1504.6	1389.9	1600.1	1330.4	1342.3	1357	1331.4	1323.8	1293.1
FALSE	High	Master Protein	Q86Y07	Serine/threonine-protein kinase VRK2 OS=Homo sapiens OX=9606 GN=VRK2 PE=1 SV=3	0	107.491	65	28	29	28	1	508	58.1	8.84	604	28	0.884	0.988	0.895	0.0786254	0.0850527	0.0782393	5.71	0.35	5.55	2211.8	1955.7	2185	3.31	10.16	4.15	2096.2	2228.5	2211.8	1690.8	2067.6	1955.7	2043	2185	2206.8
FALSE	High	Master Protein	Q9BXV9	EKC/KEOPS complex subunit GON7 OS=Homo sapiens OX=9606 GN=GON7 PE=1 SV=2	0	34.921	78	6	11	6	1	100	10.9	4.27	404	6	0.884	0.867	1.04	0.562877	0.420465	0.0724913	12.87	16.13	2.83	793.3	701.5	687.8	15.02	3.73	4.78	793.3	865.8	640.3	701.5	680.5	732.8	687.8	704.5	642
FALSE	High	Master Protein	Q9NWV4	CXXC motif containing zinc binding protein OS=Homo sapiens OX=9606 GN=CZIB PE=1 SV=1	0	55.46	94	16	19	16	1	160	18	5.01	348	16	0.884	0.895	1.007	0.139395	0.2375	0.951995	2.32	7.42	10.34	1469	1325	1315.5	19.06	5.1	2.3	1409.6	1469	1970.4	1246.5	1325	1380.2	1341.1	1280.9	1315.5
FALSE	High	Master Protein	Q15649	Zinc finger HIT domain-containing protein 3 OS=Homo sapiens OX=9606 GN=ZNHIT3 PE=1 SV=2	0	18.243	53	6	6	6	1	155	17.6	5.67	73	6	0.884	0.946	0.931	0.225795	0.223636	0.504032	12.09	5.65	4.82	954.9	844.4	884.2	3.71	8.37	5.01	934.4	1004	954.9	936.9	795.3	844.4	884.2	942	854
FALSE	High	Master Protein	P49736	DNA replication licensing factor MCM2 OS=Homo sapiens OX=9606 GN=MCM2 PE=1 SV=4	0	283.458	67	66	111	66	1	904	101.8	5.52	2124	66	0.884	0.872	1.025	0.0670051	0.144142	0.569236	1.22	6.32	9.33	8636.5	7637.7	7495.8	12.97	4.99	4.12	8636.5	8434	10599	7637.7	7537	8257.4	7954.9	7495.8	7355.9
FALSE	High	Master Protein	Q9HD33	39S ribosomal protein L47, mitochondrial OS=Homo sapiens OX=9606 GN=MRPL47 PE=1 SV=2	0	66.502	48	18	21	18	1	250	29.4	10.37	264	18	0.885	0.959	0.922	0.233446	0.335457	0.19832	12.33	8.01	5.67	2081.2	1809.5	2033.7	5.4	12.4	3.73	2045.2	2081.2	2259.7	1809.5	2037	1587.6	1961.8	2033.7	2113.5
FALSE	High	Master Protein	P35268	60S ribosomal protein L22 OS=Homo sapiens OX=9606 GN=RPL22 PE=1 SV=2	0	49.343	70	11	42	10	1	128	14.8	9.19	1511	11	0.885	0.996	0.889	0.515101	0.85252	0.262007	23.01	11.07	15.57	2799.8	2477.2	2816.5	12.94	11.46	3.22	2483.6	3214.3	2799.8	2852.1	2280	2477.2	2816.5	2787.2	2958.9
FALSE	High	Master Protein	Q9UIW2	Plexin-A1 OS=Homo sapiens OX=9606 GN=PLXNA1 PE=1 SV=3	0	138.745	26	45	45	36	1	1896	210.9	6.92	632	45	0.885	0.95	0.893	0.102891	0.117919	0.174799	6.61	0.47	7.97	2111.9	1868.6	2082.4	2.32	6.26	2.74	2102.8	2111.9	2192.8	1966.4	1868.6	1734.8	1989.8	2082.4	2091.7
FALSE	High	Master Protein	P61244	Protein max OS=Homo sapiens OX=9606 GN=MAX PE=1 SV=1	0	17.057	37	5	8	5	1	160	18.3	6.3	185	5	0.885	0.893	1.005	0.79846	0.886632	0.543959	6.27	1.96	0.38	565.5	513.8	509.8	16.19	5.05	1.24	580.7	565.5	426.6	513.8	473.3	520.1	509.8	517.3	504.8
FALSE	High	Master Protein	O15015	Zinc finger protein 646 OS=Homo sapiens OX=9606 GN=ZNF646 PE=1 SV=2	0.001	6.627	1	2	2	2	1	1832	200.7	7.21	68	2	0.885	0.895	0.959	0.395337	0.679963	0.276617	17.43	0.37	4.67	98.4	97.2	101.4	12.5	16.4	8.31	98.4	115.1	90.3	74	101.9	97.2	88.1	101.4	102.7
FALSE	High	Master Protein	Q9UGC6	Regulator of G-protein signaling 17 OS=Homo sapiens OX=9606 GN=RGS17 PE=1 SV=2	0	19.453	46	6	6	5	1	210	24.3	5.71	163	6	0.885	1.109	0.756	0.0369077	0.235713	0.0889051	3.99	11.87	1.95	399.6	335.1	439.7	5.6	7.56	4.86	408.8	399.6	367.1	374.2	335.1	324.8	405.4	439.7	443.2
FALSE	High	Master Protein	Q5FWF5	N-acetyltransferase ESCO1 OS=Homo sapiens OX=9606 GN=ESCO1 PE=1 SV=3	0	9.395	6	4	4	4	1	840	94.9	9.16	29	4	0.885	0.961	0.921	0.690547	0.847925	0.326598	3.97	18.61	11.56	195	209.9	206.8	17.19	11.32	15.18	195	181.3	249.1	172.6	209.9	212.8	187.4	206.8	251
FALSE	High	Master Protein	Q9H116	GDNF-inducible zinc finger protein 1 OS=Homo sapiens OX=9606 GN=GZF1 PE=1 SV=1	0	10.951	7	5	5	5	1	711	80.4	7.87	52	5	0.885	1.047	0.889	0.269965	0.242914	0.0883538	3.53	6.05	6.9	322	300.2	351	4.86	7.59	6.75	321.8	349.8	322	284.8	300.2	330.3	320.5	351	366.3
FALSE	High	Master Protein	Q9H1E3	Nuclear ubiquitous casein and cyclin-dependent kinase substrate 1 OS=Homo sapiens OX=9606 GN=NUCKS1 PE=1 SV=1	0	53.987	35	14	15	14	1	243	27.3	5.08	433	14	0.885	0.98	1.055	0.706568	0.669858	0.889188	10.82	23.14	3.21	1189.4	1052.8	1097.1	14.25	6.4	10.13	1189.4	963.1	1279.4	1052.8	1157.2	1026.9	1165.5	952.9	1097.1
FALSE	High	Master Protein	Q8IWT0	Protein archease OS=Homo sapiens OX=9606 GN=ZBTB8OS PE=1 SV=2	0	12.109	16	3	4	3	1	167	19.5	4.49	85	3	0.885	0.829	1.045	0.21886	0.123191	0.0227479	2.95	0.45	0.49	484.4	422.7	401.6	9.46	1.53	0.65	490.1	484.4	411.7	422.7	428.8	415.9	404.5	399.2	401.6
FALSE	High	Master Protein	Q8WY91	THAP domain-containing protein 4 OS=Homo sapiens OX=9606 GN=THAP4 PE=1 SV=2	0	19.388	15	5	5	5	1	577	62.9	9.28	190	5	0.885	0.852	1.039	0.841621	0.935371	0.928454	9.68	17.44	13.92	245.4	205	206.6	31.56	12.4	7.98	252.7	245.4	134	205	217.2	170	180.4	206.6	209.1
FALSE	High	Master Protein	P40926	Malate dehydrogenase, mitochondrial OS=Homo sapiens OX=9606 GN=MDH2 PE=1 SV=3	0	164.122	73	31	112	31	1	338	35.5	8.68	2456	31	0.885	0.963	0.92	0.157359	0.288429	0.0292182	5.85	2.3	1.6	6878.3	6089	6417.3	9.37	4.53	3.3	6556.1	6878.3	7833.9	6096.2	6089	5626.5	6417.3	6198.1	6621.8
FALSE	High	Master Protein	Q9UKX7	Nuclear pore complex protein Nup50 OS=Homo sapiens OX=9606 GN=NUP50 PE=1 SV=2	0	123.781	75	30	45	29	1	468	50.1	7.06	795	30	0.885	0.85	1.066	0.058448	0.0337172	0.0219013	3.75	0.37	0.74	3479.2	3026.7	2825	5.34	1.49	2.9	3479.2	3311.8	3683.9	3080.2	3026.7	2990.1	2957.4	2804.8	2825
FALSE	High	Master Protein	Q8N5K1	CDGSH iron-sulfur domain-containing protein 2 OS=Homo sapiens OX=9606 GN=CISD2 PE=1 SV=1	0	30.581	57	9	9	9	1	135	15.3	9.61	85	9	0.885	0.993	0.909	0.197983	0.739688	0.0432569	2.22	2.71	4.25	492.4	478.6	508.9	8.9	5.94	7.67	492.4	476.7	562.1	436	478.6	488.2	479.7	557.9	508.9
FALSE	High	Master Protein	O15440	Multidrug resistance-associated protein 5 OS=Homo sapiens OX=9606 GN=ABCC5 PE=1 SV=2	0	9.342	4	4	4	3	1	1437	160.6	8.66	65	4	0.886	1.065	0.831	0.399223	0.927609	0.200166	17.26	35.36	1.78	121.8	113.9	129.8	26.38	10.01	4.24	121.8	105.7	173.2	107.9	113.9	130.6	129.8	129.6	139.4
FALSE	High	Master Protein	Q8TED9	Actin filament-associated protein 1-like 1 OS=Homo sapiens OX=9606 GN=AFAP1L1 PE=1 SV=2	0	19.322	9	7	7	5	1	768	86.4	6.8	110	7	0.886	1.104	0.842	0.37991	0.0978251	0.0393518	3.26	7.01	5.44	468.3	440.5	497.6	11.9	4.67	9.77	416.6	528.6	468.3	440.5	455	414.7	497.6	492.8	583.8
FALSE	High	Master Protein	O43663	Protein regulator of cytokinesis 1 OS=Homo sapiens OX=9606 GN=PRC1 PE=1 SV=2	0	155.928	69	43	54	42	1	620	71.6	6.68	731	43	0.886	0.858	1.032	0.0693853	0.00973612	0.134788	5.05	2.48	1.98	3263.3	2903.6	2832	3.24	3.03	0.92	3428	3263.3	3227.3	2903.6	2889.7	3050.8	2851.4	2832	2799.8
FALSE	High	Master Protein	P57071	PR domain zinc finger protein 15 OS=Homo sapiens OX=9606 GN=PRDM15 PE=1 SV=4	0	26.464	9	10	10	10	1	1507	169.2	8.24	110	10	0.886	0.958	0.924	0.0570948	0.052499	0.185911	5.96	2.37	8.84	798.5	707.1	757	2.52	7.71	1.13	767	798.5	803.8	641.5	707.1	748.3	748.1	757	765.3
FALSE	High	Master Protein	O60218	Aldo-keto reductase family 1 member B10 OS=Homo sapiens OX=9606 GN=AKR1B10 PE=1 SV=2	0	212.669	91	39	289	27	1	316	36	7.84	2552	39	0.886	0.966	0.967	0.33299	0.766795	0.556642	11.14	19.8	16.76	13042.2	11550.4	12132.9	5.9	8.43	13.33	12555.6	13042.2	14083.5	13150.1	11550.4	11277.7	12132.9	11663	14844
FALSE	High	Master Protein	O15031	Plexin-B2 OS=Homo sapiens OX=9606 GN=PLXNB2 PE=1 SV=3	0	199.888	36	54	61	52	1	1838	205	6.24	1357	54	0.886	0.844	1.067	0.00254811	0.0107059	0.0983964	0.27	2.79	2.96	4109.5	3642	3356.2	3.38	4.06	1.99	4111.9	4109.5	3874.4	3642	3700	3423.5	3347	3356.2	3468.1
FALSE	High	Master Protein	P36873	Serine/threonine-protein phosphatase PP1-gamma catalytic subunit OS=Homo sapiens OX=9606 GN=PPP1CC PE=1 SV=1	0	115.815	64	25	52	5	1	323	37	6.54	1006	25	0.886	0.914	0.969	0.229781	0.418132	0.721673	14.5	21.95	6.23	304.2	272.4	277.9	25.51	12.15	5.05	304.2	273.5	435.7	269.5	272.4	332.2	277.9	266.1	294.2
FALSE	High	Master Protein	Q9UM00	Calcium load-activated calcium channel OS=Homo sapiens OX=9606 GN=TMCO1 PE=1 SV=2	0	23.525	26	8	10	8	1	239	27.1	10.26	94	8	0.886	1.111	0.927	0.328762	0.711248	0.16196	6.23	2.17	3	662.7	670.8	724.6	11.71	9.41	2.75	652.3	662.7	800.2	577.8	692.3	670.8	724.6	707	746.9
FALSE	High	Master Protein	Q9BUE6	Iron-sulfur cluster assembly 1 homolog, mitochondrial OS=Homo sapiens OX=9606 GN=ISCA1 PE=1 SV=1	0	16.285	47	5	5	5	1	129	14.2	9.07	90	5	0.886	1.086	0.816	0.353018	0.201988	0.0662206	17.75	10.82	8.48	689.1	610.4	748.1	5.8	11.27	1.84	689.1	651.9	732	610.4	688	549.5	748.1	736.7	764.2
FALSE	High	Master Protein	Q9H9B4	Sideroflexin-1 OS=Homo sapiens OX=9606 GN=SFXN1 PE=1 SV=4	0	96.041	61	19	59	17	1	322	35.6	9.07	847	19	0.886	0.898	0.968	0.0499761	0.0155014	0.198896	1.05	2.07	2.59	2451.7	2058.2	2198.2	3.61	4.84	4.09	2323.4	2451.7	2490.1	2058.2	2191.5	1993.9	2087.2	2198.2	2263.8
FALSE	High	Master Protein	Q5BVD1	TPA-induced transmembrane protein OS=Homo sapiens OX=9606 GN=TTMP PE=1 SV=2	0.001	7.598	18	2	2	2	1	217	24.3	4.09	56	2	0.886	0.714	1.009	0.645362	0.667313	0.847229	37.34	12.43	22.31	95.9	70.3	69.7	40.12	14.99	4.24	95.9	116.8	48.6	85	70.3	63.6	68.5	74.2	69.7
FALSE	High	Master Protein	Q5TBB1	Ribonuclease H2 subunit B OS=Homo sapiens OX=9606 GN=RNASEH2B PE=1 SV=1	0	44.798	37	13	13	13	1	312	35.1	9.13	187	13	0.886	0.945	0.943	0.077981	0.0988882	0.0839951	4.46	0.77	3.28	1103.2	993.5	1043	3.13	3.53	0.69	1103.2	1055	1121.2	940.2	1004.9	993.5	1043	1053.8	1040
FALSE	High	Master Protein	P82933	28S ribosomal protein S9, mitochondrial OS=Homo sapiens OX=9606 GN=MRPS9 PE=1 SV=2	0	125.156	64	29	43	29	1	396	45.8	9.51	806	29	0.886	0.918	0.966	0.00842404	0.264761	0.352288	1.59	3.86	6.37	2853.6	2529.2	2651.5	6.09	8.04	1.27	2853.6	2981.9	2641.1	2529.2	2679.1	2281.5	2618.4	2686	2651.5
FALSE	High	Master Protein	Q9UKN5	PR domain zinc finger protein 4 OS=Homo sapiens OX=9606 GN=PRDM4 PE=1 SV=3	0.004	4.726	3	1	1	1	1	801	87.9	6.4	49	1	0.886	0.916	1.04	0.836375	0.742549	0.843901	3.91	8.64	1.85	64.3	58.8	57.9	14.65	5.17	2.01	64.3	66.4	50.1	55.1	58.8	61	58.8	57.9	56.5
FALSE	High	Master Protein	Q9BQG0	Myb-binding protein 1A OS=Homo sapiens OX=9606 GN=MYBBP1A PE=1 SV=2	0	349.525	54	89	116	87	1	1328	148.8	9.28	2182	89	0.886	0.857	0.988	0.478281	0.603448	0.730871	6.86	1.67	5.42	12528.7	10723.3	10802.7	13.67	3.36	3.27	12528.7	12599.9	9808.1	10452	11169	10723.3	10576.8	11273.6	10802.7
FALSE	High	Master Protein	Q9BQD7	Adenine nucleotide translocase lysine N-methyltransferase OS=Homo sapiens OX=9606 GN=ANTKMT PE=1 SV=1	0	18.689	48	6	6	6	1	235	25.1	9.32	92	6	0.886	0.942	0.941	0.137802	0.276828	0.806136	7.91	8	15.92	295.5	273.1	259.5	8.74	14.93	8.97	295.5	308.1	259.6	287.2	273.1	214.5	243.7	259.5	290.3
FALSE	High	Master Protein	Q9P0T4	Zinc finger protein 581 OS=Homo sapiens OX=9606 GN=ZNF581 PE=1 SV=1	0.002	6.144	10	2	2	2	1	197	22	8.82	24	2	0.886	1.073	0.925	0.359768	0.453842	0.122776	0.57	4.7	2.95	141.2	128.4	144.6	5.34	4.8	7.15	141.2	130.6	144.8	124.6	136.8	128.4	134.7	155.4	144.6
FALSE	High	Master Protein	P13498	Cytochrome b-245 light chain OS=Homo sapiens OX=9606 GN=CYBA PE=1 SV=3	0.004	4.596	24	2	2	2	1	195	21	9.54	0	2	0.887	0.837	1.059	0.0388662	0.000946464	0.0625417	2.95	0.05	1.32	161.2	139.3	132.7	6.59	3.59	6.28	144.6	163.6	161.2	135	145	139.3	121.2	132.7	137
FALSE	High	Master Protein	Q13232	Nucleoside diphosphate kinase 3 OS=Homo sapiens OX=9606 GN=NME3 PE=1 SV=2	0	41.888	57	12	14	11	1	169	19	7.84	253	12	0.887	0.933	0.915	0.150812	0.287243	0.0742515	1.8	8.19	2.8	713.5	631.4	690.4	16.89	1.78	5.63	680.6	713.5	920.9	612.7	632.6	631.4	634.7	690.4	707.7
FALSE	High	Master Protein	Q9NS93	Transmembrane 7 superfamily member 3 OS=Homo sapiens OX=9606 GN=TM7SF3 PE=2 SV=1	0	13.077	9	4	4	4	1	570	64.1	7.01	65	4	0.887	0.808	1.097	0.00524096	0.0681778	0.208986	0.59	7.3	11.27	121.3	108.2	102.7	3.27	2.73	8.84	119.4	127.1	121.3	108.2	112.7	107	108	90.7	102.7
FALSE	High	Master Protein	P39687	Acidic leucine-rich nuclear phosphoprotein 32 family member A OS=Homo sapiens OX=9606 GN=ANP32A PE=1 SV=1	0	73.199	44	18	39	12	1	249	28.6	4.09	466	18	0.887	0.877	1.022	0.0802727	0.0579784	0.375355	2.56	3.98	3.7	3113.5	2714.7	2731.1	6.88	3.5	1.75	3241.3	3113.5	2829.8	2874.3	2700.2	2714.7	2744	2656.3	2731.1
FALSE	High	Master Protein	P62829	60S ribosomal protein L23 OS=Homo sapiens OX=9606 GN=RPL23 PE=1 SV=1	0	104.787	87	20	56	20	1	140	14.9	10.51	816	20	0.887	0.954	0.902	0.0516678	0.758651	0.163481	4.84	1.71	9.52	3437	3110.2	3447	3.88	2.3	5.95	3412.6	3437	3659	3191	3047.9	3110.2	3256.3	3447	3667.3
FALSE	High	Master Protein	Q04837	Single-stranded DNA-binding protein, mitochondrial OS=Homo sapiens OX=9606 GN=SSBP1 PE=1 SV=1	0	77.146	73	16	38	16	1	148	17.2	9.6	598	16	0.887	0.954	0.927	0.265689	0.407191	0.0121233	9.2	11.16	0.46	2028.9	1799.2	1941.3	24.82	3.26	2.35	2028.9	1954.2	2988.4	1799.2	1869.7	1752.8	1934.8	1941.3	2017.8
FALSE	High	Master Protein	Q9Y5Z9	UbiA prenyltransferase domain-containing protein 1 OS=Homo sapiens OX=9606 GN=UBIAD1 PE=1 SV=1	0.001	6.606	9	2	3	2	1	338	36.8	8.15	79	2	0.887	0.929	0.954	0.982053	0.893985	0.561227	2.78	14.48	5.13	119.4	109.4	114.6	13.02	9.46	15.84	119.4	96.1	123.3	103.3	124	109.4	98.4	114.6	135
FALSE	High	Master Protein	Q8N1E6	F-box/LRR-repeat protein 14 OS=Homo sapiens OX=9606 GN=FBXL14 PE=1 SV=1	0.003	4.787	5	1	1	1	1	418	45.9	8.82	75	1	0.887	0.97	0.895	0.0771456	0.759652	0.106738	6.76	6.7	2.62	79.9	66	80.1	9.96	7.17	6.17	79.9	82.6	68.2	66	73.2	64	73.8	83.4	80.1
FALSE	High	Master Protein	O14818	Proteasome subunit alpha type-7 OS=Homo sapiens OX=9606 GN=PSMA7 PE=1 SV=1	0	119.683	81	28	48	28	1	248	27.9	8.46	1157	28	0.887	1.015	1.005	0.318729	0.501691	0.612034	17.51	5.32	6.45	4189.3	4037.3	4019.2	27.45	4.84	6.79	4189.3	3958.1	6365	3715.3	4037.3	4053.1	4406.5	3866.5	4019.2
FALSE	High	Master Protein	A8MT69	Centromere protein X OS=Homo sapiens OX=9606 GN=CENPX PE=1 SV=1	0	13.592	56	4	5	4	1	81	9	5.9	113	4	0.887	0.909	0.963	0.0107117	0.117333	0.168288	1.45	2.03	4.07	332.3	294.7	303.8	0.9	1.17	4.17	334.1	332.3	328.3	292.7	294.7	299.5	303.8	322	297.2
FALSE	High	Master Protein	Q9NQ50	39S ribosomal protein L40, mitochondrial OS=Homo sapiens OX=9606 GN=MRPL40 PE=1 SV=1	0	35.834	49	9	13	9	1	206	24.5	9.63	172	9	0.887	0.93	0.913	0.0299924	0.432682	0.233589	3.86	2.67	8.57	859.6	762.3	814.8	7.01	6.58	3.2	859.6	897.1	781	787.7	762.3	692.7	783	814.8	834.5
FALSE	High	Master Protein	Q13415	Origin recognition complex subunit 1 OS=Homo sapiens OX=9606 GN=ORC1 PE=1 SV=2	0	110.311	45	32	32	32	1	861	97.3	9.22	596	32	0.887	0.946	0.905	0.137915	0.458399	0.129991	6.48	1.13	5.5	2502.4	2291.7	2454.8	3.45	11.15	3.38	2502.4	2447.6	2617.9	1889.2	2291.7	2322.2	2366.7	2454.8	2532.4
FALSE	High	Master Protein	Q06055	ATP synthase F(0) complex subunit C2, mitochondrial OS=Homo sapiens OX=9606 GN=ATP5MC2 PE=1 SV=1	0	9.02	30	3	4	2	1	141	14.6	9.06	90	3	0.887	0.939	0.874	0.174188	0.318635	0.731448	11.91	10.61	3.63	132.1	106.5	121.9	5.88	11.45	7.68	134.1	132.1	120.1	106.5	129.1	106.5	125.9	121.9	108.5
FALSE	High	Master Protein	Q969E8	Pre-rRNA-processing protein TSR2 homolog OS=Homo sapiens OX=9606 GN=TSR2 PE=1 SV=1	0	25.54	35	7	10	7	1	191	20.9	4.39	158	7	0.887	0.915	0.978	0.0129004	0.011984	0.146724	2.65	1.98	1.44	760.3	671.9	706.4	1.34	1.73	2.45	760.3	755.3	775	691.2	670.1	671.9	706.4	708.8	678
FALSE	High	Master Protein	P08708	40S ribosomal protein S17 OS=Homo sapiens OX=9606 GN=RPS17 PE=1 SV=2	0	113.546	84	20	78	20	1	135	15.5	9.85	1412	20	0.887	1.105	0.875	0.281328	0.654432	0.224839	10.51	2.12	10.86	4955.3	4708.2	5379.1	38.17	8.54	3.54	4955.3	4868.6	9076.3	4396	4708.2	5203.4	5553.2	5173.9	5379.1
FALSE	High	Master Protein	Q8IY37	Probable ATP-dependent RNA helicase DHX37 OS=Homo sapiens OX=9606 GN=DHX37 PE=1 SV=1	0	196.538	47	56	63	56	1	1157	129.5	8.1	939	56	0.887	0.887	0.983	0.0588422	0.0266089	0.30888	2.99	2.32	2.62	4467.9	3974.2	3971.7	1.29	5.52	2.13	4467.9	4479.8	4375	3609	3974.2	3980.6	3882.3	4050.9	3971.7
FALSE	High	Master Protein	Q8IZ13	Protein ZBED8 OS=Homo sapiens OX=9606 GN=ZBED8 PE=1 SV=1	0	14.066	11	6	6	6	1	594	68.3	6.42	48	6	0.887	0.875	1.015	0.00389047	0.00922221	0.0990228	0.8	1.85	0.21	326.6	289.8	285.7	2.86	1.67	0.71	317.3	326.6	336	286.5	289.8	296.1	282.3	285.7	285.9
FALSE	High	Master Protein	Q9HA92	Radical S-adenosyl methionine domain-containing protein 1, mitochondrial OS=Homo sapiens OX=9606 GN=RSAD1 PE=1 SV=2	0	26.992	19	8	8	8	1	442	48.7	7.78	123	8	0.887	0.945	0.974	0.0881743	0.171927	0.304746	4.67	4.72	0.4	295.7	247	277.2	6.62	7.26	7.48	267.7	304.3	295.7	247	270	234.1	252.9	293.7	277.2
FALSE	High	Master Protein	Q9NYP9	Protein Mis18-alpha OS=Homo sapiens OX=9606 GN=MIS18A PE=1 SV=1	0	36.492	47	12	14	12	1	233	25.8	5.2	394	12	0.887	0.901	1.063	0.184472	0.0877089	0.356963	6.17	1.37	5.79	843.1	762.9	734.3	2.72	6.71	8.06	859.7	843.1	814.6	762.9	708.6	810.7	783.8	734.3	666.9
FALSE	High	Master Protein	Q67FW5	UDP-GlcNAc:betaGal beta-1,3-N-acetylglucosaminyltransferase-like protein 1 OS=Homo sapiens OX=9606 GN=B3GNTL1 PE=2 SV=2	0	9.676	10	4	4	4	1	361	40.7	7.4	63	4	0.887	0.911	0.912	0.0416764	0.112836	0.094383	1.07	0.64	2.02	280.9	238.9	256.2	3.13	4.04	1.31	266.8	280.9	282.6	238.9	249.3	229.9	261.9	256.2	255.9
FALSE	High	Master Protein	O95858	Tetraspanin-15 OS=Homo sapiens OX=9606 GN=TSPAN15 PE=1 SV=1	0	12.625	7	4	4	4	1	294	33.1	5.48	42	4	0.887	0.79	1.093	0.100173	0.0251273	0.0328484	3.85	2.52	0.32	153.3	124.2	109.8	7.41	6.65	8.22	155.5	153.3	135.5	119.8	136.1	124.2	109.8	107	124.4
FALSE	High	Master Protein	P05026	Sodium/potassium-transporting ATPase subunit beta-1 OS=Homo sapiens OX=9606 GN=ATP1B1 PE=1 SV=1	0	80.538	57	22	25	22	1	303	35	8.53	333	22	0.887	0.95	0.908	0.351263	0.134376	0.621117	21.66	3.95	20.57	2313.1	2052.9	2217.3	3.21	15.97	7.13	2198.4	2313.1	2334.7	2313	2052.9	1673.7	1976.4	2217.3	2261.6
FALSE	High	Master Protein	Q9H9P8	L-2-hydroxyglutarate dehydrogenase, mitochondrial OS=Homo sapiens OX=9606 GN=L2HGDH PE=1 SV=3	0	84.1	49	19	23	19	1	463	50.3	8.15	391	19	0.888	0.902	0.984	0.0429678	0.00347757	0.343276	0.34	1.13	2.14	1168.7	1039.7	1042	2.35	7.73	1.64	1171.4	1168.7	1123.2	1039.7	1040.4	906.7	1056.8	1022.8	1042
FALSE	High	Master Protein	Q13686	Nucleic acid dioxygenase ALKBH1 OS=Homo sapiens OX=9606 GN=ALKBH1 PE=1 SV=2	0	30.745	34	8	9	8	1	389	43.8	7.08	217	8	0.888	0.923	0.962	0.0700504	0.0150971	0.214302	3.93	0.36	4.21	666.9	579.6	602.7	1.38	6.8	2.07	653	670.3	666.9	579.6	615	536.7	602.7	596.2	620.5
FALSE	High	Master Protein	Q96PE7	Methylmalonyl-CoA epimerase, mitochondrial OS=Homo sapiens OX=9606 GN=MCEE PE=1 SV=1	0	12.951	32	5	5	5	1	176	18.7	9.09	50	5	0.888	0.935	0.949	0.0757871	0.0274935	0.239939	2.68	1.08	4.22	1022.5	907.6	956.1	0.99	6.72	2.72	1009.3	1022.5	1029.1	916.5	907.6	810.1	935.9	987.7	956.1
FALSE	High	Master Protein	Q4KMQ2	Anoctamin-6 OS=Homo sapiens OX=9606 GN=ANO6 PE=1 SV=2	0	68.89	25	21	22	21	1	910	106.1	7.77	350	21	0.888	0.898	0.989	0.339358	0.242051	0.841271	0.3	7.73	16.79	2140.9	2040.5	2063.5	4.3	8.37	9.31	2140.9	2298.8	2130.9	2229.5	2040.5	1886.5	1797.5	2157.7	2063.5
FALSE	High	Master Protein	P61254	60S ribosomal protein L26 OS=Homo sapiens OX=9606 GN=RPL26 PE=1 SV=1	0	65.603	63	20	32	5	1	145	17.2	10.55	271	20	0.888	0.928	0.909	0.0585109	0.518289	0.100498	2.43	5.85	6.47	403	357.7	410.1	10.2	3.71	5.4	403	384.1	465.4	357.7	348	374.4	373.8	412	410.1
FALSE	High	Master Protein	Q00403	Transcription initiation factor IIB OS=Homo sapiens OX=9606 GN=GTF2B PE=1 SV=1	0	106.291	80	23	27	23	1	316	34.8	8.35	646	23	0.888	0.876	0.983	0.258243	0.308319	0.895427	3.85	1.96	0.57	1902.2	1634.5	1651.5	10.06	2.1	0.92	1904.1	1902.2	1589.6	1634.5	1688.5	1624.1	1668.7	1651.5	1638.4
FALSE	High	Master Protein	O15439	Multidrug resistance-associated protein 4 OS=Homo sapiens OX=9606 GN=ABCC4 PE=1 SV=3	0	148.142	32	42	44	40	1	1325	149.4	8.19	831	42	0.888	0.945	0.899	0.262868	0.229102	0.797658	12.22	5.9	7.75	3311.3	2990.9	3130.7	2.59	10.61	10.3	3201.1	3369.1	3311.3	3258.2	2990.9	2632.3	2711.1	3130.7	3327.2
FALSE	High	Master Protein	P55769	NHP2-like protein 1 OS=Homo sapiens OX=9606 GN=SNU13 PE=1 SV=3	0	35.471	58	11	12	11	1	128	14.2	8.46	170	11	0.888	0.903	0.994	0.414917	0.438192	0.280845	1.86	3.14	1.03	857.5	801.6	801	10.01	3.08	2.36	753.9	857.5	921.5	801.6	761.4	805.2	801	810.2	774.1
FALSE	High	Master Protein	Q9H0R4	Haloacid dehalogenase-like hydrolase domain-containing protein 2 OS=Homo sapiens OX=9606 GN=HDHD2 PE=1 SV=1	0	26.466	44	9	10	9	1	259	28.5	6.24	163	9	0.888	0.955	0.91	0.0131699	0.306005	0.0761285	2.46	5.31	1.53	748.7	653.6	718.1	3.12	1.34	2.64	751.9	748.7	710.6	653.6	664.7	647.4	718.1	720.4	686.9
FALSE	High	Master Protein	P17931	Galectin-3 OS=Homo sapiens OX=9606 GN=LGALS3 PE=1 SV=5	0	34.913	35	9	13	9	1	250	26.1	8.56	165	9	0.888	0.774	1.133	0.0114785	0.00179277	0.00743196	1.75	0.61	2.63	997	885.2	766.1	0.67	2.98	2.32	1001.4	988.3	997	902.5	851	885.2	796.6	766.1	764.8
FALSE	High	Master Protein	Q6ZN18	Zinc finger protein AEBP2 OS=Homo sapiens OX=9606 GN=AEBP2 PE=1 SV=2	0	32.208	26	8	8	8	1	517	54.4	5.21	179	8	0.888	0.883	1.001	0.0014993	0.00946449	0.688887	0.39	0.92	1.13	477.5	421.7	421.7	0.83	0.67	1.2	472.9	480.7	477.5	419.9	421.7	425.5	430.2	421.7	421.2
FALSE	High	Master Protein	Q9NXR5	Ankyrin repeat domain-containing protein 10 OS=Homo sapiens OX=9606 GN=ANKRD10 PE=1 SV=2	0.001	6.259	5	2	2	2	1	420	44.7	5.97	71	2	0.888	0.964	1.064	0.704262	0.845691	0.897991	27.9	46.99	39.43	45	43.8	42.5	22.83	19.3	25.17	44	45	64.8	57.2	39.9	43.8	42.5	41.1	63.1
FALSE	High	Master Protein	Q9BYD2	39S ribosomal protein L9, mitochondrial OS=Homo sapiens OX=9606 GN=MRPL9 PE=1 SV=2	0	68.196	56	19	21	19	1	267	30.2	10.08	317	19	0.888	0.991	0.844	0.157867	0.996206	0.113373	5.25	4.78	11.53	1486.6	1320.2	1549.2	6.38	7.38	5.44	1427.6	1486.6	1616.1	1324.7	1320.2	1160.3	1415	1549.2	1564.1
FALSE	High	Master Protein	Q8N3Z3	GTP-binding protein 8 OS=Homo sapiens OX=9606 GN=GTPBP8 PE=2 SV=1	0	16.103	22	6	6	6	1	284	32.1	9.42	89	6	0.888	0.815	1.083	0.00898355	0.0143668	0.0273926	0.75	0.65	1.96	310.7	275.9	251.6	3.77	5.59	7.48	310.7	323.5	300.1	275.9	295.5	264.8	251.6	244.6	281.1
FALSE	High	Master Protein	Q8TEB9	Rhomboid-related protein 4 OS=Homo sapiens OX=9606 GN=RHBDD1 PE=1 SV=1	0.001	8.124	8	2	2	2	1	315	35.8	8.24	82	2	0.888	1.004	0.851	0.788156	0.596982	0.373886	4.53	26.74	7.65	88.4	85.5	90.8	33.75	13.09	11.24	88.4	110.3	53.9	75.4	98	85.5	88.7	108.3	90.8
FALSE	High	Master Protein	Q2TAA5	GDP-Man:Man(3)GlcNAc(2)-PP-Dol alpha-1,2-mannosyltransferase OS=Homo sapiens OX=9606 GN=ALG11 PE=1 SV=2	0	16.218	15	6	6	6	1	492	55.6	8.48	115	6	0.888	0.931	0.861	0.134529	0.996103	0.115368	7.5	4.34	8.65	726.6	563	700.3	12.19	10.16	4.3	726.6	752	595	563	667.9	562.3	653.9	708.9	700.3
FALSE	High	Master Protein	O75449	Katanin p60 ATPase-containing subunit A1 OS=Homo sapiens OX=9606 GN=KATNA1 PE=1 SV=1	0	68.048	46	20	23	17	1	491	55.9	6.9	407	20	0.888	0.92	0.965	0.00295749	0.0845038	0.238602	1.28	5.42	4.26	1040.1	933.9	953.5	3.49	2.83	3.35	1017.2	1040.1	1088.8	903.4	933.9	955.9	936.2	953.5	998.6
FALSE	High	Master Protein	Q9H582	Zinc finger protein 644 OS=Homo sapiens OX=9606 GN=ZNF644 PE=1 SV=2	0	45.264	16	14	14	14	1	1327	149.5	8.16	293	14	0.888	0.912	0.946	0.116398	0.0856302	0.204202	4.24	0.84	3.95	909.8	824.5	846.4	1.42	10.85	3.97	903.3	909.8	928.3	684.4	837.4	824.5	817.9	846.4	885.2
FALSE	High	Master Protein	Q6UXH1	Protein disulfide isomerase CRELD2 OS=Homo sapiens OX=9606 GN=CRELD2 PE=1 SV=1	0	32.235	16	9	9	9	1	353	38.2	4.59	122	9	0.888	0.93	1.03	0.0968412	0.249032	0.572706	5.97	2.97	13.92	846.6	811.2	787.3	13.02	8.57	4.69	846.6	836.3	1046.4	811.2	742.9	882.1	787.3	729.4	795.7
FALSE	High	Master Protein	P48506	Glutamate--cysteine ligase catalytic subunit OS=Homo sapiens OX=9606 GN=GCLC PE=1 SV=2	0	209.431	68	49	74	48	1	637	72.7	6.09	1512	49	0.888	0.949	0.962	0.420823	0.80824	0.217632	7.51	3.63	2.89	5311.5	4718.6	4903.1	11.71	1.31	4.93	5593.9	5311.5	4443.9	4650.5	4718.6	4773.7	5308	4857.9	4903.1
FALSE	High	Master Protein	Q9H4I3	TraB domain-containing protein OS=Homo sapiens OX=9606 GN=TRABD PE=1 SV=1	0	41.759	37	12	13	12	1	376	42.3	8	270	12	0.888	0.935	1.017	0.0558994	0.106512	0.933325	1.16	0.44	5.99	724.1	643.3	678.7	1.34	5.64	6.88	724.1	740.9	723.8	643.3	704.4	636.7	607.8	678.7	692.3
FALSE	High	Master Protein	Q9UJG1	Motile sperm domain-containing protein 1 OS=Homo sapiens OX=9606 GN=MOSPD1 PE=2 SV=1	0.003	4.832	11	2	2	2	1	213	24.1	7.78	25	2	0.889	1.182	0.898	0.675635	0.842637	0.605966	62.61	69.18	19.39	78.8	70.1	93.2	48.94	20.27	32.16	78.8	145.6	57.4	70.1	60.2	89.4	93.2	99.6	51.4
FALSE	High	Master Protein	P49915	GMP synthase [glutamine-hydrolyzing] OS=Homo sapiens OX=9606 GN=GMPS PE=1 SV=1	0	264.772	87	69	101	69	1	693	76.7	6.87	1594	69	0.889	0.888	1.024	0.0202748	0.0764055	0.496082	2.68	3.26	7.25	7782.4	7075.6	6921.9	7.49	4.93	0.35	7782.4	7621.7	8737.1	7075.6	6774.5	7473.7	6910.5	6921.9	6956.6
FALSE	High	Master Protein	Q6ZMR3	L-lactate dehydrogenase A-like 6A OS=Homo sapiens OX=9606 GN=LDHAL6A PE=2 SV=1	0	15.973	8	5	30	1	1	332	36.5	6.99	588	5	0.889	0.795	1.07	0.726452	0.883861	0.668375	5.09	5.81	17	609.9	518.6	484.7	39.94	7.72	7.14	609.9	623.2	270.1	518.6	553.9	474.5	484.7	533.1	464.4
FALSE	High	Master Protein	Q9H9Y2	Ribosome production factor 1 OS=Homo sapiens OX=9606 GN=RPF1 PE=1 SV=2	0	43.69	43	14	16	14	1	349	40.1	10.01	175	14	0.889	0.938	0.933	0.023161	0.136932	0.022282	1.23	5.13	2.04	1380.8	1208.9	1299.8	1.59	3.02	3.18	1380.8	1385.8	1345.9	1160.7	1231.8	1208.9	1244.2	1324.3	1299.8
FALSE	High	Master Protein	P53597	Succinate--CoA ligase [ADP/GDP-forming] subunit alpha, mitochondrial OS=Homo sapiens OX=9606 GN=SUCLG1 PE=1 SV=4	0	73.499	38	16	25	16	1	346	36.2	8.79	553	16	0.889	0.924	0.962	0.227473	0.253702	0.157501	9.18	7.35	2.63	3180.7	2827.5	2984.5	15.47	3.93	0.96	3180.7	3058.7	4031.2	2827.5	2932.2	2710.1	2937.8	2984.5	2989.3
FALSE	High	Master Protein	Q8WXE0	Caskin-2 OS=Homo sapiens OX=9606 GN=CASKIN2 PE=1 SV=2	0	64.947	23	17	17	16	1	1202	126.7	7.09	462	17	0.889	0.996	0.902	0.192319	0.570328	0.163775	0.93	1.75	1.33	782.2	728	779.4	3.59	5.37	2.07	771.8	825.5	782.2	773.7	728	695.4	778.1	779.4	807
FALSE	High	Master Protein	Q96GV9	UNC119-binding protein C5orf30 OS=Homo sapiens OX=9606 GN=C5orf30 PE=1 SV=1	0	20.748	38	6	6	6	1	206	23.1	9.45	93	6	0.889	0.916	0.98	0.00386741	0.0955946	0.53574	1.15	5.76	7.64	481.5	432.3	441.1	1.32	2.23	4.06	481.5	477	489.5	432.3	417.4	435.2	441.1	421.5	457.2
FALSE	High	Master Protein	P49711	Transcriptional repressor CTCF OS=Homo sapiens OX=9606 GN=CTCF PE=1 SV=1	0	113.505	47	30	35	30	1	727	82.7	6.96	677	30	0.889	1.036	0.868	0.176514	0.834573	0.387574	9.13	9.83	18.61	3379.3	3083.5	3499.6	10.84	16.08	5	3379.3	3217.6	3943.2	2531	3083.5	3505.7	3499.6	3233.2	3553
FALSE	High	Master Protein	Q9ULD2	Microtubule-associated tumor suppressor 1 OS=Homo sapiens OX=9606 GN=MTUS1 PE=1 SV=2	0	16.441	6	6	6	5	1	1270	141.3	7.5	78	6	0.889	0.808	1.1	0.0586239	0.00558132	0.206085	6.01	0.6	8.58	157.4	143.3	130.3	1.52	5.19	2.66	157.4	156.7	161.2	132.6	146.5	143.3	132.6	130.3	125.9
FALSE	High	Master Protein	P61026	Ras-related protein Rab-10 OS=Homo sapiens OX=9606 GN=RAB10 PE=1 SV=1	0	91.381	84	26	53	19	1	200	22.5	8.38	743	26	0.889	0.87	1.022	0.186883	0.0841843	0.634095	1.06	0.55	0.61	3320.1	2946.5	2902.4	14.91	5.6	3.77	3320.1	3313.5	4254.2	2979.1	2946.5	2685.9	2902.4	3084.7	2882.5
FALSE	High	Master Protein	P23229	Integrin alpha-6 OS=Homo sapiens OX=9606 GN=ITGA6 PE=1 SV=5	0	183.296	47	51	55	51	1	1130	126.5	6.61	867	51	0.889	0.99	0.898	0.112868	0.278591	0.215501	6.18	0.73	12.29	4678.3	4143.1	4611.3	0.27	8.77	2.76	4678.3	4659	4683.2	4379.6	4143.1	3678.6	4420.6	4658.4	4611.3
FALSE	High	Master Protein	Q9UBP9	PTB domain-containing engulfment adapter protein 1 OS=Homo sapiens OX=9606 GN=GULP1 PE=1 SV=1	0	60.698	45	14	17	14	1	304	34.5	7.9	277	14	0.889	0.92	0.979	0.0370347	0.0101808	0.282591	1.42	1.55	3.45	1044.2	928.7	960.5	5.05	3.14	3.61	1094.3	1044.2	989	973.2	917.4	928.7	994.2	924.8	960.5
FALSE	High	Master Protein	Q9NPF5	DNA methyltransferase 1-associated protein 1 OS=Homo sapiens OX=9606 GN=DMAP1 PE=1 SV=1	0	83.224	54	27	27	27	1	467	53	9.5	363	27	0.889	0.96	0.878	0.132338	0.797375	0.0820931	9.75	4.63	6.38	2195.2	1803.9	2147.2	9.49	6.06	5.33	2195.2	2237.3	1872.7	1786.4	1989.8	1803.9	2035.3	2264.2	2147.2
FALSE	High	Master Protein	P31689	DnaJ homolog subfamily A member 1 OS=Homo sapiens OX=9606 GN=DNAJA1 PE=1 SV=2	0	220.089	85	47	106	45	1	397	44.8	7.08	2366	47	0.889	0.978	0.909	0.10175	0.477197	0.105919	2.42	9.24	5.12	5617.3	5099.3	5813.6	16.82	6.62	3.51	5617.3	5609.2	7424.6	5099.3	4988.9	5637.8	5853.1	5813.6	5487.1
FALSE	High	Master Protein	P54760	Ephrin type-B receptor 4 OS=Homo sapiens OX=9606 GN=EPHB4 PE=1 SV=2	0	35.813	16	13	13	12	1	987	108.2	6.9	149	13	0.889	0.937	0.866	0.254263	0.88125	0.440825	10.31	17.09	5.3	835.5	694.8	766	16.86	8.11	8.38	835.5	856.4	621.6	743.1	694.8	631.6	680.1	766	802.5
FALSE	High	Master Protein	P14174	Macrophage migration inhibitory factor OS=Homo sapiens OX=9606 GN=MIF PE=1 SV=4	0	65.307	70	10	43	10	1	115	12.5	7.88	1071	10	0.889	0.995	0.894	0.483502	0.931692	0.308423	12.93	33.75	2.11	1194.2	1112.3	1187.9	18.84	4.33	6.1	1006	1194.2	1463.8	1112.3	1062.2	1158.4	1266.5	1121.1	1187.9
FALSE	High	Master Protein	Q8NB50	Zinc finger protein 62 homolog OS=Homo sapiens OX=9606 GN=ZFP62 PE=1 SV=3	0	11.074	10	3	4	1	1	900	102.4	9.04	52	3	0.89	0.878	0.854	0.100347	0.341765	0.508398	1.13	9.41	1.33	69.5	61.8	61.5	7.64	16.33	12.64	65.7	69.5	76.3	49.3	61.8	68.5	57.7	61.5	73.2
FALSE	High	Master Protein	Q03393	6-pyruvoyl tetrahydrobiopterin synthase OS=Homo sapiens OX=9606 GN=PTS PE=1 SV=1	0	14.296	34	5	5	5	1	145	16.4	6.68	59	5	0.89	1.188	0.789	0.236316	0.187826	0.00529183	12.19	11.02	0.64	295.7	263.1	351.2	9.12	3.12	3.39	295.7	275.8	330	263	277.5	263.1	351.2	331.3	352
FALSE	High	Master Protein	Q7Z3D4	LysM and putative peptidoglycan-binding domain-containing protein 3 OS=Homo sapiens OX=9606 GN=LYSMD3 PE=1 SV=2	0	20.201	21	5	5	5	1	306	34.5	5.97	120	5	0.89	0.973	0.865	0.0429578	0.860967	0.0501546	3.64	3.51	0.77	224.6	205.4	219.2	1.75	5.45	5.11	223.6	224.6	230.9	186.9	206	205.4	217.7	219.2	238.3
FALSE	High	Master Protein	P10809	60 kDa heat shock protein, mitochondrial OS=Homo sapiens OX=9606 GN=HSPD1 PE=1 SV=2	0	551.947	88	85	473	85	1	573	61	5.87	11453	85	0.89	0.937	0.926	0.239602	0.227139	0.312803	9.16	3.34	9.83	18951.4	16861.3	17223.2	10.49	9.93	3.69	18388.6	18951.4	22245	17638.1	16861.3	14520	17223.2	16990.6	18205.8
FALSE	High	Master Protein	Q96IW7	Vesicle-trafficking protein SEC22a OS=Homo sapiens OX=9606 GN=SEC22A PE=1 SV=1	0	32.84	25	7	8	7	1	307	34.9	8.24	306	7	0.89	0.863	1.073	0.243414	0.00752492	0.25955	3.75	0.44	10.86	493.4	441.3	417.3	1.31	7.71	1.94	493.4	496	483.8	425	441.3	491.9	427.3	417.3	411.2
FALSE	High	Master Protein	O75971	snRNA-activating protein complex subunit 5 OS=Homo sapiens OX=9606 GN=SNAPC5 PE=1 SV=1	0.001	6.9	24	2	2	2	1	98	11.3	4.58	62	2	0.89	0.915	0.98	0.0714934	0.256816	0.561055	4.71	7.21	1.17	124.7	118.4	113.6	8.44	5.28	9.75	124.7	124.1	143.5	118.4	110.4	122.6	120.8	99.4	113.6
FALSE	High	Master Protein	O75880	Protein SCO1 homolog, mitochondrial OS=Homo sapiens OX=9606 GN=SCO1 PE=1 SV=1	0	14.492	23	5	5	5	1	301	33.8	8.88	42	5	0.89	0.938	0.917	0.328337	0.109032	0.584233	18.73	4.62	26.66	680.7	605.8	639.5	6.35	16.11	10.32	609.1	680.7	682.1	628.6	605.8	460.8	542	639.5	660.8
[truncated: 7,638 more rows]

## Sheet: Label Info for Proteins Tab
FV	Flag-VHL
EV	Empty Vector
FV-RAS	Flag-VHL-aHRAS

## Sheet: AdPROM-VHL
Description	Abundance Ratio: (FV-Ras) / (FV)	Log2 Abundance	Abundance Ratio P-Value: (FV-Ras) / (FV)	-LOG10 P
[truncated: 8,938 more rows]

[truncated: 2 more sheets: AdPROM-Empty Vector, VHL-Empty Vector]
