# Supplementary material for: Targeting Endogenous K-RAS for Degradation through the Affinity-Directed Protein Missile System
Source: Cell Chem Biol. 2020 Sep 17;27(9):1151–1163.e6. doi: 10.1016/j.chembiol.2020.06.012 (PMC7505679; doi:10.1016/j.chembiol.2020.06.012)
Supplement: Table S2. Primer Sequences, Related to the STAR Methods [file mmc3.xlsx]

## Sheet: Sheet1
Target	Purpose	Direction	Sequence
K-RAS 4A	q-RT	Forward	GAGGGAGATCCGACAATACAG
		Reverse	TCTCGAACTAATGTATAGAAGGCATC
K-RAS 4B	q-RT	Forward	TTGCCTTCTAGAACAGTAGACAC
		Reverse	CATCGTCAACACCCTGTCTTG
Total K-RAS	q-RT	Forward	GGAGTACAGTGCAATGAGGG
		Reverse	CCATAGGTACATCTTCAGAGTCC
H-RAS	q-RT	Forward	GAACAAGTGTGACCTGGCT
		Reverse	ACCAACGTGTAGAAGGCATC
N-RAS	q-RT	Forward	AATACATGAGGACAGGCGAAG
		Reverse	GTTTCCCACTAGCACCATAGG
GAPDH	q-RT	Forward	CTTTGTCAAGCTCATTTCCTGG
		Reverse	TCTTCCTCTTGTGCTCTTGC
GFP-K-RAS	Screening	Forward	ATCCAAGAGAACTACTGCCATGATGC
		Reverse	CATGACCTTCAAGGTGTCTTACAGGTC
GFP-K-RAS	Sequencing	Reverse	CAAAGAATGGTCCTGCACCAG
